# Supplementary material for: E3-Specific Degrader Discovery by Dynamic Tracing of Substrate Receptor Abundance
Source: J Am Chem Soc. 2023 Jan 5;145(2):1176–84. doi: 10.1021/jacs.2c10784 (PMC9853857; doi:10.1021/jacs.2c10784)
Supplement: Supplementary file 3 — ja2c10784_si_003.xlsx [file ja2c10784_si_003.xlsx]

## Sheet: General
Supplementary Table 2: Results of the global proteomics analyses and chemical library information
Sheet 2 of this table (CSN5i-3) contains results for all proteins detected in the proteomics analysis of destabilized subtrate receptors
Cell line	HAP1 WT cells
Treatments	DMSO (4 replicates), CSN5i-3 (250 nM, 3 replicates), CSN5i-3 (1 uM, 3 replicates)
Log2 FC of TMT abundance ratios are reported with adjusted P-values
Sheet 3 of this table (dRRM-1) contains results for all proteins detected in the proteomics analysis after dRRM-1 treatment for 10 h
Cell line	HEK293T cells deficient for endogenous DCAF15 with ectopic expression of HiBit-DCAF15 + LgBit
Treatments	DMSO, dRRM-1 (10 uM)
Log2 FC of TMT abundance ratios are reported with adjusted P-values
Sheet 4 of this table (Library) contains the full sulfonamide library used for screening against DCAF15 (related to Figure 4A and S3A)

## Sheet: CSN5i-3
Uniprot_Accession	GeneName	Abundance Ratio (log2): (250 nM CSN5i) / (DMSO)	Abundance Ratio Adj. P-Value: (250 nM CSN5i) / (DMSO)	Abundance Ratio (log2): (1 uM CSN5i) / (DMSO)	Abundance Ratio Adj. P-Value: (1 uM CSN5i) / (DMSO)
Q8NEZ5-1	FBXO22	-2.4	8.54793e-06	-2.52	4.33518e-07
Q6PI47-1	KCTD18	-1.84	0.00234773	-1.79	0.001858
Q96SW2-1	CRBN	-1.81	1.642e-12	-1.96	5.60683e-13
Q8N531-1	FBXL6	-1.76	2.67167e-05	-2.06	4.76108e-06
O14508	SOCS2	-1.61	1.642e-12	-2	5.60683e-13
O94952-2	FBXO21	-1.56	8.46142e-05	-1.9	2.22191e-05
Q92466-1	DDB2	-1.52	5.09044e-05	-1.42	3.25704e-05
Q6P3S6	FBXO42	-1.48	0.000518251	-1.67	0.000267663
Q96JK2-1	DCAF5	-1.48	1.642e-12	-1.38	5.60683e-13
Q66K64	DCAF15	-1.47	0.00742201	-1.7	0.00171081
Q9BW61	DDA1	-1.41	1.642e-12	-1.52	5.60683e-13
Q15345-2	LRRC41	-1.39	0.00250073	-1.68	0.000640273
Q9NZJ0-1	DTL	-1.37	1.642e-12	-1.58	5.60683e-13
Q712K3	UBE2R2	-1.33	1.642e-12	-1.52	5.60683e-13
Q9UK99-1	FBXO3	-1.26	4.8513e-05	-1.44	2.02308e-05
Q86V97	KBTBD6	-1.25	3.06072e-05	-1.39	1.30452e-05
Q8NFC6	BOD1L1 {ECO:0000312|HGNC:HGNC:31792}	-1.23	1.642e-12	-0.99	5.60683e-13
Q53GT1-1	KLHL22	-1.16	3.32305e-05	-1.52	4.76108e-06
Q9BSK4	FEM1A	-1.1	0.0215648	-1.57	0.00130963
Q9NXF7	DCAF16	-1.08	8.98322e-05	-1.94	2.5149e-06
Q5XUX1-1	FBXW9	-1.07	2.73874e-05	-2.09	5.60683e-13
Q8WVZ9	KBTBD7	-1.02	6.22692e-05	-1.04	3.88038e-05
Q9Y575-3	ASB3	-0.98	0.00017201	-1.35	2.02308e-05
Q9NVF7-1	FBXO28	-0.98	4.8513e-05	-1.24	1.24565e-05
Q9UHP3-3	USP25	-0.97	2.95546e-05	-0.79	3.01346e-05
Q7Z6M2	FBXO33	-0.96	3.99154e-05	-1.12	1.57496e-05
Q5XUX0-1	FBXO31	-0.94	0.00394504	-1.12	0.00102853
Q8IY47	KBTBD2	-0.93	4.8513e-05	-1.38	4.31181e-06
A7E2V4-2	ZSWIM8	-0.92	2.50914e-05	-1.45	5.60683e-13
Q15048	LRRC14 {ECO:0000312|HGNC:HGNC:20419}	-0.92	0.000426913	-1.37	4.39762e-05
Q8WXK3-1	ASB13	-0.9	3.17463e-05	-1.38	5.60683e-13
Q9H4M3-2	FBXO44	-0.86	0.00168014	-1.42	8.7523e-05
Q5TAQ9-1	DCAF8	-0.85	9.21889e-05	-1.25	1.43643e-05
Q8NFZ0-2	FBXO18 {ECO:0000312|HGNC:HGNC:13620}	-0.83	0.00398053	-1.15	0.000585601
Q13309-1	SKP2	-0.8	0.00590082	-1.01	0.00116639
Q14241	ELOA {ECO:0000312|HGNC:HGNC:11620}	-0.79	1.642e-12	-1.2	5.60683e-13
Q9Y3I1-1	FBXO7	-0.79	9.99234e-05	-0.99	2.94972e-05
Q8TB52	FBXO30	-0.78	0.0532161	-1.28	0.00650019
P49427	CDC34	-0.76	1.642e-12	-0.87	5.60683e-13
Q9P2N7-4	KLHL13	-0.75	2.50914e-05	-1.05	5.60683e-13
Q9BX70-1	BTBD2	-0.75	5.09044e-05	-0.8	2.94972e-05
Q5T6F0	DCAF12	-0.74	0.00029681	-0.79	0.000145402
Q8NFY9-1	KBTBD8	-0.73	4.8513e-05	-1.59	5.60683e-13
Q96P50-3	ACAP3	-0.72	0.000380261	-1.14	2.02308e-05
O75496	GMNN	-0.71	5.29848e-05	-0.64	5.44882e-05
Q969H0-1	FBXW7 {ECO:0000312|HGNC:HGNC:16712}	-0.68	0.0686572	-0.58	0.0536511
Q5TAP6	UTP14C	-0.65	1	-0.73	0.830218
Q8TEL6-1	TRPC4AP	-0.64	3.99154e-05	-0.87	5.88455e-06
Q9Y546	LRRC42	-0.63	3.21551e-05	-1.13	5.60683e-13
P61024	CKS1B	-0.6	0.043242	-0.84	0.0110551
Q96ME1-4	FBXL18	-0.59	2.50914e-05	-1.01	5.60683e-13
Q9Y576	ASB1	-0.59	0.000356962	-0.73	5.31672e-05
P41002	CCNF	-0.58	0.170983	-0.85	0.0146057
Q58WW2-3	DCAF6	-0.57	0.000247618	-0.85	2.29113e-05
O15164-1	TRIM24	-0.56	2.50914e-05	-0.44	2.1909e-05
Q8IVD9	NUDCD3	-0.55	0.0449757	-1.19	0.00103872
P40337-1	VHL	-0.55	0.174407	-0.83	0.00626218
Q9Y297-1	BTRC	-0.54	0.00029681	-0.82	2.94972e-05
Q9NVX7-2	KBTBD4	-0.52	0.00782978	-0.95	0.000362745
Q9P2B7-1	CFAP97 {ECO:0000312|HGNC:HGNC:29276}	-0.52	0.000190675	-0.82	1.87089e-05
Q8NHY2-1	RFWD2	-0.52	4.16351e-05	-0.41	9.57357e-05
P15336-1	ATF2	-0.52	7.06355e-05	-0.34	0.000463627
Q7L5Y6-2	DET1	-0.5	0.00553591	-0.6	0.0021042
Q9UKT5-1	FBXO4	-0.49	0.0360517	-1.66	0.000112205
P02792	FTL	-0.49	0.0639155	-0.61	0.0168942
Q9C091-1	GREB1L	-0.48	0.00117911	-0.38	0.0029547
Q9Y2G4-2	ANKRD6	-0.48	0.803683	-0.2	0.835175
Q9UBW8	COPS7A	-0.47	0.000308768	-0.54	9.2748e-05
Q9Y4X5	ARIH1 {ECO:0000312|HGNC:HGNC:689}	-0.46	1.642e-12	-0.59	5.60683e-13
Q9H9Q2-1	COPS7B	-0.45	0.00034914	-0.6	4.53549e-05
Q92564-3	DCUN1D4	-0.45	0.000356336	-0.45	0.000214904
Q7Z6K3	PTAR1	-0.45	0.00108055	-0.41	0.00084761
Q14999-2	CUL7	-0.44	0.014292	-0.65	0.00151074
Q9H0C5-1	BTBD1	-0.44	0.0244368	-0.29	0.0753876
Q8N3Y1-1	FBXW8	-0.43	0.00787031	-0.74	0.000465159
Q9UKB1-3	FBXW11	-0.43	0.00277515	-0.65	0.000218286
Q86YC2	PALB2	-0.43	0.0983191	-0.4	0.153097
Q9P2G9-1	KLHL8	-0.42	0.159554	-0.75	0.010455
Q5T8D3-1	ACBD5	-0.42	6.82832e-05	-0.62	8.70719e-06
O43847-2	NRDC {ECO:0000312|HGNC:HGNC:7995}	-0.42	4.8513e-05	-0.5	1.57935e-05
Q5VT52-1	RPRD2	-0.42	1.89904e-05	-0.29	3.12846e-05
Q8N5D0-1	WDTC1	-0.41	0.0219486	-0.69	0.00164871
Q9P2D0-1	IBTK	-0.38	0.000356962	-1.23	5.60683e-13
Q9HD67-1	MYO10	-0.38	2.50914e-05	-0.35	1.54255e-05
Q99592-2	ZBTB18	-0.38	0.247379	-0.23	0.393087
Q9BR61	ACBD6	-0.37	0.0822821	-0.49	0.00870844
O15062	ZBTB5	-0.37	0.0119287	-0.27	0.0381844
O15151-1	MDM4	-0.36	0.898986	-0.35	0.631526
Q9P2J3	KLHL9	-0.35	0.0532161	-0.64	0.00285093
Q8IXQ5-1	KLHL7	-0.35	0.00216918	-0.33	0.00259833
Q99836-6	MYD88	-0.35	0.000436159	-0.29	0.00109029
Q9NVR0	KLHL11	-0.34	0.000566362	-0.71	1.03369e-05
Q9Y2M5-1	KLHL20	-0.34	0.258326	-0.45	0.0294945
Q9H7U1-3	CCSER2	-0.34	0.0362045	-0.44	0.0107957
Q9H2Y7-1	ZNF106	-0.34	0.00631031	-0.32	0.00943256
Q96M94	KLHL15	-0.34	0.135151	-0.26	0.230677
Q53G59-2	KLHL12	-0.33	0.120485	-0.66	0.00364368
P07951-2	TPM2	-0.33	0.334482	-0.3	0.273152
Q9H4Z2-1	ZNF335	-0.33	0.278072	-0.28	0.480964
Q14527-1	HLTF	-0.33	0.00086485	-0.27	0.0024129
Q9H5J0	ZBTB3	-0.33	0.0739991	-0.24	0.481038
Q8N4N3-1	KLHL36	-0.32	0.0920395	-0.6	0.00943256
Q13618-1	CUL3	-0.32	4.27035e-05	-0.35	1.87089e-05
P05109	S100A8	-0.32	1	0.08	1
O94955	RHOBTB3	-0.31	0.0342813	-0.39	0.0109491
P63208-1	SKP1	-0.31	0.000356336	-0.37	8.00471e-05
Q92905	COPS5	-0.3	0.00060501	-0.41	0.000105089
Q9BTE7	DCUN1D5	-0.3	0.000161246	-0.31	8.35713e-05
Q13098-7	GPS1	-0.3	2.50914e-05	-0.28	1.46369e-05
O14757-1	CHEK1	-0.3	0.000631923	-0.26	0.000944434
Q96IK5	GMCL1	-0.29	0.668796	-0.41	0.19913
Q9BSF8-2	BTBD10	-0.29	0.0212204	-0.37	0.00671596
Q96RE7	NACC1	-0.29	3.32305e-05	-0.21	6.29229e-05
O43719	HTATSF1	-0.29	0.00312145	-0.18	0.0121089
Q9H3R0-1	KDM4C	-0.28	0.00667544	-0.42	0.000532464
Q9UF56-1	FBXL17	-0.28	0.0102195	-0.38	0.00107251
O43865-1	AHCYL1 {ECO:0000312|HGNC:HGNC:344}	-0.28	0.00147773	-0.32	0.000510905
P10071	GLI3	-0.28	0.0230548	-0.27	0.0147996
P02794	FTH1	-0.27	0.0589875	-0.55	0.00472556
Q9UKA2	FBXL4	-0.27	0.101887	-0.53	0.00324511
Q9Y4G8	RAPGEF2	-0.27	0.157455	-0.41	0.0353439
Q7Z5Y7-1	KCTD20	-0.27	0.0471407	-0.39	0.00859523
P13797-1	PLS3	-0.27	0.00021514	-0.39	2.37459e-05
Q86X27-1	RALGPS2	-0.27	0.00168014	-0.28	0.00076598
Q6PIJ6-1	FBXO38	-0.27	0.264188	-0.13	0.820644
O75460-1	ERN1 {ECO:0000312|HGNC:HGNC:3449}	-0.27	0.958504	-0.02	1
Q9H0H3	KLHL25	-0.26	0.00239353	-0.65	2.22191e-05
Q9UNS1-1	TIMELESS {ECO:0000312|EMBL:AAH50557.1}	-0.26	0.000190675	-0.3	5.00102e-05
Q8IUD6-1	RNF135	-0.26	0.00633439	-0.28	0.00209937
Q9BQA5-1	HINFP	-0.26	0.0532821	-0.25	0.0181851
Q76N32-1	CEP68	-0.26	0.0445774	-0.04	1
Q8TEB1-1	DCAF11	-0.25	0.00159197	-0.35	0.000118907
O15041-1	SEMA3E	-0.25	0.0215253	-0.29	0.010659
Q9H2D6-1	TRIOBP	-0.25	0.0124357	-0.26	0.0115141
Q9Y3Z3-1	SAMHD1	-0.25	0.000356336	-0.24	0.00031881
Q99627-1	COPS8	-0.25	0.00610627	-0.23	0.00614597
Q9BZ72-1	PITPNM2	-0.25	0.554979	-0.12	0.911751
O14798	TNFRSF10C	-0.24	1	-0.18	1
O75330-3	HMMR	-0.24	0.00025392	-0.17	0.00084761
Q9Y4C8	RBM19	-0.24	0.000356336	-0.14	0.00595176
Q13362-5	PPP2R5C	-0.24	1	0.02	1
Q9UKT4-1	FBXO5	-0.23	0.00958844	-0.72	1.80156e-05
Q9UNS2-1	COPS3	-0.23	0.000572239	-0.26	0.000188721
P61201-2	COPS2	-0.23	0.000436159	-0.25	0.000152208
P23142-4	FBLN1	-0.23	0.0269878	-0.22	0.0191112
Q96EN8	MOCOS {ECO:0000255|HAMAP-Rule:MF_03050}	-0.23	1	-0.17	0.807946
Q7L273	KCTD9	-0.22	0.00732519	-0.48	0.000103983
Q9NRP4	SDHAF3 {ECO:0000312|HGNC:HGNC:21752}	-0.22	0.00371604	-0.28	0.000895176
Q9GZP1	NRSN2	-0.22	0.229316	-0.24	0.0936798
Q6YHK3-1	CD109	-0.22	1	-0.21	1
Q15560-1	TCEA2	-0.22	0.0468082	-0.19	0.0519638
P28749-1	RBL1	-0.22	0.42134	-0.18	0.401833
Q8TAB5	C1orf216	-0.22	0.575109	-0.09	1
Q9NRD1	FBXO6	-0.21	0.169057	-0.49	0.00202554
P35442	THBS2	-0.21	0.0709348	-0.25	0.0119085
Q9HAD4-1	WDR41 {ECO:0000312|HGNC:HGNC:25601}	-0.21	0.0298365	-0.23	0.0146057
Q9UPZ6	THSD7A	-0.21	1	-0.2	1
Q9ULE0-1	WWC3	-0.21	0.311874	-0.2	0.224771
P0DMQ5	INAFM2 {ECO:0000312|HGNC:HGNC:35165}	-0.21	0.267881	-0.18	0.156606
Q8WUJ0	STYX	-0.21	0.673423	-0.18	0.296899
Q9BVW5	TIPIN	-0.21	0.0034484	-0.18	0.00595176
Q2YD98-1	UVSSA	-0.21	0.0739384	-0.17	0.0445487
Q9NTX7-1	RNF146	-0.21	0.0502011	-0.16	0.124294
Q6PI77	BHLHB9	-0.21	0.0530375	-0.11	0.202198
O75674-1	TOM1L1	-0.21	0.00697857	-0.11	0.0947034
Q8TAP4-2	LMO3	-0.21	0.783162	-0.08	0.821056
Q6P6B1-1	ERICH5	-0.2	0.018904	-0.3	0.00177676
Q15573-1	TAF1A	-0.2	1	-0.24	1
Q7Z3V4-1	UBE3B	-0.2	0.0231447	-0.21	0.0185509
Q9UPP1-4	PHF8	-0.2	0.0319225	-0.16	0.0798494
Q2M296-1	MTHFSD	-0.2	0.50815	-0.14	0.693026
Q86Y13-1	DZIP3	-0.2	0.0893047	-0.13	0.219334
Q9H3C7-1	GGNBP2	-0.2	0.0449757	-0.11	0.281266
O94889-1	KLHL18	-0.19	0.527487	-0.46	0.00943256
Q86WW8	COA5	-0.19	0.584759	-0.36	0.10474
Q8WV16-1	DCAF4	-0.19	0.21287	-0.31	0.0337255
Q6PI98-1	INO80C	-0.19	0.194795	-0.28	0.0406185
Q7Z7L7	ZER1	-0.19	0.443521	-0.27	0.13607
P15428-1	HPGD	-0.19	0.450574	-0.21	0.0930129
P21741-1	MDK	-0.19	0.00492631	-0.21	0.00251944
Q96LW4-1	PRIMPOL	-0.19	0.00806347	-0.2	0.00319554
Q96AT1	KIAA1143	-0.19	0.103574	-0.18	0.125709
Q8WU10-1	PYROXD1	-0.19	0.0356742	-0.17	0.0441072
O60684	KPNA6	-0.19	0.176695	-0.17	0.195265
Q06609-4	RAD51	-0.19	0.0190598	-0.16	0.0178159
P23142-1	FBLN1	-0.19	0.000631923	-0.14	0.00217091
O14832-1	PHYH	-0.19	0.0614967	-0.14	0.0913264
Q9H7N4	SCAF1	-0.19	0.00808653	-0.12	0.0529092
Q5JTC6-1	AMER1	-0.19	0.0615111	-0.1	0.422269
Q15326-1	ZMYND11 {ECO:0000312|HGNC:HGNC:16966}	-0.19	0.074482	-0.1	0.468472
Q96BF6	NACC2	-0.19	0.0481146	-0.03	0.831029
P57775	FBXW4	-0.18	0.486728	-0.39	0.0330052
P62253	UBE2G1	-0.18	0.137471	-0.35	0.00650019
Q7L5N1	COPS6	-0.18	0.00404987	-0.25	0.000923902
O60279	SUSD5	-0.18	0.075573	-0.23	0.0371727
Q8IXQ3	C9orf40	-0.18	0.0286194	-0.22	0.0119807
Q96BU1-1	S100PBP {ECO:0000312|EMBL:AAH15175.1}	-0.18	0.0734751	-0.18	0.0876011
P09493-2	TPM1	-0.18	0.6151	-0.16	0.253923
Q96E14-1	RMI2	-0.18	0.208216	-0.14	0.289892
Q9H3R5	CENPH {ECO:0000312|HGNC:HGNC:17268}	-0.18	0.000126813	-0.1	0.00173546
Q15506	SPA17	-0.18	0.464271	-0.09	1
Q96AJ1-1	CLUAP1	-0.18	1	-0.07	1
Q5W111-1	SPRYD7	-0.18	0.0602006	-0.07	0.33549
Q13487	SNAPC2	-0.18	1	-0.04	1
A2A2Z9	ANKRD18B	-0.18	1	0.03	1
Q8IXM6-1	NRM	-0.18	0.851499	0.04	0.854073
Q9HBH0-1	RHOF	-0.18	0.407628	0.06	1
Q9NYK6-1	EURL {ECO:0000250|UniProtKB:Q9I8W6}	-0.18	0.476573	0.06	1
Q96PQ7-3	KLHL5	-0.17	0.490883	-0.59	0.00650019
Q53HC5	KLHL26	-0.17	0.0995783	-0.32	0.00250418
O15234	CASC3	-0.17	0.00847057	-0.21	0.00151074
Q9NSG2-1	C1orf112	-0.17	0.164144	-0.2	0.0754638
P42226-1	STAT6	-0.17	0.244879	-0.18	0.197362
Q9BT78-1	COPS4	-0.17	0.00206449	-0.16	0.00257599
Q86UA6-8	RPAIN	-0.17	0.0979497	-0.11	0.220585
Q8N3J6-3	CADM2	-0.17	0.387919	-0.1	0.610483
Q68CP4-1	HGSNAT	-0.17	0.910616	-0.09	0.928597
A6ND36-1	FAM83G	-0.17	1	-0.05	1
O43900-1	PRICKLE3 {ECO:0000312|HGNC:HGNC:6645}	-0.17	0.816215	-0.03	1
Q9ULE3-1	DENND2A	-0.17	1	0.02	1
Q8IZQ1-1	WDFY3	-0.16	0.00388262	-0.39	2.92953e-05
Q8WUH1-1	CHURC1	-0.16	0.675524	-0.36	0.0751151
Q13829-1	TNFAIP1	-0.16	0.533198	-0.24	0.0485275
Q9BT92	TCHP {ECO:0000312|EMBL:AAH04285.1}	-0.16	0.146632	-0.24	0.0219213
Q86Y37-1	CACUL1	-0.16	0.0145316	-0.22	0.00202635
O94885	SASH1	-0.16	0.00987728	-0.17	0.00702033
Q13216-1	ERCC8	-0.16	0.713759	-0.16	0.710728
Q8N3E9	PLCD3	-0.16	1	-0.16	1
O43291-1	SPINT2	-0.16	0.857504	-0.14	0.633196
Q9UHR5-1	SAP30BP {ECO:0000312|EMBL:AAH07592.1}	-0.16	0.68333	-0.14	1
Q96RT8-1	TUBGCP5	-0.16	0.0303483	-0.14	0.0357129
Q86XK3-2	SFR1	-0.16	0.190482	-0.12	0.183136
Q8TCB7-1	METTL6	-0.16	0.00990814	-0.12	0.0241324
Q8NCP5-1	ZBTB44	-0.16	0.425187	-0.08	0.603724
Q9HBM6	TAF9B	-0.16	1	-0.08	1
Q9H1E3-1	NUCKS1	-0.16	1	-0.08	1
O15525	MAFG	-0.16	0.761215	-0.05	1
O14817	TSPAN4	-0.16	0.864594	-0.04	1
Q9UH36	SRRD	-0.16	1	0.02	1
Q86VG3-1	C11orf74	-0.16	0.106217	0.07	1
Q6PII5-2	HAGHL	-0.16	0.800406	0.09	0.678139
Q9UKT7	FBXL3	-0.15	0.101926	-0.46	0.000398735
O43543	XRCC2	-0.15	1	-0.33	1
Q9Y4B6-1	DCAF1 {ECO:0000312|HGNC:HGNC:30911}	-0.15	0.0136359	-0.23	0.00291587
Q8N3R3-1	TCAIM	-0.15	1	-0.2	0.445866
Q4J6C6-1	PREPL	-0.15	0.0396806	-0.2	0.0169379
Q96NL6-1	SCLT1	-0.15	0.561718	-0.18	0.152686
Q6UXK5	LRRN1	-0.15	0.174407	-0.17	0.0908173
Q96HU1-1	SGSM3 {ECO:0000312|HGNC:HGNC:25228}	-0.15	0.0325158	-0.17	0.00761885
P05783	KRT18	-0.15	0.0936011	-0.16	0.0319254
Q96B70	LENG9	-0.15	0.328216	-0.15	0.506768
Q49AM3-1	TTC31	-0.15	1	-0.12	0.960504
P11926	ODC1	-0.15	1	-0.11	0.825774
Q9BYW2-1	SETD2	-0.15	0.0440938	-0.11	0.105723
O14668-1	PRRG1	-0.15	0.395518	-0.1	0.566534
Q8NCY6	MSANTD4	-0.15	0.0610875	-0.1	0.146287
Q86SQ7-1	SDCCAG8	-0.15	0.257872	-0.1	0.540881
Q7Z4R8	C6orf120	-0.15	0.564817	-0.06	0.996372
Q8NCR0-1	B3GALNT2	-0.15	1	-0.06	1
O75197	LRP5	-0.15	0.76827	-0.03	0.901178
Q96Q83-1	ALKBH3	-0.15	0.222563	-0.02	1
Q2TAM9	TUSC1	-0.15	0.927338	-0.01	1
Q12860-1	CNTN1	-0.15	1	0.02	1
P17152	TMEM11	-0.15	1	0.03	1
Q9P2P6-1	STARD9	-0.15	0.924168	0.03	1
Q96BM1	ANKRD9	-0.14	0.96211	-0.37	0.228689
P35555	FBN1	-0.14	1	-0.25	0.398858
Q8IVF2-1	AHNAK2	-0.14	1	-0.2	0.801877
Q15475	SIX1	-0.14	0.816811	-0.18	0.371435
O00311-1	CDC7	-0.14	0.0374755	-0.18	0.0207788
Q5T9S5-1	CCDC18	-0.14	0.0639155	-0.18	0.0204087
Q9NUL7	DDX28	-0.14	1	-0.17	0.638331
Q6PJP8	DCLRE1A	-0.14	1	-0.16	0.61079
Q9NQZ6-1	ZC4H2	-0.14	0.0445774	-0.16	0.0232272
Q9NPE2-2	NGRN	-0.14	0.478104	-0.16	0.274244
P10070-5	GLI2 {ECO:0000312|HGNC:HGNC:4318}	-0.14	1	-0.16	0.704177
Q96MD2	C12orf66 {ECO:0000312|HGNC:HGNC:26517}	-0.14	0.2379	-0.15	0.0982517
P11474-1	ESRRA	-0.14	1	-0.15	0.787879
Q96CN5	LRRC45	-0.14	0.963955	-0.15	1
O94762-1	RECQL5	-0.14	0.0169853	-0.15	0.0085167
Q9UKC9-1	FBXL2 {ECO:0000312|HGNC:HGNC:13598}	-0.14	0.224382	-0.14	0.0974368
Q8ND90	PNMA1	-0.14	0.142332	-0.14	0.156162
P31641-1	SLC6A6	-0.14	1	-0.12	0.676087
P31942-1	HNRNPH3	-0.14	1	-0.12	1
Q9H9E3-1	COG4	-0.14	0.0241363	-0.12	0.0162581
Q86W34-4	AMZ2	-0.14	0.0980627	-0.11	0.281591
P61619-1	SEC61A1	-0.14	1	-0.11	0.972699
Q5FBB7-1	SGO1 {ECO:0000312|HGNC:HGNC:25088}	-0.14	0.139862	-0.11	0.410978
Q8WUR7-1	C15orf40	-0.14	0.964322	-0.1	1
Q12851-1	MAP4K2	-0.14	1	-0.09	1
Q9NPI8	FANCF	-0.14	0.344708	-0.09	0.466376
Q8TAF3-1	WDR48	-0.14	0.0153524	-0.08	0.0596834
O43502-1	RAD51C	-0.14	0.591715	-0.07	1
Q7L2Z9	CENPQ	-0.14	0.390995	-0.02	1
Q9BS16	CENPK	-0.14	0.130701	-0.02	1
Q9Y6N8	CDH10	-0.14	1	-0.01	1
Q7L190	DPPA4	-0.14	0.256404	0.01	1
Q8TCG2	PI4K2B	-0.13	1	-0.35	0.27818
O43175	PHGDH	-0.13	0.00115153	-0.27	2.02308e-05
Q16531-1	DDB1	-0.13	0.187869	-0.25	0.0105213
P29122-7	PCSK6	-0.13	1	-0.24	0.548684
P28289-1	TMOD1	-0.13	1	-0.18	0.571073
Q49AR2-1	C5orf22	-0.13	0.0361874	-0.18	0.00751288
A6NIH7	UNC119B	-0.13	0.684477	-0.16	0.234624
Q9NRZ9-1	HELLS {ECO:0000312|HGNC:HGNC:4861}	-0.13	0.0118521	-0.16	0.0045814
Q8N573-1	OXR1	-0.13	1	-0.14	1
Q9Y2K1-1	ZBTB1	-0.13	0.278927	-0.14	0.1828
Q13015	MLLT11	-0.13	1	-0.13	1
P98173-1	FAM3A	-0.13	1	-0.13	0.644742
Q96EU7	C1GALT1C1	-0.13	0.688039	-0.13	0.546146
P53370-1	NUDT6	-0.13	0.0331648	-0.13	0.0148506
O15304-1	SIVA1	-0.13	0.483125	-0.12	0.702263
Q96BQ5	CCDC127	-0.13	1	-0.12	1
Q0PNE2-1	ELP6	-0.13	1	-0.11	0.631924
Q5SWA1	PPP1R15B	-0.13	0.639567	-0.11	0.538825
Q9BT17-1	MTG1	-0.13	0.146772	-0.11	0.16024
Q8IWU2	LMTK2	-0.13	0.658572	-0.11	0.377708
P09110-1	ACAA1	-0.13	0.710168	-0.11	0.716803
Q53HC0-1	CCDC92	-0.13	0.66669	-0.1	0.402522
Q9H900-1	ZWILCH	-0.13	0.145317	-0.1	0.171498
Q7L7V1-1	DHX32	-0.13	0.0119042	-0.1	0.0171587
P42285	SKIV2L2	-0.13	0.00029681	-0.1	0.000532464
O95807	TMEM50A	-0.13	0.848684	-0.09	0.780529
P24468-1	NR2F2	-0.13	0.550913	-0.09	0.442664
Q01860-1	POU5F1	-0.13	0.0614967	-0.09	0.112584
P51946	CCNH	-0.13	0.41967	-0.09	0.275971
Q13188-2	STK3	-0.13	0.0639155	-0.08	0.21568
Q8N4T8-1	CBR4	-0.13	0.695523	-0.07	0.759742
Q6PCD5	RFWD3 {ECO:0000312|HGNC:HGNC:25539}	-0.13	1	-0.07	1
Q53EL6-1	PDCD4	-0.13	0.0885529	-0.06	0.462142
O14732-1	IMPA2	-0.13	0.280032	-0.05	0.889461
A0A096LP01	SMIM26 {ECO:0000312|HGNC:HGNC:43430}	-0.13	0.369214	-0.04	1
Q9BRG1	VPS25	-0.13	0.0284073	-0.04	0.725894
Q86WB0-1	ZC3HC1	-0.13	0.0443802	-0.04	0.680744
Q8NCK3-1	ZNF485	-0.13	1	-0.03	1
Q12834	CDC20	-0.13	0.00684888	-0.02	0.656407
P62760	VSNL1	-0.13	0.11002	-0.01	1
Q96GY3	LIN37	-0.13	0.470541	0.02	1
Q96Q89-3	KIF20B {ECO:0000312|HGNC:HGNC:7212}	-0.13	0.00566468	0.05	0.408679
Q9NWX5-1	ASB6	-0.12	0.377391	-0.4	0.00281844
Q96K76-4	USP47	-0.12	1	-0.21	0.617558
Q14651	PLS1	-0.12	0.656336	-0.2	0.0660284
Q2T9J0-1	TYSND1	-0.12	0.5885	-0.18	0.0811365
Q16206-1	ENOX2	-0.12	0.87641	-0.17	0.731846
O95155-4	UBE4B {ECO:0000312|HGNC:HGNC:12500}	-0.12	0.080692	-0.17	0.00811644
P27694	RPA1	-0.12	0.185651	-0.14	0.0582652
Q92904-2	DAZL	-0.12	0.171516	-0.13	0.0905347
Q9Y6I8-1	PXMP4	-0.12	0.675524	-0.12	0.325268
O00409-1	FOXN3	-0.12	0.245288	-0.12	0.105363
Q4W5G0	TIGD2	-0.12	0.283895	-0.12	0.180719
Q96RK4-2	BBS4	-0.12	0.248323	-0.12	0.149012
Q8NHU6-1	TDRD7	-0.12	0.0293308	-0.12	0.0224504
Q15047-1	SETDB1	-0.12	0.0160625	-0.12	0.018452
Q5VTQ0-1	TTC39B	-0.12	0.815196	-0.11	0.813247
O43542	XRCC3	-0.12	0.250015	-0.11	0.386481
Q96NB3	ZNF830 {ECO:0000312|HGNC:HGNC:28291}	-0.12	0.0257467	-0.11	0.0357305
Q14444-1	CAPRIN1	-0.12	0.966072	-0.11	0.500781
Q9NRP7-1	STK36 {ECO:0000312|EMBL:AAH26158.1}	-0.12	0.882022	-0.1	0.92938
Q9Y2G2-5	CARD8	-0.12	0.557274	-0.1	0.528335
Q8IY31-2	IFT20	-0.12	0.877611	-0.1	0.801877
Q9Y5P8-1	PPP2R3B	-0.12	0.0397364	-0.1	0.092538
Q6P1R3-1	MSANTD2	-0.12	0.821113	-0.1	0.72349
Q96H96-1	COQ2 {ECO:0000255|HAMAP-Rule:MF_03189}	-0.12	0.505696	-0.09	0.800762
Q86VP3-3	PACS2	-0.12	0.393365	-0.09	0.35502
Q9NWY4	HPF1 {ECO:0000303|PubMed:27067600	-0.12	0.0495777	-0.09	0.137051
P49336-1	CDK8	-0.12	1	-0.08	1
Q99717	SMAD5	-0.12	0.823233	-0.07	0.830628
P55198	MLLT6	-0.12	1	-0.07	1
Q9BTL3	FAM103A1	-0.12	1	-0.06	1
Q8NI22-1	MCFD2	-0.12	1	-0.05	1
Q92838-1	EDA	-0.12	1	-0.04	1
P31949	S100A11	-0.12	1	-0.03	1
Q9H0K6-1	PUS7L	-0.12	0.552286	-0.03	1
Q96MW7	TIGD1	-0.12	0.0497552	-0.03	1
P30291-1	WEE1	-0.12	0.390463	-0.01	1
Q9UNX3	RPL26L1	-0.12	1	0	1
P28347-1	TEAD1	-0.12	1	0.02	1
P07205	PGK2	-0.12	1	0.03	0.950239
Q96LW9-1	ZSCAN31	-0.12	1	0.03	1
Q9P0L0-2	VAPA	-0.12	1	0.04	1
O95677-1	EYA4	-0.12	1	0.05	1
Q5T6C5	ATXN7L2	-0.12	1	0.07	0.829408
P02768-1	ALB	-0.12	1	1.03	0.468472
Q9H334-1	FOXP1	-0.11	1	-0.28	0.652356
O60683-1	PEX10	-0.11	0.820254	-0.2	0.0757684
Q9H790	EXO5	-0.11	1	-0.19	0.332921
P25789-1	PSMA4	-0.11	0.559108	-0.19	0.0337255
Q96C12-1	ARMC5 {ECO:0000312|HGNC:HGNC:25781}	-0.11	0.372417	-0.18	0.108469
Q8NFJ9-2	BBS1	-0.11	0.763526	-0.17	0.267671
Q9NUP9	LIN7C	-0.11	0.28808	-0.15	0.0849148
P04222	HLA-C	-0.11	1	-0.15	1
P28702-3	RXRB	-0.11	0.0220132	-0.15	0.00472557
Q96CP6-1	GRAMD1A	-0.11	0.487566	-0.14	0.230555
Q99650-1	OSMR	-0.11	0.856383	-0.13	0.407042
Q8NBP5	MFSD9	-0.11	0.903271	-0.13	0.649482
O60318-1	MCM3AP	-0.11	0.0423802	-0.13	0.0180934
Q96D70	R3HDM4	-0.11	0.0557712	-0.12	0.0390734
Q9H777	ELAC1	-0.11	0.175118	-0.12	0.205282
Q12841-1	FSTL1	-0.11	0.0564065	-0.12	0.0257851
Q9P2L0-1	WDR35	-0.11	0.507469	-0.12	0.329677
Q96JI7-1	SPG11	-0.11	0.327078	-0.12	0.115077
Q5W0B1	RNF219	-0.11	0.016675	-0.12	0.0081871
Q96AY2-2	EME1	-0.11	0.587337	-0.11	0.777975
Q9HBL8	NMRAL1	-0.11	0.301412	-0.11	0.143362
Q96IF1-1	AJUBA	-0.11	0.309911	-0.11	0.496169
P12109	COL6A1	-0.11	0.654582	-0.11	0.418107
P23610	F8A1	-0.11	0.807384	-0.1	0.720553
Q6ZNW5	GDPGP1	-0.11	0.914939	-0.1	0.978854
Q9H5L6	THAP9	-0.11	1	-0.1	1
O95926-1	SYF2	-0.11	0.0755637	-0.1	0.0719517
P61129	ZC3H6	-0.11	0.336177	-0.1	0.168287
Q96PV7-1	FAM193B	-0.11	0.41004	-0.1	0.228923
Q01664	TFAP4	-0.11	0.211446	-0.1	0.254487
Q9HCS7	XAB2	-0.11	0.0430196	-0.1	0.03297
Q8WUF8-1	FAM172A	-0.11	1	-0.09	0.821245
Q9BRB3-1	PIGQ	-0.11	1	-0.09	0.765143
Q9H920-1	RNF121	-0.11	1	-0.09	0.891383
Q06945	SOX4	-0.11	0.164144	-0.09	0.255183
Q587I9	SFT2D3 {ECO:0000312|HGNC:HGNC:28767}	-0.11	0.088431	-0.09	0.10094
Q99689-1	FEZ1	-0.11	0.494578	-0.09	0.6493
P01034	CST3	-0.11	0.370225	-0.09	0.332967
Q12972-1	PPP1R8	-0.11	0.829642	-0.09	0.692659
P12270-1	TPR	-0.11	0.00347945	-0.09	0.00671926
P83881	RPL36A	-0.11	1	-0.08	1
Q92643-1	PIGK	-0.11	1	-0.08	0.654042
Q9UBT7-1	CTNNAL1	-0.11	0.0374755	-0.08	0.0414099
Q8IYM9-1	TRIM22	-0.11	0.0922004	-0.08	0.103215
Q12934-1	BFSP1	-0.11	0.98777	-0.07	1
O95343	SIX3	-0.11	0.557274	-0.07	0.754107
P49441	INPP1	-0.11	0.87641	-0.07	0.889645
O14526-1	FCHO1	-0.11	0.824923	-0.07	0.850735
Q9P2X3-1	IMPACT	-0.11	0.244879	-0.07	0.472302
P51959-1	CCNG1	-0.11	0.286207	-0.05	0.805711
Q9H4A5-1	GOLPH3L	-0.11	0.0542679	-0.05	0.307096
Q9UKG9-3	CROT	-0.11	0.604635	-0.04	0.830628
P19086	GNAZ	-0.11	1	-0.04	1
O15182	CETN3	-0.11	0.194269	-0.04	0.742859
O75879	GATB {ECO:0000255|HAMAP-Rule:MF_03147	-0.11	1	-0.04	1
Q8N7B6-1	PACRGL	-0.11	0.560241	-0.03	1
O75911-1	DHRS3	-0.11	0.214216	-0.03	0.954981
Q9Y3B2	EXOSC1	-0.11	1	-0.02	1
Q9UBI1	COMMD3	-0.11	1	-0.01	1
Q86WH2-1	RASSF3	-0.11	0.531649	0	1
Q6B0I6	KDM4D	-0.11	0.527487	0.02	1
Q9NR34	MAN1C1	-0.11	1	0.04	1
Q9NYL4-1	FKBP11	-0.11	0.824601	0.1	0.778075
Q75N03-1	CBLL1	-0.11	0.773046	0.25	0.325268
Q9Y2U9-1	KLHDC2	-0.1	0.531189	-0.27	0.0131498
O75030-1	MITF	-0.1	1	-0.23	0.742859
Q8NCF5-1	NFATC2IP	-0.1	0.552397	-0.17	0.0571652
Q8TF40-1	FNIP1	-0.1	1	-0.16	1
Q16352	INA	-0.1	0.0558963	-0.16	0.00614597
Q15329-1	E2F5	-0.1	0.17608	-0.15	0.0749752
Q9NWT6	HIF1AN	-0.1	0.208669	-0.14	0.0546591
P61604	HSPE1	-0.1	1	-0.14	0.940273
P49789	FHIT	-0.1	0.736195	-0.13	0.390132
Q9H611-3	PIF1 {ECO:0000255|HAMAP-Rule:MF_03176}	-0.1	0.91661	-0.13	0.65096
Q8NCH0	CHST14	-0.1	0.783162	-0.13	0.615305
Q9H0M0-1	WWP1	-0.1	1	-0.13	0.887065
P46013-1	MKI67 {ECO:0000312|HGNC:HGNC:7107}	-0.1	0.298017	-0.13	0.105363
O14548	COX7A2L	-0.1	1	-0.12	1
Q9UHF1	EGFL7	-0.1	0.542663	-0.12	0.211839
O75419-3	CDC45	-0.1	0.0469494	-0.12	0.016796
P49366-1	DHPS	-0.1	1	-0.12	0.677005
Q5T7W7-1	TSTD2	-0.1	0.186217	-0.11	0.0817475
Q14680-1	MELK	-0.1	0.374009	-0.11	0.139118
Q9BVV6-3	KIAA0586	-0.1	0.129316	-0.11	0.0699198
Q15131-1	CDK10	-0.1	0.0235214	-0.1	0.0198493
Q9BQG2	NUDT12	-0.1	0.00573853	-0.1	0.00507741
O43766-1	LIAS {ECO:0000255|HAMAP-Rule:MF_03123}	-0.1	0.00990713	-0.1	0.0131498
Q96MX6-1	WDR92	-0.1	0.299012	-0.1	0.0755693
Q96GQ5-1	C16orf58	-0.1	1	-0.1	1
Q6IC98-1	GRAMD4	-0.1	0.848684	-0.1	0.601459
Q9NX74	DUS2	-0.1	0.00122024	-0.1	0.00145554
Q8WXI4-1	ACOT11	-0.1	1	-0.09	1
O95568	METTL18	-0.1	0.514119	-0.09	0.628164
Q9UPT8	ZC3H4	-0.1	0.0492695	-0.09	0.0382328
Q96LB3-1	IFT74	-0.1	0.00990814	-0.09	0.0163591
Q9NVI1-3	FANCI	-0.1	0.00189824	-0.09	0.00393401
Q6UUV9-2	CRTC1 {ECO:0000312|HGNC:HGNC:16062}	-0.1	1	-0.08	0.518799
O15350-1	TP73	-0.1	0.377431	-0.08	0.625533
Q96EA4-1	SPDL1 {ECO:0000255|HAMAP-Rule:MF_03041}	-0.1	0.0146403	-0.08	0.0230056
O75884-1	RBBP9	-0.1	0.53155	-0.07	0.757657
Q6UWP2-1	DHRS11	-0.1	0.613972	-0.07	0.598605
Q15119-1	PDK2	-0.1	0.114774	-0.07	0.528335
P00374-1	DHFR	-0.1	0.0280781	-0.07	0.159114
Q9Y6J9	TAF6L	-0.1	0.450616	-0.07	0.48298
Q969T9-1	WBP2	-0.1	1	-0.06	0.693232
Q9BV29-2	CCDC32 {ECO:0000312|HGNC:HGNC:28295}	-0.1	0.145954	-0.06	0.505701
Q9UQ88-2	CDK11A	-0.1	0.23126	-0.06	0.619926
Q9H1Z4-1	WDR13	-0.1	1	-0.06	1
Q9Y2F5	ICE1	-0.1	0.0264687	-0.06	0.190789
Q9BWG4-1	SSBP4	-0.1	0.944989	-0.05	1
Q9UN86-1	G3BP2	-0.1	0.259345	-0.05	0.665132
P24278	ZBTB25	-0.1	1	-0.05	1
Q8NEM0-1	MCPH1 {ECO:0000312|HGNC:HGNC:6954}	-0.1	0.688978	-0.05	0.830628
Q96M89-1	CCDC138	-0.1	0.990049	-0.05	1
Q9P0U1	TOMM7	-0.1	1	-0.04	1
Q9Y2B1	TMEM5 {ECO:0000312|HGNC:HGNC:13530}	-0.1	0.551709	-0.04	1
Q6N022	TENM4	-0.1	1	-0.04	1
Q99633-1	PRPF18	-0.1	0.0034484	-0.04	0.104527
Q96P16-1	RPRD1A	-0.1	0.0319688	-0.04	0.273503
Q8N257	HIST3H2BB	-0.1	1	-0.03	1
Q9UNT1-2	RABL2B	-0.1	0.736778	-0.03	1
Q00534	CDK6	-0.1	0.410294	-0.03	0.844651
O00623	PEX12	-0.1	1	-0.02	1
A8MTT3	CEBPZOS {ECO:0000312|HGNC:HGNC:49288}	-0.1	0.68333	-0.02	1
O43236-4	2004-09-01	-0.1	1	-0.02	1
Q9BTE1-1	DCTN5	-0.1	1	-0.02	1
Q9Y294	ASF1A	-0.1	1	-0.02	1
Q8IX04-1	UEVLD {ECO:0000312|EMBL:AAH64566.1}	-0.1	0.114428	-0.02	0.583587
Q9ULR0-1	ISY1	-0.1	1	-0.02	1
Q9BSC4-1	NOL10	-0.1	0.00426595	-0.02	0.279155
Q6NUK4-1	REEP3	-0.1	0.675148	-0.01	1
Q9UPQ8	DOLK	-0.1	1	-0.01	1
Q96BP2	CHCHD1	-0.1	1	-0.01	1
Q8WTW4-1	NPRL2 {ECO:0000312|HGNC:HGNC:24969}	-0.1	0.663628	-0.01	1
O75427	LRCH4	-0.1	1	-0.01	1
Q13555-8	CAMK2G	-0.1	1	0	1
Q9BT23	LIMD2 {ECO:0000312|HGNC:HGNC:28142}	-0.1	0.359413	0	1
Q9P0M6	H2AFY2	-0.1	0.452999	0	1
Q00973-1	B4GALNT1	-0.1	1	0.01	1
Q58FG1	HSP90AA4P	-0.1	1	0.02	1
Q9Y3P4	RHBDD3	-0.1	0.607597	0.02	1
P19971-1	TYMP	-0.1	1	0.02	1
Q96MH2	HEXIM2	-0.1	0.443521	0.04	0.908743
Q13362-4	PPP2R5C	-0.1	0.769323	0.05	1
Q9HD23-4	MRS2	-0.1	1	0.06	1
Q9P278-1	FNIP2	-0.1	1	0.07	1
P57737-1	CORO7	-0.1	1	0.11	0.952285
Q9BV81	EMC6	-0.1	1	0.12	1
Q9P1Q0-4	VPS54	-0.09	0.36526	-0.19	0.0150378
Q6ZWL3-1	CYP4V2	-0.09	0.475476	-0.18	0.282505
Q8WV44-1	TRIM41	-0.09	0.538908	-0.18	0.0381059
Q6PIW4-1	FIGNL1	-0.09	0.0423802	-0.16	0.00237941
Q6ZRQ5	MMS22L	-0.09	0.190482	-0.15	0.0273592
P55210-3	CASP7	-0.09	0.531189	-0.14	0.120452
Q96C00	ZBTB9	-0.09	1	-0.13	1
Q49AG3	ZBED5	-0.09	0.441884	-0.13	0.134645
Q5FWF4-1	ZRANB3 {ECO:0000303|PubMed:22759634	-0.09	0.26574	-0.13	0.109643
Q9NZB8-1	MOCS1	-0.09	1	-0.12	0.432483
Q9NX18	SDHAF2 {ECO:0000255|HAMAP-Rule:MF_03057}	-0.09	0.494213	-0.11	0.169673
Q9Y296-1	TRAPPC4	-0.09	1	-0.11	0.818127
Q9GZN1-1	ACTR6	-0.09	0.529995	-0.11	0.187377
Q13043-1	STK4	-0.09	0.414611	-0.11	0.15808
Q6P1J9	CDC73	-0.09	0.0287831	-0.11	0.0107957
Q9BZF9-1	UACA	-0.09	0.0311686	-0.11	0.0144115
P45877	PPIC	-0.09	1	-0.1	1
Q8IYT2	CMTR2	-0.09	0.964848	-0.1	0.719286
Q9BWG6-1	SCNM1	-0.09	1	-0.1	1
Q9H7X7-1	IFT22	-0.09	1	-0.1	1
Q8N2K1-3	UBE2J2	-0.09	0.369214	-0.1	0.248529
Q8NC54	KCT2	-0.09	0.301883	-0.1	0.143355
Q5JUR7-1	TEX30	-0.09	0.331784	-0.1	0.280477
Q9NXR7-1	BABAM2 {ECO:0000312|HGNC:HGNC:1106}	-0.09	0.600608	-0.1	0.215431
Q5VW32-1	BROX	-0.09	0.450574	-0.1	0.30702
Q9Y5B8-1	NME7	-0.09	0.0324868	-0.1	0.0289206
P13612-1	ITGA4	-0.09	1	-0.1	0.952728
Q9BVS4-1	RIOK2	-0.09	1	-0.1	0.417673
Q9Y6I3-2	EPN1	-0.09	0.834106	-0.09	0.62462
O15217-1	GSTA4	-0.09	0.186217	-0.09	0.103215
Q16626	MEA1	-0.09	0.575109	-0.09	0.345451
Q96S82	UBL7	-0.09	0.120485	-0.09	0.210379
Q9H1Y0-1	ATG5	-0.09	0.878018	-0.09	0.821022
Q00597	FANCC	-0.09	0.184434	-0.09	0.156717
Q7L8J4-1	SH3BP5L	-0.09	0.270123	-0.09	0.421867
Q9H1J1-1	UPF3A	-0.09	0.776109	-0.09	0.720361
O95801	TTC4	-0.09	0.0639155	-0.09	0.0479318
P51587	BRCA2	-0.09	0.150305	-0.09	0.269961
Q9UHA4-1	LAMTOR3	-0.09	1	-0.08	1
Q9H3U5-6	MFSD1	-0.09	0.763526	-0.08	0.635628
Q96ES7	SGF29 {ECO:0000312|HGNC:HGNC:25156}	-0.09	0.58516	-0.08	0.482321
Q9Y5V3-2	MAGED1	-0.09	0.126856	-0.08	0.0698704
Q9BXW9-1	FANCD2	-0.09	0.107569	-0.08	0.109541
Q9HCJ1-1	ANKH	-0.09	1	-0.07	0.765306
Q9Y5N5-1	N6AMT1	-0.09	0.0112041	-0.07	0.0528934
O15315-3	RAD51B	-0.09	1	-0.07	1
Q3SYG4-1	BBS9	-0.09	1	-0.07	0.590853
Q9H0R1-1	AP5M1	-0.09	1	-0.07	1
P10827-1	THRA	-0.09	0.763526	-0.07	0.901178
Q9UI14	RABAC1	-0.09	0.22017	-0.07	0.4545
Q8IV63-1	VRK3	-0.09	0.438103	-0.07	0.293255
Q7L8W6-1	DPH6	-0.09	0.771317	-0.07	0.705311
Q96H79-1	ZC3HAV1L	-0.09	0.806251	-0.07	0.381063
Q9C0B7	TANGO6	-0.09	0.113283	-0.07	0.0754037
P46379-3	BAG6 {ECO:0000312|HGNC:HGNC:13919}	-0.09	0.273876	-0.07	0.223101
Q9BZJ0-1	CRNKL1	-0.09	0.0445774	-0.07	0.0665018
O00470-2	MEIS1	-0.09	0.858311	-0.06	0.79206
Q9NQ50	MRPL40	-0.09	0.0303483	-0.06	0.0728018
Q15004-1	PCLAF {ECO:0000312|HGNC:HGNC:28961}	-0.09	0.00833064	-0.06	0.0441852
P35249-1	RFC4	-0.09	0.0885529	-0.06	0.115264
O75503	CLN5	-0.09	0.658623	-0.05	0.918733
Q13889-1	GTF2H3	-0.09	1	-0.05	1
A8K855-1	EFCAB7	-0.09	0.309067	-0.05	0.367908
Q969S2-1	NEIL2	-0.09	0.804302	-0.05	0.985802
Q14691	GINS1	-0.09	0.0981908	-0.05	0.151915
Q92791	P3H4 {ECO:0000312|HGNC:HGNC:16946}	-0.09	0.673236	-0.05	0.696715
Q9UPQ0-1	LIMCH1	-0.09	0.192176	-0.05	0.728129
Q13616	CUL1	-0.09	0.00455911	-0.05	0.0376311
Q9NXB0-1	MKS1	-0.09	1	-0.04	1
Q9NWU1-1	OXSM	-0.09	0.74896	-0.04	1
Q9C029-2	TRIM7	-0.09	1	-0.04	0.898016
O75143-5	ATG13	-0.09	1	-0.04	1
Q04446	GBE1	-0.09	0.992119	-0.04	1
Q8NDT2-1	RBM15B	-0.09	0.613972	-0.04	1
Q9Y4X0-1	AMMECR1	-0.09	1	-0.03	1
P78348-1	ASIC1	-0.09	1	-0.03	1
P22694-1	PRKACB	-0.09	0.737503	-0.03	0.938397
O95619	YEATS4	-0.09	0.0148449	-0.03	0.302843
P53778-1	MAPK12	-0.09	0.501705	-0.03	0.86132
Q9ULD0-1	OGDHL	-0.09	0.73993	-0.03	1
O95396	MOCS3 {ECO:0000255|HAMAP-Rule:MF_03049}	-0.09	0.201199	-0.03	1
P0CB38	PABPC4L	-0.09	0.37915	-0.02	0.866994
O60344-1	ECE2	-0.09	0.336659	-0.02	1
O95169-1	NDUFB8	-0.09	1	-0.02	1
Q8NBT0-1	POC1A	-0.09	0.40803	-0.02	1
Q7Z7C8-2	TAF8	-0.09	0.887594	-0.01	1
Q5HYK3-1	COQ5 {ECO:0000255|HAMAP-Rule:MF_03191}	-0.09	0.428909	-0.01	1
Q96DB5-1	RMDN1	-0.09	0.882479	-0.01	1
Q6ZMZ3-1	SYNE3 {ECO:0000312|HGNC:HGNC:19861}	-0.09	1	0	1
Q9Y2H9	MAST1 {ECO:0000312|HGNC:HGNC:19034}	-0.09	1	0.01	1
Q08999-1	RBL2	-0.09	1	0.01	1
Q15554-3	TERF2	-0.09	0.134747	0.01	1
O95218-1	ZRANB2	-0.09	1	0.01	1
O15033-1	AREL1	-0.09	1	0.02	1
Q2PZI1-1	DPY19L1	-0.09	1	0.02	1
Q9BWC9	CCDC106	-0.09	0.572709	0.02	1
Q8IZC4-1	RTKN2	-0.09	1	0.02	1
Q13563-1	PKD2 {ECO:0000312|HGNC:HGNC:9009}	-0.09	1	0.02	1
P42679-1	MATK	-0.09	1	0.02	1
Q8NCW6-1	GALNT11	-0.09	0.145464	0.03	0.976697
Q7Z6J6-1	FRMD5	-0.09	1	0.04	1
A8MXV4	NUDT19	-0.09	1	0.04	1
Q9H6F2	TMEM38A	-0.09	0.443366	0.05	0.615304
P78424-1	POU6F2	-0.09	1	0.05	1
Q8N7W2-1	BEND7	-0.09	1	0.05	1
Q13772-4	NCOA4	-0.09	0.443521	0.05	1
Q9NVC3-1	SLC38A7	-0.09	0.354021	0.06	1
P23443-1	RPS6KB1	-0.09	0.359413	0.06	0.414809
Q8N0W3-2	FUK	-0.09	1	0.08	1
Q9UJY4	GGA2	-0.09	1	0.08	1
Q9UPP5-1	KIAA1107	-0.08	1	-0.57	0.272248
Q9C099-1	LRRCC1	-0.08	1	-0.31	0.0574313
P31268	HOXA7	-0.08	1	-0.27	0.58176
P28062-1	PSMB8	-0.08	1	-0.25	0.84497
Q9ULI2-1	RIMKLB	-0.08	1	-0.24	0.174406
Q86Z02-1	HIPK1	-0.08	1	-0.23	0.358697
Q13901	C1D	-0.08	1	-0.2	0.348988
Q8TB45-1	DEPTOR	-0.08	1	-0.19	0.991499
P19484-1	TFEB	-0.08	0.288909	-0.19	0.00572118
P06454-1	PTMA	-0.08	1	-0.19	0.758814
Q9H2C0	GAN	-0.08	0.384475	-0.18	0.00896572
A0PJW6	TMEM223	-0.08	1	-0.15	1
Q6PI26-1	SHQ1	-0.08	1	-0.15	0.290456
P51817	PRKX	-0.08	1	-0.15	0.667378
Q9UJX3-1	ANAPC7	-0.08	1	-0.15	0.15944
P35244	RPA3	-0.08	0.87641	-0.14	0.468472
Q5TA45-5	INTS11 {ECO:0000312|HGNC:HGNC:26052}	-0.08	0.389983	-0.14	0.0359995
Q15067-1	ACOX1 {ECO:0000312|HGNC:HGNC:119}	-0.08	0.401603	-0.14	0.0526515
Q8IUF1	CBWD2	-0.08	1	-0.13	1
O76054-1	SEC14L2	-0.08	1	-0.13	0.577248
Q6P2C8-1	MED27	-0.08	1	-0.13	0.435486
Q9H3L0	MMADHC	-0.08	1	-0.13	0.52822
P42575-1	CASP2	-0.08	0.574509	-0.13	0.0658132
P42574	CASP3	-0.08	1	-0.13	0.663464
O00712-5	NFIB	-0.08	1	-0.12	0.502089
Q9UBK8-1	MTRR	-0.08	0.32798	-0.12	0.0608663
O75155-1	CAND2	-0.08	0.305966	-0.12	0.108008
Q9Y3V2-1	RWDD3	-0.08	0.625057	-0.11	0.295824
O60284	ST18	-0.08	1	-0.11	0.670215
Q8TDW4-1	ST7L	-0.08	1	-0.11	0.813247
Q96GG9	DCUN1D1	-0.08	0.4507	-0.11	0.0877282
Q96L58	B3GALT6	-0.08	0.497014	-0.11	0.251959
P24386-1	CHM	-0.08	0.811725	-0.11	0.303687
Q9UBB4-1	ATXN10	-0.08	1	-0.11	0.133501
Q12802-1	AKAP13	-0.08	0.43764	-0.11	0.123704
Q8N9U0-1	TC2N	-0.08	1	-0.1	0.916448
Q8WXD5	GEMIN6	-0.08	0.670237	-0.1	0.305642
P15927-1	RPA2	-0.08	0.0484418	-0.1	0.0193743
Q9BWT6	MND1 {ECO:0000312|EMBL:EAX04964.1}	-0.08	1	-0.1	1
Q9H9J2	MRPL44	-0.08	0.556237	-0.1	0.367061
Q9NT62-1	ATG3	-0.08	1	-0.1	0.486271
P51825-2	AFF1	-0.08	0.123711	-0.1	0.0571652
Q15643	TRIP11	-0.08	0.0429168	-0.1	0.0125809
Q96MT8-1	CEP63	-0.08	0.331209	-0.09	0.215953
O43295-1	SRGAP3	-0.08	0.867968	-0.09	0.687024
O76080	ZFAND5	-0.08	0.401009	-0.09	0.180734
O43933-1	PEX1	-0.08	0.391444	-0.09	0.352762
Q99707-1	MTR	-0.08	0.12084	-0.09	0.0504104
Q13617-2	CUL2	-0.08	0.155115	-0.09	0.031761
Q01780-1	EXOSC10	-0.08	0.0279583	-0.09	0.0120077
P17542-1	TAL1	-0.08	0.517877	-0.08	0.474562
Q96EP9	SLC10A4	-0.08	1	-0.08	1
P83876	TXNL4A	-0.08	0.799169	-0.08	0.805697
Q15072	ZNF146	-0.08	0.423845	-0.08	0.628536
Q9BXC9	BBS2	-0.08	0.234828	-0.08	0.170344
P50135-1	HNMT	-0.08	0.0445774	-0.08	0.0252509
Q9H0X9-1	OSBPL5	-0.08	0.729368	-0.08	0.619926
P63104-1	YWHAZ	-0.08	1	-0.08	0.943258
P11388-4	TOP2A	-0.08	0.461413	-0.08	0.200999
Q9UIF7-1	MUTYH	-0.08	1	-0.07	1
Q8IW92	GLB1L2	-0.08	1	-0.07	1
Q8WV92	MITD1	-0.08	0.293056	-0.07	0.42728
O75914-3	PAK3	-0.08	0.0674712	-0.07	0.101844
Q6FIF0-1	ZFAND6	-0.08	0.107178	-0.07	0.0993667
O14733-2	MAP2K7	-0.08	0.465086	-0.07	0.273503
Q8IU85-2	CAMK1D	-0.08	1	-0.07	1
Q96C36	PYCR2	-0.08	0.217505	-0.07	0.125502
O94905-1	ERLIN2	-0.08	0.17623	-0.07	0.193126
P22307-1	SCP2	-0.08	0.413261	-0.07	0.207453
O75044	SRGAP2	-0.08	0.247735	-0.07	0.221486
Q86US8-1	SMG6	-0.08	0.0269878	-0.07	0.0283538
P43251-2	BTD	-0.08	0.803683	-0.06	0.711246
A1L188	NDUFAF8 {ECO:0000312|HGNC:HGNC:33551}	-0.08	0.887594	-0.06	0.892048
Q9HAC8	UBTD1	-0.08	0.990265	-0.06	0.993698
Q9ULJ1-4	ODF2L	-0.08	1	-0.06	0.843204
P53667-1	LIMK1	-0.08	1	-0.06	1
Q9H2P9-5	DPH5	-0.08	1	-0.06	0.961285
Q9C037-1	TRIM4	-0.08	0.33764	-0.06	0.492737
Q6ZQX7-4	LIAT1 {ECO:0000305}	-0.08	0.538908	-0.06	0.635628
Q96EB1-1	ELP4	-0.08	0.493304	-0.06	0.461999
Q9BUI4	POLR3C	-0.08	0.0101022	-0.06	0.0211559
Q6UVJ0	SASS6	-0.08	0.148628	-0.06	0.467444
O15228-1	GNPAT	-0.08	0.502127	-0.06	0.41682
Q6ICB0	DESI1	-0.08	1	-0.05	1
Q8TE76-1	MORC4	-0.08	1	-0.05	1
Q5D0E6-1	DALRD3	-0.08	0.278927	-0.05	0.538825
Q5MNZ6	WDR45B	-0.08	0.889585	-0.05	1
Q6GMV3	PTRHD1	-0.08	0.765045	-0.05	1
Q6P087-1	RPUSD3	-0.08	0.26279	-0.05	0.728129
O60353-1	FZD6	-0.08	0.617061	-0.05	0.99142
Q9Y2R9	MRPS7	-0.08	1	-0.05	1
P04062-1	GBA	-0.08	0.387919	-0.05	0.253492
Q9Y6X9-1	MORC2	-0.08	0.0131118	-0.05	0.0853843
P56524-1	HDAC4	-0.08	0.253955	-0.05	0.40653
Q13356-1	PPIL2 {ECO:0000312|HGNC:HGNC:9261}	-0.08	0.190482	-0.05	0.400486
Q9NW82	WDR70	-0.08	0.243898	-0.05	0.389951
Q96LD8	SENP8	-0.08	0.596914	-0.04	1
Q4L235-1	AASDH	-0.08	0.816215	-0.04	1
P60953-1	CDC42	-0.08	1	-0.04	1
Q4G0I0	CCSMST1	-0.08	1	-0.04	1
P51157-1	RAB28	-0.08	1	-0.04	1
A6NJ78-1	METTL15	-0.08	0.592716	-0.04	1
Q12926-1	ELAVL2	-0.08	1	-0.04	1
Q8WUH2	TGFBRAP1	-0.08	0.38437	-0.04	0.910243
Q9P2K1-4	CC2D2A	-0.08	1	-0.04	1
Q6N043-1	ZNF280D	-0.08	0.956204	-0.04	0.859363
Q8WWH5	TRUB1	-0.08	0.67165	-0.04	0.792097
Q9NY61	AATF	-0.08	0.0602006	-0.04	0.441603
Q14807-1	KIF22	-0.08	0.369373	-0.04	0.957824
Q9BW92-1	TARS2	-0.08	0.991589	-0.04	1
Q6ZNA4-3	RNF111 {ECO:0000312|HGNC:HGNC:17384}	-0.08	1	-0.03	1
Q96S99	PLEKHF1	-0.08	1	-0.03	0.881986
Q8TCF1-1	ZFAND1	-0.08	1	-0.03	1
Q9HCJ3-1	RAVER2	-0.08	1	-0.03	1
P61923-4	COPZ1	-0.08	1	-0.03	1
Q9Y6D9-1	MAD1L1	-0.08	0.501834	-0.03	1
Q16540	MRPL23	-0.08	0.37731	-0.02	1
Q8WV60-1	PTCD2	-0.08	0.701452	-0.02	1
Q9H2H8-2	PPIL3	-0.08	1	-0.02	1
Q9UBS9-1	SUCO	-0.08	0.873955	-0.02	1
Q68CQ7-1	GLT8D1	-0.08	0.389852	-0.02	1
Q96IJ6-2	GMPPA	-0.08	0.480689	-0.02	1
Q9BUG6-1	ZSCAN5A	-0.08	0.916471	-0.02	1
Q9UJX5-3	ANAPC4	-0.08	0.623156	-0.02	1
Q9UPZ3-1	HPS5	-0.08	1	-0.02	1
P61081	UBE2M	-0.08	0.295949	-0.02	0.61079
Q9H8P0	SRD5A3	-0.08	1	-0.01	1
Q96ND8	ZNF583	-0.08	1	-0.01	1
Q8NCJ5	SPRYD3	-0.08	1	-0.01	1
Q5RL73-2	RBM48	-0.08	1	-0.01	1
O76039-1	CDKL5	-0.08	1	-0.01	1
Q5PSV4-1	BRMS1L	-0.08	0.823664	-0.01	1
Q9NWZ3-1	IRAK4	-0.08	0.0361513	-0.01	0.827132
Q7L3T8	PARS2	-0.08	0.337209	-0.01	1
Q14CB8-2	ARHGAP19	-0.08	1	-0.01	1
O60762	DPM1	-0.08	0.464657	-0.01	1
Q9BTZ2-1	DHRS4	-0.08	0.499931	-0.01	1
Q13442	PDAP1	-0.08	1	-0.01	1
Q8NC67-1	NETO2	-0.08	1	0	1
Q8TCT8	SPPL2A {ECO:0000303|PubMed:15385547	-0.08	0.264188	0	1
Q9Y4H2	IRS2	-0.08	1	0	1
Q16718-1	NDUFA5	-0.08	1	0	1
Q96G25-2	MED8	-0.08	0.339851	0	1
Q8IWE5	PLEKHM2	-0.08	0.210608	0	1
P20020-1	ATP2B1	-0.08	0.947874	0	1
O75600-2	GCAT	-0.08	0.71816	0.01	1
O00584-1	RNASET2	-0.08	1	0.01	1
Q969J3-1	BORCS5 {ECO:0000312|HGNC:HGNC:17950}	-0.08	0.355242	0.01	1
O14893-1	GEMIN2	-0.08	0.244879	0.01	1
Q9BSV6	TSEN34	-0.08	0.402633	0.01	0.902374
Q6NT76-5	HMBOX1	-0.08	0.589977	0.01	1
Q8IVV7	GID4	-0.08	1	0.02	1
Q9UIM3	FKBPL	-0.08	0.966072	0.02	1
Q9BTX1-1	NDC1	-0.08	1	0.02	1
Q6NXT1-1	ANKRD54	-0.08	0.206484	0.02	1
Q6NUN9-1	ZNF746	-0.08	0.799403	0.03	0.758814
Q9C0K1-1	SLC39A8	-0.08	1	0.05	1
Q9NQB0-5	TCF7L2	-0.08	1	0.05	0.996372
Q32MZ4-2	LRRFIP1	-0.08	0.654582	0.05	1
Q6ZN04-1	MEX3B	-0.08	1	0.05	0.918889
Q9H6E5	TUT1	-0.08	0.0374755	0.06	0.087745
P10586-1	PTPRF	-0.08	1	0.06	1
Q8N8Q8-1	COX18	-0.08	0.908588	0.07	1
P78396-1	CCNA1	-0.08	1	0.11	0.813247
Q9H4K7-1	MTG2	-0.08	1	0.11	1
O95751	LDOC1	-0.08	0.585909	0.12	0.397663
Q01484-2	ANK2	-0.08	1	0.19	0.835175
Q13105-2	ZBTB17	-0.08	1	0.19	0.43607
Q6AZZ1-1	TRIM68	-0.07	1	-0.37	0.196827
Q9UBN6	TNFRSF10D	-0.07	1	-0.23	0.179138
P50443	SLC26A2	-0.07	1	-0.2	0.94769
O14879	IFIT3	-0.07	1	-0.18	0.805697
Q9NWQ9	C14orf119	-0.07	1	-0.16	0.392975
O43390-1	HNRNPR	-0.07	1	-0.15	0.919845
Q8TCX1-2	DYNC2LI1	-0.07	1	-0.15	0.329869
Q86W74-1	ANKRD46	-0.07	0.539353	-0.14	0.0330052
Q05BV3-5	EML5	-0.07	0.87641	-0.13	0.155797
Q96FC9-1	DDX11 {ECO:0000312|HGNC:HGNC:2736}	-0.07	0.400444	-0.13	0.119707
Q9Y283-1	INVS	-0.07	1	-0.12	1
Q6ZTW0-1	TPGS1	-0.07	0.913856	-0.12	0.341414
Q9Y2D4-1	EXOC6B	-0.07	0.889585	-0.12	0.520152
Q96MM7-4	HS6ST2	-0.07	1	-0.11	0.270008
Q52LA3	LIN52	-0.07	1	-0.11	0.761103
Q8TAP6-1	CEP76	-0.07	0.676881	-0.11	0.356165
P06733-1	ENO1	-0.07	1	-0.11	1
Q9H2U1-1	DHX36	-0.07	0.018904	-0.11	0.00210959
Q9Y2V2	CARHSP1	-0.07	1	-0.1	1
P17900	GM2A	-0.07	1	-0.1	1
Q12983	BNIP3	-0.07	1	-0.1	0.813427
Q9NVH2-1	INTS7	-0.07	0.287111	-0.1	0.132112
O14939-1	PLD2	-0.07	1	-0.1	1
Q12929-1	EPS8	-0.07	0.961618	-0.1	0.628536
Q92804-1	TAF15	-0.07	1	-0.1	0.778122
Q96BR1-1	SGK3	-0.07	1	-0.09	1
Q8NDN9-1	RCBTB1	-0.07	1	-0.09	1
Q53FT3	HIKESHI {ECO:0000312|HGNC:HGNC:26938}	-0.07	1	-0.09	0.801877
Q86TA1	MOB3B {ECO:0000312|HGNC:HGNC:23825}	-0.07	1	-0.09	1
Q9BPZ3	PAIP2	-0.07	0.771841	-0.09	0.761008
P24043	LAMA2	-0.07	1	-0.09	0.586658
Q96EX3	WDR34	-0.07	1	-0.09	0.900637
Q6PJW8-1	CNST	-0.07	1	-0.09	1
Q8IWL3	HSCB	-0.07	0.724701	-0.09	0.507807
Q9UJ83-1	HACL1	-0.07	1	-0.09	0.685793
Q9HBI1-1	PARVB	-0.07	0.517586	-0.09	0.26405
P62829	RPL23	-0.07	1	-0.09	0.637794
Q96KP4-1	CNDP2	-0.07	0.0199525	-0.09	0.00478013
P27797	CALR	-0.07	1	-0.09	0.98766
Q53FP2	TMEM35A {ECO:0000312|HGNC:HGNC:25864}	-0.07	1	-0.08	1
P28328	PEX2	-0.07	1	-0.08	0.836035
Q96LL9	DNAJC30	-0.07	1	-0.08	1
Q9BY27	DGCR6L	-0.07	0.562906	-0.08	0.332463
Q13635-1	PTCH1	-0.07	1	-0.08	1
Q9BX68	HINT2	-0.07	1	-0.08	0.831029
O15360-1	FANCA	-0.07	0.730847	-0.08	0.748876
Q9NX70-1	MED29	-0.07	1	-0.08	0.777369
Q6PID6	TTC33	-0.07	0.560465	-0.08	0.124294
P53634-1	CTSC	-0.07	1	-0.08	0.748919
Q9H7E2-3	TDRD3	-0.07	0.990049	-0.08	0.466859
Q9Y2H0-2	DLGAP4	-0.07	0.71816	-0.08	0.17577
Q9HB71-1	CACYBP	-0.07	1	-0.08	1
Q7Z7L1	SLFN11	-0.07	0.275241	-0.08	0.0514533
O14777	NDC80	-0.07	0.176175	-0.08	0.0982342
P50748-1	KNTC1	-0.07	0.0594283	-0.08	0.0115141
Q00839-2	HNRNPU {ECO:0000312|HGNC:HGNC:5048}	-0.07	1	-0.07	1
Q6T4P5-3	PLPPR3 {ECO:0000312|HGNC:HGNC:23497}	-0.07	1	-0.07	1
P52943-2	CRIP2	-0.07	1	-0.07	1
Q9Y547	HSPB11	-0.07	0.772049	-0.07	0.210226
P09486	SPARC	-0.07	0.544869	-0.07	0.743506
Q5T4B2-1	CERCAM	-0.07	0.364956	-0.07	0.1466
P22415-1	USF1	-0.07	0.364574	-0.07	0.480591
Q13371-1	PDCL	-0.07	1	-0.07	0.858339
Q8N5Y2-1	MSL3	-0.07	0.68333	-0.07	0.287969
Q9NZD8-1	SPG21	-0.07	1	-0.07	0.977557
Q13426-1	XRCC4	-0.07	0.237716	-0.07	0.0959057
O95822-1	MLYCD	-0.07	0.247694	-0.07	0.15808
Q96DN5-1	TBC1D31	-0.07	0.239279	-0.07	0.346891
P09936	UCHL1	-0.07	1	-0.07	0.505325
P54920	NAPA	-0.07	0.0263699	-0.07	0.0107957
O14578-4	CIT	-0.07	0.0086108	-0.07	0.00966198
Q9H3E2-1	SNX25	-0.07	1	-0.06	1
Q16394	EXT1	-0.07	1	-0.06	1
O75354-1	ENTPD6	-0.07	1	-0.06	1
Q06418	TYRO3	-0.07	0.655522	-0.06	0.796675
Q96E11-1	MRRF	-0.07	0.331864	-0.06	0.271461
Q92831	KAT2B	-0.07	1	-0.06	0.917103
Q15904	ATP6AP1	-0.07	1	-0.06	1
Q92503-2	SEC14L1	-0.07	0.864444	-0.06	1
P11441	UBL4A	-0.07	0.0157168	-0.06	0.0150645
Q5BJF6-1	ODF2	-0.07	0.716885	-0.06	0.534343
P07355-2	ANXA2	-0.07	1	-0.06	0.699165
O94811	TPPP	-0.07	1	-0.05	1
Q8IUR0	TRAPPC5	-0.07	0.887594	-0.05	1
Q96BW5-1	PTER	-0.07	0.292616	-0.05	0.367043
Q96PU5-1	NEDD4L	-0.07	0.606078	-0.05	1
Q53T59	HS1BP3	-0.07	0.815196	-0.05	1
Q9H0R6-1	QRSL1 {ECO:0000255|HAMAP-Rule:MF_03150}	-0.07	0.715821	-0.05	0.879105
Q8IYR2	SMYD4	-0.07	0.848684	-0.05	0.796191
Q92674-1	CENPI	-0.07	0.0854158	-0.05	0.243916
Q13099-1	IFT88	-0.07	0.898986	-0.05	0.664194
P57772-1	EEFSEC	-0.07	0.324227	-0.05	0.538681
P54277-1	PMS1	-0.07	0.0492695	-0.05	0.111858
O15078-1	CEP290	-0.07	0.138011	-0.05	0.484408
Q9BWK5-1	CYREN {ECO:0000303|PubMed:28959974}	-0.07	1	-0.04	1
Q8WUX2	CHAC2 {ECO:0000312|HGNC:HGNC:32363}	-0.07	0.948666	-0.04	1
Q9HAT2-1	SIAE	-0.07	1	-0.04	1
Q9UBV8	PEF1 {ECO:0000312|HGNC:HGNC:30009}	-0.07	0.413415	-0.04	0.805697
Q9NRH1-1	YAE1D1	-0.07	0.669411	-0.04	0.658033
Q7Z309-3	FAM122B	-0.07	0.91661	-0.04	1
Q9BRT2	UQCC2	-0.07	0.443521	-0.04	0.687352
O75385	ULK1	-0.07	0.795636	-0.04	1
Q9NS73-1	MBIP	-0.07	0.783162	-0.04	0.699196
Q9H8E8-1	KAT14 {ECO:0000312|HGNC:HGNC:15904}	-0.07	1	-0.04	1
Q6NUQ4-1	TMEM214	-0.07	0.13155	-0.04	0.180214
Q9BRT9-1	GINS4	-0.07	0.31438	-0.04	0.435208
Q9HD26-1	GOPC	-0.07	0.413856	-0.04	1
P31948-2	STIP1	-0.07	1	-0.04	1
Q86V88-1	MDP1	-0.07	1	-0.03	1
Q9H081	MIS12 {ECO:0000312|HGNC:HGNC:24967}	-0.07	0.934603	-0.03	1
Q0VDG4-1	SCRN3	-0.07	0.74686	-0.03	0.830218
Q15370-1	ELOB {ECO:0000312|HGNC:HGNC:11619}	-0.07	0.823551	-0.03	0.943612
P24941-1	CDK2	-0.07	0.040066	-0.03	0.496169
Q9Y315	DERA	-0.07	0.552781	-0.03	0.714334
O43572	AKAP10	-0.07	0.713985	-0.03	0.934883
Q9UHR4	BAIAP2L1	-0.07	0.372417	-0.03	0.840353
P32019-1	INPP5B	-0.07	0.53155	-0.03	0.960448
Q9BY49-1	PECR	-0.07	1	-0.02	1
P78368	CSNK1G2	-0.07	1	-0.02	1
O60443-1	GSDME {ECO:0000312|HGNC:HGNC:2810}	-0.07	1	-0.02	1
Q8N1A6	C4orf33	-0.07	0.455872	-0.02	1
Q8IZ13	ZBED8	-0.07	1	-0.02	1
A2RU67	FAM234B {ECO:0000312|HGNC:HGNC:29288}	-0.07	0.675524	-0.02	1
Q8N9V3-1	WDSUB1	-0.07	1	-0.02	1
Q8IYS1	PM20D2	-0.07	0.490913	-0.02	1
Q92889-1	ERCC4	-0.07	0.162024	-0.02	0.754107
Q9HC38-2	GLOD4	-0.07	0.496292	-0.02	0.996372
Q9BY50	SEC11C	-0.07	1	-0.01	1
O94925-1	GLS	-0.07	1	-0.01	1
Q6UWY0	ARSK	-0.07	1	-0.01	1
P01033	TIMP1	-0.07	1	-0.01	1
O95295	SNAPIN	-0.07	0.657423	-0.01	1
Q9H6Y7	RNF167	-0.07	0.872204	-0.01	0.958998
Q9BY67-3	CADM1 {ECO:0000312|HGNC:HGNC:5951}	-0.07	1	-0.01	1
Q9HCL2	GPAM	-0.07	0.911879	-0.01	1
Q9BRK4	LZTS2 {ECO:0000255|HAMAP-Rule:MF_03026}	-0.07	1	-0.01	1
Q96DG6	CMBL	-0.07	1	-0.01	1
Q96JG6-1	VPS50 {ECO:0000312|HGNC:HGNC:25956}	-0.07	0.524619	-0.01	1
P25116	F2R	-0.07	1	0	1
O94876-1	TMCC1	-0.07	1	0	1
P31937	HIBADH	-0.07	1	0	1
Q99943	AGPAT1	-0.07	0.893105	0	1
Q9H467	CUEDC2	-0.07	0.481014	0	1
Q7Z628-1	NET1	-0.07	1	0	1
Q8N7P1-1	PLD5	-0.07	1	0.01	1
Q9BQD7	FAM173A	-0.07	1	0.01	1
Q14703	MBTPS1	-0.07	1	0.01	1
P61421	ATP6V0D1	-0.07	1	0.01	1
Q15120-2	PDK3	-0.07	1	0.01	1
Q92665	MRPS31	-0.07	0.911879	0.01	1
P18858-1	LIG1	-0.07	0.557274	0.02	1
Q96N11-1	C7orf26	-0.07	0.816215	0.02	1
Q969M1-1	TOMM40L	-0.07	1	0.02	1
Q9UJU2-1	LEF1	-0.07	1	0.02	1
Q9H9S4	CAB39L	-0.07	0.860458	0.02	1
O14924-1	RGS12	-0.07	1	0.02	1
Q8NAV1-1	PRPF38A	-0.07	1	0.02	1
Q9BVM2	DPCD	-0.07	0.247379	0.02	1
Q9BRP4-1	PAAF1	-0.07	0.865086	0.02	1
P82970	HMGN5	-0.07	1	0.02	1
P48201	ATP5G3	-0.07	1	0.03	1
Q99551	MTERF1	-0.07	1	0.03	1
Q16666-1	IFI16	-0.07	1	0.03	1
Q7L099-2	RUFY3 {ECO:0000312|HGNC:HGNC:30285}	-0.07	1	0.03	1
Q9P209-1	CEP72	-0.07	1	0.03	0.902374
P35226	BMI1	-0.07	0.839914	0.03	1
P14635-1	CCNB1	-0.07	0.359413	0.03	0.893219
Q8TCZ2-1	CD99L2	-0.07	1	0.04	1
Q9BY42	RTFDC1	-0.07	0.327078	0.04	0.994462
O94830-1	DDHD2	-0.07	1	0.04	1
Q86UT8	CCDC84	-0.07	1	0.05	1
Q9H1A3-1	METTL9	-0.07	1	0.05	1
Q9HCE5	METTL14 {ECO:0000312|HGNC:HGNC:29330}	-0.07	1	0.05	1
Q8N5N7-1	MRPL50	-0.07	1	0.06	1
Q4ZIN3-1	TMEM259	-0.07	1	0.06	1
Q7Z3T8-1	ZFYVE16	-0.07	0.0922004	0.06	0.229827
Q9P1Z0	ZBTB4	-0.07	0.836367	0.07	0.997768
P05067-1	APP	-0.07	1	0.07	0.633339
Q9Y6A9	SPCS1	-0.07	1	0.08	0.920321
P17029	ZKSCAN1	-0.07	1	0.08	1
O43760-2	SYNGR2 {ECO:0000312|HGNC:HGNC:11499}	-0.07	1	0.1	0.932916
Q9NYP7-2	ELOVL5 {ECO:0000255|HAMAP-Rule:MF_03205}	-0.07	1	0.11	0.496362
Q6UW78	UQCC3 {ECO:0000312|HGNC:HGNC:34399}	-0.07	1	0.11	0.841457
P10114	RAP2A	-0.07	1	0.12	0.38321
Q9BQB6-1	VKORC1	-0.07	1	0.13	0.398858
Q6P3X8-1	PGBD2	-0.07	0.620003	0.13	0.311286
Q9Y3D2	MSRB2	-0.06	1	-0.28	0.13175
C9JLW8	MCRIP1 {ECO:0000303|PubMed:25728771	-0.06	1	-0.26	0.290733
P04183	TK1	-0.06	1	-0.23	0.0291471
Q8IWU5-1	SULF2	-0.06	1	-0.22	0.355337
O75486-1	SUPT3H	-0.06	1	-0.22	0.606983
Q86X40-1	LRRC28	-0.06	0.7957	-0.21	0.0188991
P04844-1	RPN2	-0.06	1	-0.16	1
O43805	SSNA1	-0.06	1	-0.16	1
Q9Y4E1-5	WASHC2C {ECO:0000312|HGNC:HGNC:23414}	-0.06	0.719948	-0.16	0.0661994
Q15165-1	PON2	-0.06	1	-0.15	0.898466
P48380-1	RFX3	-0.06	1	-0.15	0.765143
Q9P2W1-1	PSMC3IP	-0.06	1	-0.15	0.153947
P63241-2	EIF5A	-0.06	1	-0.15	0.713994
Q8NBZ7-2	UXS1	-0.06	0.800406	-0.14	0.223436
Q8WW35	TCTEX1D2	-0.06	1	-0.13	0.314845
Q9UMS0-1	NFU1	-0.06	0.640585	-0.13	0.134045
Q8WW33	GTSF1	-0.06	1	-0.13	0.344162
P11117-1	ACP2	-0.06	1	-0.13	0.50361
O75665-1	OFD1	-0.06	0.7957	-0.13	0.163568
P63172	DYNLT1	-0.06	1	-0.12	0.722891
Q92539	LPIN2	-0.06	1	-0.12	0.391146
Q8N3Z3-1	GTPBP8	-0.06	1	-0.12	0.618244
Q6PD62	CTR9	-0.06	0.660233	-0.12	0.0566916
P15531-2	NME1	-0.06	1	-0.11	0.978894
Q9H9V9-1	JMJD4	-0.06	0.765045	-0.11	0.27818
Q96B01-1	RAD51AP1 {ECO:0000312|EMBL:AAH16330.1	-0.06	0.835382	-0.11	0.282505
P63279	UBE2I	-0.06	1	-0.11	0.272921
O00468-1	AGRN	-0.06	0.887594	-0.11	0.494657
Q8N5W9	RFLNB {ECO:0000312|HGNC:HGNC:28705}	-0.06	1	-0.1	0.886599
Q8N0X4-1	CLYBL {ECO:0000312|HGNC:HGNC:18355}	-0.06	1	-0.1	0.342694
Q6P1K2-1	PMF1 {ECO:0000312|EMBL:AAH65031.1}	-0.06	1	-0.1	0.983702
O15091-1	KIAA0391 {ECO:0000312|HGNC:HGNC:19958}	-0.06	1	-0.1	0.568652
P09429	HMGB1	-0.06	1	-0.1	1
P55884-2	EIF3B {ECO:0000255|HAMAP-Rule:MF_03001}	-0.06	0.0201518	-0.1	0.00142147
P43354-1	NR4A2	-0.06	1	-0.09	1
Q8N2U9-1	PQLC1	-0.06	1	-0.09	0.600829
Q7Z6I8-1	C5orf24	-0.06	1	-0.09	0.814968
Q17R89-1	ARHGAP44	-0.06	1	-0.09	1
P54136-1	RARS	-0.06	1	-0.09	0.217556
Q9Y6H1	CHCHD2	-0.06	0.921338	-0.09	0.366832
O43299-1	AP5Z1	-0.06	0.794818	-0.09	0.121116
Q99767-1	APBA2	-0.06	1	-0.09	1
P35914-1	HMGCL	-0.06	0.40819	-0.09	0.124441
Q7Z3D6-2	DGLUCY {ECO:0000312|HGNC:HGNC:20498}	-0.06	0.0133365	-0.09	0.00299745
Q504Q3-1	PAN2 {ECO:0000255|HAMAP-Rule:MF_03182}	-0.06	1	-0.09	0.778122
Q99598	TSNAX	-0.06	0.809432	-0.09	0.185895
P19838-2	NFKB1	-0.06	0.141001	-0.09	0.0213436
Q92797-1	SYMPK	-0.06	0.403273	-0.09	0.229827
Q96A83-1	COL26A1	-0.06	1	-0.08	1
Q99643-1	SDHC	-0.06	0.827038	-0.08	0.529115
Q8IY95-1	TMEM192	-0.06	1	-0.08	0.892675
Q9BQ24-2	ZFYVE21	-0.06	0.43998	-0.08	0.175047
Q9NWS8-1	RMND1	-0.06	1	-0.08	0.990945
Q9P215	POGK	-0.06	0.672765	-0.08	0.290456
Q9UBT6-1	POLK	-0.06	1	-0.08	0.356927
Q641Q2-1	WASHC2A {ECO:0000312|HGNC:HGNC:23416}	-0.06	0.783162	-0.08	0.609974
Q07866-8	KLC1	-0.06	1	-0.07	1
P0C5J1	FAM86B2	-0.06	0.922501	-0.07	0.874702
Q96PE7	MCEE	-0.06	1	-0.07	0.501388
Q9BRP7-1	FDXACB1	-0.06	1	-0.07	0.788508
Q9HCE9-2	ANO8	-0.06	1	-0.07	1
Q9BRJ7-1	NUDT16L1 {ECO:0000312|HGNC:HGNC:28154}	-0.06	0.795658	-0.07	0.952287
Q9Y2Y0-1	ARL2BP	-0.06	1	-0.07	1
P62312	LSM6	-0.06	1	-0.07	0.831972
P07992-3	ERCC1	-0.06	0.0678326	-0.07	0.0414099
Q9BUE0	MED18	-0.06	0.326422	-0.07	0.206114
Q9Y237-2	PIN4	-0.06	0.354021	-0.07	0.286527
P50897-1	PPT1	-0.06	1	-0.07	0.672803
Q15369-1	ELOC {ECO:0000312|HGNC:HGNC:11617}	-0.06	1	-0.07	0.997768
Q99941-1	ATF6B	-0.06	1	-0.07	0.908743
Q9BXK5-1	BCL2L13	-0.06	0.250986	-0.07	0.153346
A9UHW6-1	MIF4GD	-0.06	0.402853	-0.07	0.345687
Q9UHV9	PFDN2	-0.06	1	-0.07	0.899503
Q8NBI6-1	XXYLT1	-0.06	1	-0.07	0.826043
O75943-1	RAD17	-0.06	0.456583	-0.07	0.233995
Q9H0L4	CSTF2T	-0.06	0.50706	-0.07	0.296159
P57071-1	PRDM15	-0.06	0.481014	-0.07	0.361464
O75934	BCAS2	-0.06	0.649813	-0.07	0.213222
P02458-2	COL2A1 {ECO:0000312|HGNC:HGNC:2200}	-0.06	0.847375	-0.07	0.89706
Q8NBJ4-1	GOLM1	-0.06	0.549777	-0.07	0.173049
Q9UQ80-1	PA2G4	-0.06	0.722645	-0.07	0.27682
Q13620-2	CUL4B	-0.06	0.0877919	-0.07	0.0116958
Q9UJJ9	GNPTG	-0.06	1	-0.06	0.989636
P24385	CCND1	-0.06	1	-0.06	1
Q9BW66-3	CINP	-0.06	1	-0.06	1
P63146	UBE2B	-0.06	0.537785	-0.06	0.361734
Q9NUP1	BLOC1S4	-0.06	1	-0.06	1
Q6PII3	CCDC174	-0.06	0.763526	-0.06	0.70029
P07858	CTSB	-0.06	1	-0.06	1
O15040-1	TECPR2	-0.06	0.630434	-0.06	0.480964
Q9BRV8-1	SIKE1	-0.06	1	-0.06	0.716354
Q9NXN4-1	GDAP2	-0.06	1	-0.06	0.806739
O43427-1	FIBP	-0.06	0.311874	-0.06	0.205289
Q86YA3-1	ZGRF1	-0.06	0.844276	-0.06	0.530148
P31946-1	YWHAB	-0.06	1	-0.06	0.73141
Q8WWQ0	PHIP	-0.06	0.0502011	-0.06	0.0328064
P35221-1	CTNNA1	-0.06	0.0112041	-0.06	0.0120077
Q96AH0-1	NABP1	-0.06	1	-0.05	1
Q96EX1	SMIM12	-0.06	1	-0.05	1
Q5T1C6	THEM4	-0.06	0.177988	-0.05	0.173049
Q5SVQ8-1	ZBTB41	-0.06	1	-0.05	1
Q6IMN6-1	CAPRIN2 {ECO:0000312|EMBL:AAI17673.1}	-0.06	1	-0.05	0.927431
P0CG12-1	CHTF8	-0.06	0.814019	-0.05	1
P35080-2	PFN2	-0.06	1	-0.05	0.999239
Q99584	S100A13	-0.06	0.460678	-0.05	0.86132
Q9H825-1	METTL8	-0.06	1	-0.05	1
P56211-1	ARPP19	-0.06	0.911804	-0.05	1
Q8N4P2	TTC30B	-0.06	1	-0.05	0.967051
P42898-2	MTHFR	-0.06	1	-0.05	0.825774
Q13257-1	MAD2L1	-0.06	0.891111	-0.05	1
Q6PCE3	PGM2L1	-0.06	1	-0.05	1
Q5T2E6-1	C10orf76	-0.06	1	-0.05	1
O75223-1	GGCT	-0.06	0.585909	-0.05	0.710232
Q6P1M0-1	SLC27A4	-0.06	1	-0.05	1
P24534	EEF1B2	-0.06	1	-0.05	1
Q05823-1	RNASEL	-0.06	0.321237	-0.05	0.454018
P31751-1	AKT2	-0.06	0.331575	-0.05	0.332921
Q9ULX3	NOB1	-0.06	0.669116	-0.05	0.438296
Q08380	LGALS3BP	-0.06	0.701452	-0.05	0.46074
O75351	VPS4B	-0.06	0.165578	-0.05	0.224725
Q96AX1	VPS33A	-0.06	0.454403	-0.05	0.687078
P54289-4	CACNA2D1	-0.06	1	-0.05	0.525293
P07195	LDHB	-0.06	1	-0.05	1
Q8N7H5-1	PAF1	-0.06	1	-0.05	0.532726
Q99798	ACO2	-0.06	0.730848	-0.05	0.574436
Q460N5-6	PARP14	-0.06	0.625414	-0.05	0.88959
P62837-1	UBE2D2	-0.06	1	-0.04	1
Q13813-2	SPTAN1	-0.06	0.744997	-0.04	1
P14649	MYL6B	-0.06	1	-0.04	1
Q14653-4	IRF3	-0.06	0.887594	-0.04	0.801177
Q9Y248	GINS2	-0.06	0.692041	-0.04	0.671554
P49641-3	MAN2A2	-0.06	1	-0.04	1
O14717-1	TRDMT1	-0.06	1	-0.04	1
Q5T7V8-1	GORAB	-0.06	0.34233	-0.04	0.436516
Q15526-1	SURF1	-0.06	1	-0.04	1
Q9H8K7	C10orf88	-0.06	0.817259	-0.04	0.761878
Q9NPF4	OSGEP {ECO:0000255|HAMAP-Rule:MF_03180}	-0.06	1	-0.04	1
O95336	PGLS	-0.06	0.699836	-0.04	0.930406
Q5T280	SPOUT1 {ECO:0000312|HGNC:HGNC:26933}	-0.06	0.585263	-0.04	1
Q96SZ5	ADO	-0.06	1	-0.04	1
P29323-3	EPHB2	-0.06	0.512614	-0.04	0.803378
Q5ST30-4	VARS2	-0.06	0.550913	-0.04	0.28889
Q5T5P2-1	KIAA1217	-0.06	0.494578	-0.04	0.625115
P58557-1	YBEY	-0.06	0.797125	-0.03	1
Q9NQ31-1	AKIP1	-0.06	1	-0.03	1
Q9H6P5-1	TASP1	-0.06	1	-0.03	1
Q7L211	ABHD13 {ECO:0000312|HGNC:HGNC:20293}	-0.06	0.783719	-0.03	1
Q8WVM0	TFB1M	-0.06	1	-0.03	1
O43292-1	GPAA1	-0.06	1	-0.03	1
Q7Z4F1-1	LRP10	-0.06	1	-0.03	1
Q96H20-1	SNF8	-0.06	1	-0.03	1
E9PAV3-1	NACA	-0.06	0.773046	-0.03	1
Q9Y657	SPIN1	-0.06	1	-0.03	0.940273
Q9BSD7	NTPCR	-0.06	0.821101	-0.03	1
Q8IZD4-1	DCP1B	-0.06	0.843134	-0.03	0.830367
Q15631-1	TSN	-0.06	1	-0.03	1
Q8NDZ2-1	SIMC1	-0.06	0.560465	-0.03	1
Q8NFG4-1	FLCN	-0.06	0.201271	-0.03	0.548018
P25098	GRK2 {ECO:0000312|HGNC:HGNC:289}	-0.06	1	-0.03	0.954863
P54278-1	PMS2 {ECO:0000312|HGNC:HGNC:9122}	-0.06	0.224146	-0.03	0.466344
O75420	GIGYF1	-0.06	0.658572	-0.03	0.947884
Q9HCD5	NCOA5	-0.06	0.162158	-0.03	0.56046
O60437	PPL	-0.06	0.902564	-0.03	1
Q07955-1	SRSF1	-0.06	1	-0.03	1
Q9Y6V0-5	PCLO {ECO:0000250|UniProtKB:Q9QYX7}	-0.06	1	-0.02	1
Q9Y3R0-1	GRIP1	-0.06	1	-0.02	1
Q12894-2	IFRD2	-0.06	0.780013	-0.02	1
P07437	TUBB	-0.06	1	-0.02	1
Q9BPX7-2	C7orf25	-0.06	0.761822	-0.02	1
P19634-1	SLC9A1	-0.06	1	-0.02	1
O75431-1	MTX2	-0.06	1	-0.02	1
Q96AG3-1	SLC25A46	-0.06	1	-0.02	1
Q9NYP3-1	DONSON	-0.06	1	-0.02	1
Q8N5V2-1	NGEF	-0.06	1	-0.02	1
O95684-1	FGFR1OP	-0.06	0.771317	-0.02	1
Q9HD45	TM9SF3	-0.06	1	-0.02	1
O43736-1	ITM2A	-0.06	0.571026	-0.02	0.74203
Q4G176	ACSF3	-0.06	0.326992	-0.02	0.948762
P08397-1	HMBS	-0.06	0.587379	-0.02	0.900637
P51665	PSMD7	-0.06	0.349736	-0.02	1
P61326-1	MAGOH	-0.06	0.670958	-0.02	1
Q9UKS6	PACSIN3	-0.06	1	-0.02	1
O75937	DNAJC8	-0.06	1	-0.02	1
P12694-1	BCKDHA	-0.06	0.128394	-0.02	0.360819
P45973	CBX5	-0.06	1	-0.02	1
O96019-1	ACTL6A	-0.06	0.348442	-0.02	0.940892
Q8WXW3-1	PIBF1	-0.06	0.44926	-0.02	0.861348
P28340	POLD1	-0.06	0.848684	-0.02	1
P06703	S100A6	-0.06	1	-0.01	1
Q96QR8	PURB	-0.06	1	-0.01	1
Q96HA8-1	WDYHV1	-0.06	0.85755	-0.01	1
P23025	XPA	-0.06	0.761246	-0.01	1
Q9ULR5	PAIP2B	-0.06	0.443521	-0.01	1
Q9NRW4-2	DUSP22	-0.06	0.657101	-0.01	1
Q8IUH3-1	RBM45	-0.06	1	-0.01	1
P32119-1	PRDX2	-0.06	1	-0.01	1
Q9NPB8	GPCPD1	-0.06	1	-0.01	1
P09211	GSTP1	-0.06	1	-0.01	1
Q15024	EXOSC7	-0.06	0.676068	-0.01	1
Q6DKK2	TTC19	-0.06	0.233398	-0.01	1
P84157-1	MXRA7	-0.06	1	0	1
Q96GD3-1	SCMH1 {ECO:0000312|EMBL:CAH72793.1}	-0.06	1	0	1
Q9BUL9	RPP25	-0.06	1	0	1
Q96MT3	PRICKLE1	-0.06	0.906271	0	1
Q9UPY6-1	WASF3	-0.06	1	0	1
Q14511-1	NEDD9	-0.06	0.574103	0	1
Q9UJJ7	RPUSD1	-0.06	0.359413	0	1
Q16799-1	RTN1	-0.06	1	0	1
Q9NZZ3-1	CHMP5	-0.06	0.667326	0	1
Q9NPL8	TIMMDC1	-0.06	0.663283	0	1
Q9Y6V7-1	DDX49	-0.06	0.125159	0	1
Q9NQ66-1	PLCB1	-0.06	0.69259	0	1
P46977-1	STT3A	-0.06	1	0	1
P15907-1	ST6GAL1	-0.06	1	0.01	1
Q9BU23-1	LMF2	-0.06	1	0.01	1
Q96MN5-1	TCEANC2	-0.06	1	0.01	1
Q92546	RGP1 {ECO:0000312|HGNC:HGNC:21965}	-0.06	1	0.01	1
O43708-1	GSTZ1	-0.06	0.740336	0.01	1
O95298-1	NDUFC2	-0.06	1	0.01	1
Q92542-1	NCSTN	-0.06	0.763526	0.01	1
Q9Y3C6	PPIL1	-0.06	0.0898655	0.01	1
Q14197	MRPL58 {ECO:0000312|HGNC:HGNC:5359}	-0.06	1	0.01	1
Q9H2W6	MRPL46	-0.06	0.145143	0.01	1
Q9H444	CHMP4B	-0.06	0.283762	0.01	1
Q96ER3	SAAL1	-0.06	1	0.01	1
Q9H2U2-1	PPA2	-0.06	0.887594	0.01	1
P53367-1	ARFIP1	-0.06	1	0.02	1
Q9NX78-1	TMEM260	-0.06	1	0.02	1
O43772	SLC25A20	-0.06	1	0.02	1
Q17RS7	GEN1	-0.06	0.45697	0.02	1
Q15070-1	OXA1L	-0.06	0.509477	0.02	1
Q9C0F1-2	CEP44	-0.06	0.206947	0.02	1
O60303	KIAA0556	-0.06	1	0.02	1
Q9NWV4	C1orf123	-0.06	0.932364	0.02	1
Q8IWD4-1	CCDC117	-0.06	1	0.02	1
Q9UJA5-1	TRMT6	-0.06	0.16763	0.02	1
Q96MH6-1	TMEM68	-0.06	1	0.03	1
Q96A00-1	PPP1R14A	-0.06	0.838595	0.03	1
Q96BN2	TADA1	-0.06	1	0.03	0.917764
Q8N9M1-1	C19orf47	-0.06	1	0.03	1
Q9NRX1	PNO1	-0.06	0.371162	0.03	0.938397
O43676	NDUFB3	-0.06	0.91661	0.04	1
Q86U70-1	LDB1	-0.06	1	0.04	1
Q9Y276	BCS1L	-0.06	1	0.04	1
O14763-1	TNFRSF10B	-0.06	0.957991	0.04	1
Q9H0J9	PARP12	-0.06	0.393127	0.04	0.849543
Q96AB6	NTAN1	-0.06	1	0.04	0.898068
Q9BVL2-1	NUP58 {ECO:0000312|HGNC:HGNC:20261}	-0.06	1	0.04	0.962197
P51692	STAT5B	-0.06	1	0.04	1
P78417-1	GSTO1	-0.06	1	0.04	1
P15848-1	ARSB	-0.06	1	0.05	1
Q5H8A4-1	PIGG	-0.06	1	0.05	0.644742
O00487	PSMD14	-0.06	0.571026	0.05	0.662811
P0DJ93	SMIM13	-0.06	1	0.07	1
Q96LR2	LURAP1	-0.06	1	0.07	1
O43852-4	CALU	-0.06	1	0.07	1
Q08722-1	CD47	-0.06	1	0.09	0.451585
Q15276-1	RABEP1	-0.06	1	0.1	0.298921
Q6UX04-1	CWC27	-0.06	1	0.11	0.343804
O75414-1	NME6	-0.06	1	0.14	1
Q9H6Z4-1	RANBP3	-0.06	1	0.14	1
Q05682-4	CALD1	-0.06	1	0.16	0.746606
Q96MX0-1	CMTM3	-0.06	1	0.2	0.884066
P78385	KRT83	-0.06	1	0.83	0.442069
Q9UBC2-2	EPS15L1	-0.05	1	-0.19	0.447924
Q32M45-1	ANO4	-0.05	1	-0.15	1
L0R819-1	ASDURF {ECO:0000312|HGNC:HGNC:53619}	-0.05	1	-0.15	0.75212
O15287	FANCG	-0.05	1	-0.15	0.438943
Q96K12-1	FAR2 {ECO:0000312|HGNC:HGNC:25531}	-0.05	1	-0.14	0.787879
P84090	ERH	-0.05	1	-0.14	0.904824
P37108	SRP14	-0.05	1	-0.14	0.496885
Q14542-1	SLC29A2	-0.05	1	-0.13	0.827432
P35052-1	GPC1	-0.05	0.786267	-0.13	0.134923
Q9BSY9-1	DESI2	-0.05	1	-0.12	1
Q99541	PLIN2	-0.05	1	-0.12	0.758761
O15504-1	NUPL2	-0.05	1	-0.12	0.306355
Q9BVK6	TMED9	-0.05	1	-0.12	0.3245
Q6PJ69	TRIM65	-0.05	1	-0.12	1
P35556-1	FBN2	-0.05	1	-0.12	0.284449
Q13813-3	SPTAN1	-0.05	1	-0.11	0.561244
Q8NFV4-1	ABHD11 {ECO:0000312|HGNC:HGNC:16407}	-0.05	1	-0.11	0.792097
Q8WVD3-1	RNF138 {ECO:0000312|HGNC:HGNC:17765}	-0.05	0.903271	-0.11	0.353778
Q5T0B9	ZNF362	-0.05	0.914071	-0.11	0.178128
Q9UBC1-1	NFKBIL1	-0.05	1	-0.11	0.868426
Q96E09	FAM122A	-0.05	1	-0.11	0.835383
Q8TDH9-1	BLOC1S5	-0.05	1	-0.11	0.658153
Q9BUF5	TUBB6	-0.05	1	-0.11	0.736629
Q6P597-3	KLC3	-0.05	1	-0.11	0.298628
Q4VCS5-1	AMOT	-0.05	0.0385175	-0.11	0.000895176
P98160	HSPG2	-0.05	0.535135	-0.11	0.138993
Q9H0Y0-1	ATG10	-0.05	1	-0.1	0.742482
Q969Q6-1	PPP2R3C	-0.05	1	-0.1	0.876126
Q9BW83-1	IFT27	-0.05	1	-0.1	0.733731
Q8TEA1	NSUN6	-0.05	0.627262	-0.1	0.237764
Q9BXA9-1	SALL3	-0.05	1	-0.1	0.390505
L0R8F8-1	MIEF1 {ECO:0000312|HGNC:HGNC:25979}	-0.05	1	-0.09	0.625533
Q9Y2G7	ZFP30	-0.05	1	-0.09	1
Q9HB09-1	BCL2L12	-0.05	1	-0.09	1
P78552-1	IL13RA1	-0.05	1	-0.09	1
Q8NDH6-1	ICA1L	-0.05	1	-0.09	0.904824
O75386-2	TULP3	-0.05	1	-0.09	0.54202
Q9BPZ7-1	MAPKAP1	-0.05	1	-0.09	0.872888
Q8NAG6-2	ANKLE1	-0.05	1	-0.09	0.534166
Q7RTS9-1	DYM	-0.05	1	-0.09	0.60729
O75128-2	COBL	-0.05	0.883567	-0.09	0.27044
Q9BV44	THUMPD3	-0.05	0.612492	-0.09	0.273662
P52565-1	ARHGDIA	-0.05	1	-0.09	0.763326
Q8IY63-1	AMOTL1	-0.05	1	-0.09	0.224778
O60346-1	PHLPP1	-0.05	1	-0.09	0.904824
Q9ULH7-5	MKL2	-0.05	1	-0.09	0.728129
P51659-1	HSD17B4	-0.05	1	-0.09	0.149607
Q02818	NUCB1	-0.05	0.45697	-0.09	0.0783706
Q13464	ROCK1	-0.05	0.728267	-0.09	0.0814832
Q5I0X7	TTC32	-0.05	1	-0.08	1
Q9UL33-1	TRAPPC2L	-0.05	1	-0.08	0.458938
Q9P2C4	TMEM181	-0.05	1	-0.08	1
O95166	GABARAP	-0.05	1	-0.08	0.732391
Q9NWM3-1	CUEDC1	-0.05	1	-0.08	0.835175
Q9Y6N1-1	COX11	-0.05	1	-0.08	0.830218
P56589	PEX3	-0.05	1	-0.08	0.304128
Q96GC5-1	MRPL48	-0.05	0.85921	-0.08	0.454592
Q8TDX7-1	NEK7	-0.05	1	-0.08	0.86492
P51530-1	DNA2	-0.05	1	-0.08	1
Q15006	EMC2	-0.05	1	-0.08	0.206114
Q8NBT2-1	SPC24	-0.05	0.634685	-0.08	0.283754
P49005	POLD2	-0.05	0.887594	-0.08	0.617422
Q9H6D7-1	HAUS4	-0.05	0.608973	-0.08	0.427009
Q96DR7-1	ARHGEF26	-0.05	1	-0.08	0.912048
P61221	ABCE1	-0.05	0.85921	-0.08	0.506731
P42695	NCAPD3	-0.05	0.261786	-0.08	0.0452837
Q9P258	RCC2	-0.05	1	-0.08	0.327477
O15020-1	SPTBN2	-0.05	0.67309	-0.08	0.243714
Q8WV07	ORAOV1	-0.05	1	-0.07	1
Q96HJ9-1	FMC1 {ECO:0000312|HGNC:HGNC:26946}	-0.05	1	-0.07	0.515483
Q7Z449-1	CYP2U1	-0.05	1	-0.07	1
O60268-1	KIAA0513	-0.05	1	-0.07	0.847031
Q9Y5Y5-2	PEX16	-0.05	1	-0.07	0.832818
Q9Y619	SLC25A15	-0.05	1	-0.07	0.848688
Q53H80	AKIRIN2	-0.05	1	-0.07	0.676125
Q969X5-1	ERGIC1	-0.05	1	-0.07	1
P07711	CTSL	-0.05	1	-0.07	1
O75787-1	ATP6AP2	-0.05	1	-0.07	0.870102
Q9BY78	RNF26 {ECO:0000312|HGNC:HGNC:14646}	-0.05	1	-0.07	1
Q6IN84-1	MRM1 {ECO:0000303|PubMed:24036117}	-0.05	1	-0.07	0.835175
P30039-1	PBLD	-0.05	1	-0.07	0.895496
Q96RR4-3	CAMKK2	-0.05	0.625512	-0.07	0.206114
Q8NCE2-1	MTMR14	-0.05	0.990265	-0.07	0.838925
Q96SL4	GPX7	-0.05	1	-0.07	0.65747
Q9NQH7-1	XPNPEP3	-0.05	0.676068	-0.07	0.105723
Q9H8G2-1	CAAP1	-0.05	1	-0.07	0.167903
P20933	AGA	-0.05	1	-0.07	0.87856
Q13162	PRDX4	-0.05	1	-0.07	1
Q9GZS3	WDR61	-0.05	0.390418	-0.07	0.0797643
Q13416	ORC2	-0.05	1	-0.07	1
Q9Y4R8	TELO2	-0.05	1	-0.07	0.482321
Q9BZD4	NUF2	-0.05	0.047718	-0.07	0.012944
P40938-1	RFC3	-0.05	0.27652	-0.07	0.0414099
O15047	SETD1A	-0.05	0.932364	-0.07	0.56046
O75821	EIF3G {ECO:0000255|HAMAP-Rule:MF_03006}	-0.05	1	-0.07	0.447653
P46060	RANGAP1	-0.05	0.249975	-0.07	0.0349553
Q8TD22	SFXN5	-0.05	0.961269	-0.06	1
P30047-1	GCHFR	-0.05	1	-0.06	0.954063
Q9NPG1-1	FZD3	-0.05	0.857232	-0.06	0.2501
Q9UET6-1	FTSJ1 {ECO:0000255|HAMAP-Rule:MF_03162}	-0.05	1	-0.06	1
Q9BVT8	TMUB1	-0.05	1	-0.06	1
O14734	ACOT8	-0.05	0.863103	-0.06	0.276621
Q6N063-1	OGFOD2	-0.05	1	-0.06	0.622145
Q9Y4D7-1	PLXND1	-0.05	1	-0.06	1
Q5VTE6-1	ANGEL2	-0.05	0.946593	-0.06	0.835844
P10746	UROS	-0.05	1	-0.06	0.918244
P52564-1	MAP2K6	-0.05	1	-0.06	1
P17677-2	GAP43	-0.05	0.658572	-0.06	0.396369
Q5T3J3-1	LRIF1	-0.05	0.906293	-0.06	0.835383
Q53GQ0-1	HSD17B12 {ECO:0000312|HGNC:HGNC:18646}	-0.05	1	-0.06	0.765143
Q5T1V6-1	DDX59	-0.05	0.418741	-0.06	0.150573
Q6NXR4	TTI2	-0.05	0.599645	-0.06	0.480479
Q9BXR0-1	QTRT1 {ECO:0000255|HAMAP-Rule:MF_03218}	-0.05	0.386865	-0.06	0.120653
Q14696-1	MESD {ECO:0000312|HGNC:HGNC:13520}	-0.05	1	-0.06	1
P32189-3	GK	-0.05	0.763526	-0.06	0.591433
Q8NF50-1	DOCK8	-0.05	1	-0.06	1
Q9NQG5	RPRD1B	-0.05	1	-0.06	0.948762
Q9H269-1	VPS16	-0.05	0.877016	-0.06	0.26405
O95376	ARIH2	-0.05	1	-0.06	0.68785
Q9H267-1	VPS33B	-0.05	0.671519	-0.06	0.655658
Q86U44-1	METTL3 {ECO:0000312|HGNC:HGNC:17563}	-0.05	1	-0.06	0.558502
Q8N6R0-5	METTL13	-0.05	1	-0.06	1
P07954-1	FH	-0.05	1	-0.06	0.361716
Q9Y265-1	RUVBL1	-0.05	0.631199	-0.06	0.316912
Q92547	TOPBP1	-0.05	0.803788	-0.06	0.305144
O75152	ZC3H11A	-0.05	1	-0.06	0.858339
Q96FL8-3	SLC47A1	-0.05	1	-0.05	1
Q9BQ49	SMIM7	-0.05	1	-0.05	1
P10721-1	KIT	-0.05	1	-0.05	0.933085
Q9UG56-3	PISD {ECO:0000255|HAMAP-Rule:MF_03208}	-0.05	1	-0.05	1
O94898	LRIG2	-0.05	1	-0.05	1
Q3MIT2	PUS10	-0.05	1	-0.05	1
Q9P2K2	TXNDC16 {ECO:0000312|HGNC:HGNC:19965}	-0.05	1	-0.05	0.835838
O75208-1	COQ9	-0.05	1	-0.05	1
O75616-1	ERAL1	-0.05	0.803788	-0.05	0.483405
Q9BY32-1	ITPA {ECO:0000255|HAMAP-Rule:MF_03148}	-0.05	1	-0.05	0.96511
Q05639	EEF1A2	-0.05	1	-0.05	1
Q5JVF3-4	PCID2	-0.05	0.328216	-0.05	0.188916
Q8NCD3-1	HJURP	-0.05	1	-0.05	0.951996
Q2TAY7-1	SMU1	-0.05	1	-0.05	0.611292
O00116	AGPS	-0.05	0.68983	-0.05	0.317201
P23526-1	AHCY	-0.05	1	-0.05	0.701432
O94776-1	MTA2	-0.05	0.311595	-0.05	0.501541
Q9C0J8-1	WDR33	-0.05	0.224382	-0.05	0.206259
C9J7I0	UMAD1 {ECO:0000312|HGNC:HGNC:48955}	-0.05	1	-0.04	1
Q9NSP4-1	CENPM	-0.05	0.768459	-0.04	0.597249
Q16643-3	DBN1	-0.05	1	-0.04	1
O76041-2	NEBL	-0.05	1	-0.04	1
Q9Y2Q3-1	GSTK1	-0.05	0.0529602	-0.04	0.208877
Q86V59-1	PNMA8A {ECO:0000312|HGNC:HGNC:25578}	-0.05	0.522899	-0.04	0.962368
Q8IYB5-1	SMAP1	-0.05	0.774209	-0.04	0.458938
Q96FN4-1	CPNE2 {ECO:0000312|HGNC:HGNC:2315}	-0.05	0.212167	-0.04	0.195707
P49914-1	MTHFS	-0.05	0.991476	-0.04	1
Q9BY43-2	CHMP4A	-0.05	0.992119	-0.04	0.940892
Q6PML9	SLC30A9	-0.05	0.697399	-0.04	0.904143
Q96BJ3-1	AIDA	-0.05	0.897814	-0.04	0.705311
Q6UW02-1	CYP20A1	-0.05	1	-0.04	1
Q9H2K8	TAOK3	-0.05	1	-0.04	0.780529
Q13325-1	IFIT5	-0.05	1	-0.04	0.961326
Q8NEU8-3	APPL2	-0.05	1	-0.04	0.879105
Q9NYI0-1	PSD3	-0.05	0.768443	-0.04	0.496605
Q13243-1	SRSF5	-0.05	1	-0.04	1
Q9NZW5	MPP6	-0.05	0.860413	-0.04	0.798122
P55263-1	ADK	-0.05	1	-0.04	0.930668
Q8N3X1-2	FNBP4	-0.05	1	-0.04	0.952005
Q96S66-1	CLCC1	-0.05	0.483105	-0.04	0.742482
Q9C0D5-1	TANC1	-0.05	0.785772	-0.04	0.676941
Q99986	VRK1	-0.05	0.803683	-0.04	0.88167
Q7L1Q6-3	BZW1	-0.05	0.23126	-0.04	0.42728
P38398-7	BRCA1	-0.05	0.887594	-0.04	1
P23786	CPT2	-0.05	0.0581917	-0.04	0.092643
Q8IXT5	RBM12B	-0.05	0.299452	-0.04	0.633339
Q8IWJ2-1	GCC2	-0.05	0.234166	-0.04	0.466754
P56134-1	ATP5J2	-0.05	1	-0.03	1
P31314-1	TLX1	-0.05	1	-0.03	1
Q96FJ2	DYNLL2	-0.05	1	-0.03	1
Q92526-1	CCT6B	-0.05	1	-0.03	1
P59780-1	AP3S2	-0.05	0.901615	-0.03	0.946701
Q9NRD5-1	PICK1	-0.05	1	-0.03	1
Q16773-1	KYAT1 {ECO:0000312|HGNC:HGNC:1564}	-0.05	1	-0.03	1
Q9Y5B0-1	CTDP1	-0.05	1	-0.03	1
O75462	CRLF1	-0.05	1	-0.03	1
Q9H147	DNTTIP1	-0.05	1	-0.03	1
Q13395	TARBP1	-0.05	1	-0.03	1
Q96RR1-1	TWNK {ECO:0000312|HGNC:HGNC:1160}	-0.05	1	-0.03	0.935681
Q68D91-1	MBLAC2	-0.05	1	-0.03	0.82695
Q9HC36	MRM3 {ECO:0000303|PubMed:25009282	-0.05	0.816215	-0.03	1
O75489-1	NDUFS3	-0.05	1	-0.03	1
Q9BX10-1	GTPBP2 {ECO:0000312|EMBL:CAC36269.1}	-0.05	0.52635	-0.03	0.773562
Q8N183	NDUFAF2	-0.05	1	-0.03	1
P06865-1	HEXA	-0.05	0.667043	-0.03	0.638331
Q9Y487	ATP6V0A2	-0.05	0.667043	-0.03	0.523158
Q9HCC0-1	MCCC2	-0.05	1	-0.03	0.903792
Q9NP79-1	VTA1	-0.05	1	-0.03	1
Q8WVS4	WDR60	-0.05	0.296259	-0.03	0.658122
O15460-1	P4HA2	-0.05	1	-0.03	0.988734
Q00688	FKBP3	-0.05	1	-0.03	1
Q9NP73-1	ALG13	-0.05	0.03103	-0.03	0.120536
P52788-1	SMS	-0.05	1	-0.03	1
Q96AY3-1	FKBP10	-0.05	0.767718	-0.03	0.652356
O94804	STK10	-0.05	0.183269	-0.03	0.520851
P12268	IMPDH2 {ECO:0000255|HAMAP-Rule:MF_03156}	-0.05	0.932364	-0.03	0.650108
P09884	POLA1	-0.05	0.90483	-0.03	0.843994
Q9BTC0-4	DIDO1	-0.05	0.340344	-0.03	0.451416
Q8N7C3-1	TRIML2	-0.05	1	-0.02	1
Q8N461-1	FBXL16	-0.05	1	-0.02	1
Q15149-3	PLEC	-0.05	1	-0.02	1
O60613-1	SELENOF {ECO:0000303|PubMed:27645994	-0.05	1	-0.02	1
Q9NR77	PXMP2	-0.05	1	-0.02	1
Q7Z7H8-2	MRPL10	-0.05	1	-0.02	1
P16144-1	ITGB4	-0.05	1	-0.02	1
P08962-1	CD63	-0.05	1	-0.02	1
Q9NUX5-1	POT1	-0.05	1	-0.02	1
P82909	MRPS36	-0.05	1	-0.02	1
Q96NY9	MUS81	-0.05	1	-0.02	1
Q9H115-1	NAPB	-0.05	1	-0.02	1
Q9BVV7	TIMM21	-0.05	0.658572	-0.02	1
Q13888-1	GTF2H2	-0.05	0.501705	-0.02	1
Q96BK5-1	PINX1	-0.05	0.675524	-0.02	0.904143
Q9UKM7	MAN1B1	-0.05	0.581842	-0.02	1
Q15126	PMVK	-0.05	1	-0.02	1
Q8IZ73-1	RPUSD2	-0.05	0.26326	-0.02	1
Q8IYQ7	THNSL1	-0.05	0.612091	-0.02	1
Q9Y3B7-1	MRPL11	-0.05	0.67165	-0.02	1
Q969E4	TCEAL3	-0.05	1	-0.02	0.931521
Q9H479	FN3K	-0.05	1	-0.02	1
Q8NF91-1	SYNE1	-0.05	1	-0.02	1
Q9NVG8-1	TBC1D13	-0.05	0.505119	-0.02	1
Q7Z3J2-1	C16orf62	-0.05	0.736675	-0.02	1
Q9Y5A7-1	NUB1	-0.05	0.505265	-0.02	1
Q9Y608-4	LRRFIP2	-0.05	0.33262	-0.02	1
Q9H1A4	ANAPC1	-0.05	0.359413	-0.02	1
P23381-1	WARS	-0.05	1	-0.02	1
Q9BYT8	NLN	-0.05	0.03103	-0.02	0.233286
O43683-1	BUB1	-0.05	0.705263	-0.02	1
O15381-1	NVL	-0.05	1	-0.02	1
Q02218-1	OGDH	-0.05	0.999539	-0.02	0.954063
O75643-1	SNRNP200	-0.05	0.112113	-0.02	0.261401
Q9BQ48	MRPL34	-0.05	1	-0.01	1
A6NCE7	MAP1LC3B2	-0.05	0.335167	-0.01	1
Q8IUZ0-2	LRRC49	-0.05	1	-0.01	1
Q12857-4	NFIA	-0.05	1	-0.01	1
Q9BSB4	ATG101	-0.05	1	-0.01	1
Q8N983-4	MRPL43	-0.05	0.365409	-0.01	1
Q96BX8	MOB3A	-0.05	0.174407	-0.01	1
Q96HQ2-1	CDKN2AIPNL	-0.05	1	-0.01	1
Q96KA5-1	CLPTM1L	-0.05	1	-0.01	1
Q9H7D0-1	DOCK5	-0.05	1	-0.01	1
O14994	SYN3	-0.05	0.911879	-0.01	1
P21953-1	BCKDHB	-0.05	0.667326	-0.01	1
Q5TBB1-1	RNASEH2B	-0.05	0.397759	-0.01	1
O43813	LANCL1	-0.05	0.444145	-0.01	1
Q9NV88-1	INTS9	-0.05	0.44637	-0.01	1
Q04760-1	GLO1	-0.05	0.0682785	-0.01	0.530015
Q4G0N4-1	NADK2	-0.05	0.161718	-0.01	0.991121
Q9H4L4	SENP3	-0.05	1	-0.01	1
Q13613-1	MTMR1	-0.05	0.594575	-0.01	1
Q9NRN7-1	AASDHPPT	-0.05	0.608582	-0.01	1
Q9GZU8	FAM192A	-0.05	0.91661	-0.01	1
P40925-3	MDH1	-0.05	0.289775	-0.01	1
O60502-1	MGEA5	-0.05	0.474974	-0.01	0.729779
O75154-3	RAB11FIP3	-0.05	1	0	1
A6NNY8	USP27X	-0.05	1	0	1
O43414-1	ERI3	-0.05	0.699836	0	1
Q96RQ1	ERGIC2	-0.05	1	0	1
O94842-1	TOX4	-0.05	0.604635	0	1
O14772-1	FPGT	-0.05	1	0	1
Q8N4P3-1	HDDC3	-0.05	0.742192	0	1
Q9BUL5-1	PHF23 {ECO:0000303|PubMed:25484098}	-0.05	0.679527	0	1
Q8N999-1	C12orf29	-0.05	1	0	1
Q8N9Z2-1	CCDC71L	-0.05	1	0	1
Q9NZR1-1	TMOD2	-0.05	0.729368	0	1
P45983-2	MAPK8	-0.05	0.358774	0	1
Q5R372-5	RABGAP1L {ECO:0000312|EMBL:CAI18937.1}	-0.05	1	0	1
Q9NZJ5	EIF2AK3	-0.05	0.910731	0	1
Q13630	TSTA3	-0.05	0.137084	0	1
P51513-1	NOVA1	-0.05	0.60767	0	1
Q2PPJ7-1	RALGAPA2	-0.05	1	0	1
P30042-1	C21orf33	-0.05	0.288107	0	0.892577
Q96MF7	NSMCE2	-0.05	0.771317	0	1
P48960-1	CD97	-0.05	1	0	1
Q9NQT5-1	EXOSC3	-0.05	1	0	1
Q14746-1	COG2	-0.05	0.171052	0	1
P53004	BLVRA	-0.05	0.0754942	0	1
Q96B26	EXOSC8	-0.05	0.339851	0	1
O60568	PLOD3	-0.05	0.774209	0	1
P23528	CFL1	-0.05	1	0	1
P80723-1	BASP1	-0.05	1	0	1
P38919	EIF4A3	-0.05	0.0678326	0	1
Q96CT7	CCDC124	-0.05	0.501705	0	1
O94979-1	SEC31A	-0.05	0.505956	0	1
Q03181-1	PPARD	-0.05	1	0.01	1
Q96GX2	ATXN7L3B	-0.05	1	0.01	1
P22392-2	NME2	-0.05	0.128401	0.01	1
P82664	MRPS10	-0.05	0.290055	0.01	1
Q6P5Z2	PKN3	-0.05	1	0.01	1
Q14964	RAB39A	-0.05	1	0.01	1
P49841-2	GSK3B	-0.05	0.327516	0.01	1
Q9UJY5-1	GGA1	-0.05	1	0.01	1
Q14108-1	SCARB2	-0.05	1	0.01	1
Q9BUK6-1	MSTO1	-0.05	0.784689	0.01	1
O75886-1	STAM2	-0.05	0.498238	0.01	1
Q9ULC4-1	MCTS1	-0.05	0.715821	0.01	1
Q9C0C4	SEMA4C	-0.05	1	0.01	1
O75844	ZMPSTE24	-0.05	0.54885	0.01	1
Q9HAS0	C17orf75	-0.05	1	0.01	1
Q9UBD5-2	ORC3	-0.05	0.768443	0.01	1
Q9BYD6	MRPL1	-0.05	0.795636	0.01	1
Q8WX92	NELFB	-0.05	1	0.01	1
Q9NXX6-1	NSMCE4A	-0.05	0.87674	0.01	1
Q9HBK9-1	AS3MT	-0.05	1	0.01	1
Q9H0S4-1	DDX47	-0.05	0.72626	0.01	1
Q9HBR0-1	SLC38A10	-0.05	1	0.01	1
A6NK58	LIPT2	-0.05	1	0.02	1
O76082-3	SLC22A5	-0.05	1	0.02	1
P13747	HLA-E	-0.05	1	0.02	1
Q9ULD2-1	MTUS1	-0.05	1	0.02	1
Q5SRI9	MANEA	-0.05	0.824687	0.02	1
Q9BQ04	RBM4B	-0.05	1	0.02	1
O60671-1	RAD1	-0.05	0.46623	0.02	0.725851
Q5VWZ2-1	LYPLAL1	-0.05	1	0.02	1
Q96C23	GALM	-0.05	1	0.02	1
O15318	POLR3G	-0.05	0.27074	0.02	1
Q9H446-1	RWDD1	-0.05	1	0.02	1
Q8WWV3-1	RTN4IP1	-0.05	0.155384	0.02	1
Q9BXB5-1	OSBPL10	-0.05	1	0.02	1
A2RUC4-1	TYW5	-0.05	1	0.02	1
O95551-2	TDP2	-0.05	1	0.02	1
Q9H993	ARMT1 {ECO:0000303|PubMed:25732820	-0.05	0.505747	0.02	1
A1L020	MEX3A	-0.05	1	0.02	1
Q99747-1	NAPG	-0.05	1	0.02	1
Q8TE99-1	PXYLP1 {ECO:0000312|HGNC:HGNC:26303}	-0.05	1	0.03	0.996372
Q8IXU6-1	SLC35F2	-0.05	1	0.03	1
P02511	CRYAB	-0.05	1	0.03	1
Q5XKP0	MIC13 {ECO:0000303|PubMed:25997101}	-0.05	1	0.03	1
Q6PCB7-1	SLC27A1	-0.05	1	0.03	1
Q8IXK2-1	GALNT12	-0.05	1	0.03	1
Q9UPT9-1	USP22	-0.05	1	0.03	0.732391
Q96LA8-1	PRMT6	-0.05	0.883054	0.03	1
Q8WVY7	UBLCP1	-0.05	1	0.03	1
P50336	PPOX	-0.05	1	0.03	0.693026
Q86WR0-1	CCDC25	-0.05	0.454403	0.03	1
Q9HD15	SRA1 {ECO:0000312|HGNC:HGNC:11281}	-0.05	1	0.03	1
Q6ZMI0-1	PPP1R21	-0.05	0.840828	0.03	0.944487
Q9Y4L5	RNF115 {ECO:0000312|HGNC:HGNC:18154}	-0.05	1	0.04	1
Q8N5C7-1	DTWD1	-0.05	1	0.04	1
Q13445	TMED1	-0.05	0.654577	0.04	1
P56556	NDUFA6	-0.05	1	0.04	1
Q5VWG9	TAF3	-0.05	1	0.04	1
Q9UQN3-1	CHMP2B	-0.05	0.23126	0.04	0.441612
Q6IQ26-1	DENND5A	-0.05	0.891563	0.04	0.884504
P51159-1	RAB27A	-0.05	1	0.05	1
Q9UBK9-2	UXT	-0.05	0.902893	0.05	0.635628
Q6NSI8-1	KIAA1841	-0.05	1	0.05	1
P20338	RAB4A	-0.05	0.575109	0.05	0.504747
Q13332-1	PTPRS	-0.05	1	0.05	0.942068
Q15555-1	MAPRE2	-0.05	1	0.05	1
Q9P270	SLAIN2	-0.05	0.839061	0.05	0.918439
Q08623-4	PUDP {ECO:0000312|HGNC:HGNC:16818}	-0.05	1	0.06	1
O75586-2	MED6	-0.05	1	0.06	1
Q8NBN3-1	TMEM87A {ECO:0000312|HGNC:HGNC:24522}	-0.05	1	0.06	1
P27361-1	MAPK3	-0.05	0.838595	0.06	0.607257
Q9H7Z7	PTGES2	-0.05	0.88165	0.06	0.716006
P58549	FXYD7	-0.05	1	0.07	1
Q5TB80-1	CEP162	-0.05	1	0.07	0.974479
P61204-1	ARF3	-0.05	1	0.07	0.996372
Q8WUY1	THEM6	-0.05	1	0.07	0.319681
Q12982-2	BNIP2	-0.05	1	0.07	1
Q8TBR7-2	FAM57A	-0.05	1	0.08	1
P67775-1	PPP2CA	-0.05	1	0.08	0.434981
P55196-1	AFDN {ECO:0000312|HGNC:HGNC:7137}	-0.05	1	0.08	0.627224
Q9NW81-4	DMAC2 {ECO:0000312|HGNC:HGNC:25496}	-0.05	1	0.08	0.895994
O75907	DGAT1	-0.05	1	0.08	0.942104
Q9Y324	FCF1	-0.05	1	0.09	0.904621
O75446	SAP30 {ECO:0000312|HGNC:HGNC:10532}	-0.05	1	0.1	0.518799
Q6AWC2-6	WWC2	-0.05	1	0.1	1
Q03426	MVK	-0.05	1	0.11	0.710232
Q96HV5	TMEM41A	-0.05	1	0.13	0.328219
Q2M296-3	MTHFSD	-0.05	1	0.13	0.221096
Q8N5M4-2	TTC9C	-0.05	1	0.14	1
P02452	COL1A1	-0.05	1	0.15	0.813247
Q9BUK0-4	CHCHD7	-0.05	1	0.27	0.765143
Q16762	TST	-0.04	1	-0.23	0.288568
A8MVW0	FAM171A2	-0.04	1	-0.22	0.805711
P16870-1	CPE	-0.04	1	-0.21	0.0834963
Q8NHZ8	CDC26	-0.04	1	-0.21	0.418107
Q9H9L7-1	AKIRIN1	-0.04	1	-0.15	0.218537
P53816	PLA2G16 {ECO:0000312|HGNC:HGNC:17825}	-0.04	1	-0.15	0.85226
Q9P2E3-1	ZNFX1	-0.04	1	-0.15	0.631924
Q9NQ36-1	SCUBE2 {ECO:0000312|HGNC:HGNC:30425}	-0.04	1	-0.14	1
Q8IV32	CCDC71	-0.04	0.924402	-0.14	0.405713
O75947-1	ATP5H	-0.04	1	-0.14	0.371294
Q9NP77-1	SSU72	-0.04	1	-0.13	0.10712
Q9P086	MED11	-0.04	1	-0.12	0.838096
Q9Y6G3	MRPL42	-0.04	1	-0.12	0.278866
Q8TD43-1	TRPM4	-0.04	1	-0.12	0.608916
P51948-1	MNAT1	-0.04	1	-0.12	0.291469
Q765P7-1	MTSS1L	-0.04	1	-0.12	0.206526
O75368	SH3BGRL	-0.04	1	-0.12	0.758814
Q9NVM4-1	PRMT7	-0.04	1	-0.12	0.82237
P33316-3	DUT	-0.04	0.692041	-0.12	0.0296882
P56282-1	POLE2	-0.04	1	-0.11	0.281266
Q96HN2-1	AHCYL2	-0.04	0.946124	-0.11	0.0699198
P11137-1	MAP2	-0.04	0.478104	-0.11	0.0296882
Q9BT73	PSMG3	-0.04	1	-0.1	0.288009
P55345-1	PRMT2	-0.04	1	-0.1	0.796635
Q5VYV7	SLX4IP	-0.04	1	-0.1	0.999809
Q96K21-1	ZFYVE19	-0.04	1	-0.1	0.1466
Q9UNP9-1	PPIE	-0.04	0.891595	-0.1	0.217408
P49642	PRIM1	-0.04	0.71301	-0.1	0.0181851
P98198-3	ATP8B2	-0.04	1	-0.09	1
P56377-1	AP1S2	-0.04	1	-0.09	0.958306
Q9NYF8-1	BCLAF1	-0.04	1	-0.09	1
Q96GF1-1	RNF185	-0.04	1	-0.09	0.322879
Q9H2C2	ARV1	-0.04	0.815196	-0.09	0.261401
Q9HD40-1	SEPSECS	-0.04	0.846531	-0.09	0.105723
Q8N653	LZTR1	-0.04	1	-0.09	1
P54802	NAGLU	-0.04	1	-0.09	0.430053
Q2TAK8-1	MUM1	-0.04	1	-0.09	0.436659
Q00577	PURA	-0.04	1	-0.09	0.801877
Q96GM8-1	TOE1	-0.04	1	-0.09	0.248498
O00418	EEF2K	-0.04	1	-0.09	0.19095
P30101	PDIA3	-0.04	1	-0.09	0.959959
O60909-3	B4GALT2	-0.04	1	-0.08	1
Q9NVV0	TMEM38B	-0.04	1	-0.08	1
O75317	USP12	-0.04	1	-0.08	0.765143
Q9H3M7-1	TXNIP	-0.04	1	-0.08	0.359185
Q8N7R7-1	CCNYL1	-0.04	1	-0.08	1
Q9HAP2-1	MLXIP {ECO:0000312|HGNC:HGNC:17055}	-0.04	1	-0.08	0.631924
Q86U28-1	ISCA2	-0.04	1	-0.08	1
Q9UMX1-1	SUFU	-0.04	0.658572	-0.08	0.215837
Q9H173	SIL1	-0.04	1	-0.08	0.608302
Q9UG01-1	IFT172	-0.04	1	-0.08	0.28821
Q07864	POLE	-0.04	0.562557	-0.08	0.0933214
P82921	MRPS21	-0.04	1	-0.07	1
O14521-1	SDHD	-0.04	0.839061	-0.07	0.352337
P49459-1	UBE2A	-0.04	1	-0.07	0.56046
Q969Q0	RPL36AL	-0.04	1	-0.07	1
Q13033-1	STRN3	-0.04	0.852915	-0.07	0.411934
Q9P1F3	ABRACL	-0.04	1	-0.07	1
Q8WUY8	NAT14	-0.04	0.369214	-0.07	0.205282
P47974	ZFP36L2 {ECO:0000312|HGNC:HGNC:1108}	-0.04	1	-0.07	0.617422
P25325-2	MPST	-0.04	0.772419	-0.07	0.44445
Q96EM0	L3HYPDH	-0.04	1	-0.07	0.615397
P55145	MANF	-0.04	1	-0.07	0.375403
Q70Z53-1	FRA10AC1	-0.04	1	-0.07	0.795183
Q8N5A5-2	ZGPAT	-0.04	1	-0.07	0.755991
Q96D53-1	COQ8B {ECO:0000312|HGNC:HGNC:19041}	-0.04	1	-0.07	1
Q8IWZ8-1	SUGP1	-0.04	0.661414	-0.07	0.0773229
Q16543	CDC37	-0.04	1	-0.07	0.385336
P38646	HSPA9	-0.04	1	-0.07	0.918889
Q9BUE6-2	ISCA1	-0.04	1	-0.06	1
Q9Y3C8	UFC1	-0.04	1	-0.06	0.552018
Q9ULD6-1	INTU	-0.04	0.763526	-0.06	0.404207
P63173	RPL38	-0.04	1	-0.06	0.955955
Q9UK45	LSM7	-0.04	1	-0.06	1
P61916-1	NPC2	-0.04	1	-0.06	0.747321
P60520	GABARAPL2	-0.04	1	-0.06	0.341414
Q96H55-1	MYO19 {ECO:0000303|PubMed:19932026	-0.04	0.838595	-0.06	0.542535
Q56VL3-1	OCIAD2	-0.04	0.369214	-0.06	0.102589
P27707	DCK	-0.04	0.372789	-0.06	0.397966
P46976-1	GYG1	-0.04	1	-0.06	0.710728
Q9NVZ3-1	NECAP2	-0.04	1	-0.06	1
Q9UBQ7-1	GRHPR	-0.04	1	-0.06	0.566658
Q96HY7	DHTKD1	-0.04	0.692041	-0.06	0.216264
Q9Y3S2	ZNF330	-0.04	0.823551	-0.06	0.10781
Q7Z5L9-2	IRF2BP2	-0.04	1	-0.06	0.323944
Q6ZSZ5-1	ARHGEF18	-0.04	1	-0.06	0.704367
Q14139-2	UBE4A {ECO:0000312|HGNC:HGNC:12499}	-0.04	0.310308	-0.06	0.0793042
Q9NY33-1	DPP3	-0.04	0.706805	-0.06	0.113693
P62258-1	YWHAE	-0.04	1	-0.06	0.94848
Q96T88-2	UHRF1	-0.04	0.707626	-0.06	0.592204
P11021	HSPA5 {ECO:0000312|HGNC:HGNC:5238}	-0.04	1	-0.06	0.810916
Q9BZW5-1	TM6SF1	-0.04	1	-0.05	1
Q569K4-1	ZNF385B	-0.04	1	-0.05	1
P21506	ZNF10	-0.04	1	-0.05	1
Q99418-1	CYTH2 {ECO:0000312|HGNC:HGNC:9502}	-0.04	1	-0.05	0.796675
P10589	NR2F1	-0.04	1	-0.05	0.715918
Q12891	HYAL2	-0.04	1	-0.05	1
Q9H999	PANK3	-0.04	1	-0.05	1
P56817-1	BACE1	-0.04	0.891003	-0.05	0.848283
Q13084	MRPL28	-0.04	1	-0.05	1
Q9BVS5	TRMT61B	-0.04	1	-0.05	0.704177
Q0IIM8-1	TBC1D8B	-0.04	0.996479	-0.05	0.551884
Q5QJ74	TBCEL	-0.04	0.931609	-0.05	1
Q9NR46-1	SH3GLB2	-0.04	0.171052	-0.05	0.193093
Q9Y6I9	TEX264	-0.04	1	-0.05	0.903622
Q9Y243-1	AKT3	-0.04	1	-0.05	0.732391
Q6P2P2-1	PRMT9 {ECO:0000312|HGNC:HGNC:25099}	-0.04	0.354021	-0.05	0.391191
Q13042-1	CDC16	-0.04	1	-0.05	0.742482
Q9NVR5-1	DNAAF2 {ECO:0000255|HAMAP-Rule:MF_03069}	-0.04	0.927987	-0.05	0.500781
P28074-1	PSMB5	-0.04	1	-0.05	0.872375
O43488	AKR7A2	-0.04	1	-0.05	1
Q9H6W3-1	RIOX1 {ECO:0000312|HGNC:HGNC:20968}	-0.04	1	-0.05	1
Q9UGN5-1	PARP2	-0.04	0.165526	-0.05	0.192734
P56181-2	NDUFV3	-0.04	0.5719	-0.05	0.110926
Q04323-2	UBXN1	-0.04	1	-0.05	1
Q7Z392-1	TRAPPC11	-0.04	1	-0.05	1
Q00169	PITPNA	-0.04	0.628069	-0.05	0.446323
Q99873-1	PRMT1	-0.04	1	-0.05	0.951742
P24752-1	ACAT1	-0.04	1	-0.05	0.590853
Q8NI36	WDR36	-0.04	0.351048	-0.05	0.19881
P13798	APEH	-0.04	0.860413	-0.05	0.29833
P12081-1	HARS	-0.04	1	-0.05	0.404207
Q9Y2W2	WBP11	-0.04	1	-0.05	1
Q9UPS8-3	ANKRD26	-0.04	0.0922004	-0.05	0.0526733
Q14185	DOCK1	-0.04	0.768443	-0.05	0.553447
P50990-1	CCT8	-0.04	1	-0.05	0.810916
P25054-1	APC {ECO:0000312|HGNC:HGNC:583}	-0.04	0.925571	-0.05	0.822708
Q14728	MFSD10	-0.04	1	-0.04	1
O43257	ZNHIT1	-0.04	0.763526	-0.04	0.808666
Q8N0Z8-1	PUSL1	-0.04	1	-0.04	0.570532
Q92506	HSD17B8	-0.04	1	-0.04	0.908616
P53365-1	ARFIP2	-0.04	1	-0.04	1
Q13825-1	AUH	-0.04	1	-0.04	1
Q9NQP4	PFDN4	-0.04	1	-0.04	1
Q96EY8	MMAB	-0.04	0.985743	-0.04	0.938694
Q07812-2	BAX	-0.04	1	-0.04	1
Q96S19-1	METTL26 {ECO:0000312|HGNC:HGNC:14141}	-0.04	0.638896	-0.04	0.90083
O14562	UBFD1	-0.04	1	-0.04	0.760918
P55212-1	CASP6	-0.04	1	-0.04	0.952466
O95861-1	BPNT1	-0.04	1	-0.04	1
P33240-1	CSTF2	-0.04	0.626287	-0.04	0.508659
O43617-1	TRAPPC3	-0.04	1	-0.04	1
Q8TDB6-1	DTX3L	-0.04	0.963545	-0.04	0.345451
P09104-1	ENO2	-0.04	1	-0.04	0.58722
Q9NQ48-1	LZTFL1	-0.04	1	-0.04	1
P16591-1	FER	-0.04	1	-0.04	1
O43156	TTI1	-0.04	0.550913	-0.04	0.519572
Q9BQ61	TRIR {ECO:0000303|PubMed:28322335	-0.04	0.548325	-0.04	0.371268
Q9H9T3-1	ELP3	-0.04	0.247379	-0.04	0.0664792
O43861-1	ATP9B	-0.04	1	-0.04	1
P36507	MAP2K2	-0.04	0.107544	-0.04	0.0693827
Q16836-2	HADH	-0.04	0.195999	-0.04	0.255185
Q96KB5-1	PBK	-0.04	1	-0.04	0.832549
P38117-1	ETFB {ECO:0000312|HGNC:HGNC:3482}	-0.04	1	-0.04	1
O75390	CS	-0.04	1	-0.04	1
Q12996-1	CSTF3	-0.04	0.666199	-0.04	0.346934
Q9C0B1-1	FTO	-0.04	0.328168	-0.04	0.401525
P52306-5	RAP1GDS1	-0.04	0.751302	-0.04	0.481471
Q93074-2	MED12	-0.04	1	-0.04	1
P50395-1	GDI2	-0.04	1	-0.04	0.860424
P57740-1	NUP107	-0.04	0.328168	-0.04	0.217408
Q13315	ATM	-0.04	0.288174	-0.04	0.228923
O96033	MOCS2 {ECO:0000255|HAMAP-Rule:MF_03051}	-0.04	1	-0.03	1
O95199-1	RCBTB2	-0.04	1	-0.03	1
Q9BRX8-1	FAM213A	-0.04	1	-0.03	0.995793
Q9Y259-1	CHKB	-0.04	1	-0.03	1
Q969E8	TSR2	-0.04	1	-0.03	1
Q9UFF9-1	CNOT8	-0.04	1	-0.03	1
Q05193-2	DNM1	-0.04	1	-0.03	1
Q8TBF2-8	FAM213B	-0.04	1	-0.03	1
Q96B54	ZNF428	-0.04	1	-0.03	1
Q9NX01	TXNL4B	-0.04	1	-0.03	1
O14678	ABCD4	-0.04	0.7669	-0.03	0.895496
Q9NRN9	METTL5	-0.04	1	-0.03	1
Q9UBX3-2	SLC25A10	-0.04	1	-0.03	1
Q96S38-1	RPS6KC1	-0.04	1	-0.03	1
Q9NWB7	IFT57	-0.04	0.946455	-0.03	0.996372
Q6P587-3	FAHD1	-0.04	0.0581917	-0.03	0.166602
P47712	PLA2G4A	-0.04	1	-0.03	0.672803
P49116-2	NR2C2	-0.04	0.455546	-0.03	0.561674
P28482-1	MAPK1	-0.04	1	-0.03	0.835632
O14975-1	SLC27A2	-0.04	0.935023	-0.03	1
Q9BUL8	PDCD10	-0.04	1	-0.03	0.8303
Q9BYM8-1	RBCK1	-0.04	1	-0.03	1
O95067	CCNB2	-0.04	0.982436	-0.03	1
O00625	PIR	-0.04	0.619698	-0.03	1
Q9BQP7	MGME1 {ECO:0000255|HAMAP-Rule:MF_03030}	-0.04	0.343346	-0.03	0.684429
Q6DD88	ATL3	-0.04	0.956857	-0.03	1
Q14147	DHX34	-0.04	0.407655	-0.03	0.962884
Q969Z0-1	TBRG4	-0.04	0.71816	-0.03	0.905074
P12004	PCNA	-0.04	1	-0.03	0.830878
Q9BQL6-1	FERMT1	-0.04	1	-0.03	1
Q9Y5X3-1	SNX5	-0.04	0.0980627	-0.03	0.232689
Q6ZRV2	FAM83H {ECO:0000312|HGNC:HGNC:24797}	-0.04	1	-0.03	1
P37837	TALDO1	-0.04	1	-0.03	0.964092
Q8WVC0-1	LEO1	-0.04	1	-0.03	0.991958
Q15386-1	UBE3C	-0.04	1	-0.03	1
Q14320	FAM50A	-0.04	0.235169	-0.03	0.28889
Q9H4L7-2	SMARCAD1	-0.04	1	-0.03	0.530158
Q13123	IK	-0.04	0.882479	-0.03	0.377329
Q9Y618-1	NCOR2	-0.04	0.763526	-0.03	1
P15311	EZR	-0.04	0.714898	-0.03	0.60729
Q9BV94-1	EDEM2	-0.04	1	-0.02	1
Q9UBM1-2	PEMT {ECO:0000255|HAMAP-Rule:MF_03216}	-0.04	1	-0.02	1
Q96IC2-1	REXO5 {ECO:0000312|HGNC:HGNC:24661}	-0.04	1	-0.02	1
Q11206-4	ST3GAL4	-0.04	1	-0.02	1
Q01105-1	SET	-0.04	1	-0.02	1
Q9H211	CDT1 {ECO:0000312|EMBL:AAG45181.1}	-0.04	1	-0.02	1
Q8WZ82	OVCA2	-0.04	1	-0.02	1
Q96M27-1	PRRC1	-0.04	0.346926	-0.02	1
Q96EW2-1	HSPBAP1	-0.04	1	-0.02	1
Q7LBR1	CHMP1B	-0.04	0.605073	-0.02	1
Q9BRJ2	MRPL45	-0.04	1	-0.02	1
O95479	H6PD	-0.04	1	-0.02	1
P13073	COX4I1	-0.04	1	-0.02	1
Q9GZT3-1	SLIRP	-0.04	0.837162	-0.02	1
P52630-3	STAT2	-0.04	1	-0.02	1
Q96LT9-1	RNPC3	-0.04	0.763526	-0.02	1
Q9NR19-2	ACSS2	-0.04	0.634685	-0.02	0.561244
Q9BYV8-1	CEP41	-0.04	0.230941	-0.02	0.918803
Q99758-1	ABCA3	-0.04	0.765045	-0.02	1
O60678-1	PRMT3	-0.04	0.3232	-0.02	0.967443
P62280	RPS11	-0.04	1	-0.02	1
O60256-1	PRPSAP2	-0.04	1	-0.02	1
Q9H9C1-1	VIPAS39	-0.04	0.814019	-0.02	1
P40937-1	RFC5	-0.04	0.354021	-0.02	0.985507
Q9NY47-5	CACNA2D2	-0.04	1	-0.02	1
Q32P28-1	P3H1 {ECO:0000312|HGNC:HGNC:19316}	-0.04	1	-0.02	1
Q04656-3	ATP7A	-0.04	1	-0.02	1
P60174-3	TPI1	-0.04	1	-0.02	1
Q9BQ70	TCF25	-0.04	0.349462	-0.02	0.898016
Q92805	GOLGA1	-0.04	0.814554	-0.02	0.82072
Q9Y6E2-1	BZW2	-0.04	0.770964	-0.02	0.84497
Q9H078-2	CLPB	-0.04	1	-0.02	1
Q96EK5	KIF1BP {ECO:0000312|HGNC:HGNC:23419}	-0.04	0.95691	-0.02	0.843202
P39023	RPL3	-0.04	1	-0.02	1
Q96QC0	PPP1R10	-0.04	0.122518	-0.02	0.728425
Q09161	NCBP1	-0.04	0.979693	-0.02	0.802667
O15021-5	MAST4	-0.04	1	-0.02	1
Q5H9R7-5	PPP6R3	-0.04	0.842744	-0.02	1
Q9Y6A5	TACC3	-0.04	0.768443	-0.02	0.614433
O60306	AQR	-0.04	0.371441	-0.02	0.497113
Q8WWI1-3	LMO7	-0.04	0.452412	-0.02	0.797921
Q9Y2W1	THRAP3 {ECO:0000312|HGNC:HGNC:22964}	-0.04	1	-0.02	0.89035
Q9BUQ8-1	DDX23	-0.04	0.875836	-0.02	1
P35573-1	AGL	-0.04	0.233241	-0.02	0.847332
O95347-1	SMC2	-0.04	0.0898655	-0.02	0.170577
Q96ND0	FAM210A	-0.04	1	-0.01	1
Q5TGZ0-1	MINOS1	-0.04	1	-0.01	1
Q13394	MAB21L1 {ECO:0000312|HGNC:HGNC:6757}	-0.04	1	-0.01	1
P35580-3	MYH10	-0.04	1	-0.01	1
O75818-1	RPP40	-0.04	1	-0.01	1
Q8NFT2-1	STEAP2	-0.04	1	-0.01	1
P13987	CD59	-0.04	1	-0.01	1
Q9H8M7-1	MINDY3 {ECO:0000312|HGNC:HGNC:23578}	-0.04	1	-0.01	1
Q9NRX2	MRPL17	-0.04	1	-0.01	1
Q9BTK6	PAGR1	-0.04	1	-0.01	1
P62851	RPS25	-0.04	1	-0.01	1
P52926-1	HMGA2	-0.04	0.928561	-0.01	1
Q86W42-1	THOC6	-0.04	0.987071	-0.01	1
Q13595-1	TRA2A	-0.04	1	-0.01	1
Q969U7-1	PSMG2 {ECO:0000312|EMBL:AAH13356.1}	-0.04	0.244879	-0.01	1
Q9Y2X0-1	MED16	-0.04	0.765045	-0.01	1
Q8IUH5-1	ZDHHC17 {ECO:0000312|HGNC:HGNC:18412}	-0.04	0.839061	-0.01	1
Q9P2K3-3	RCOR3	-0.04	1	-0.01	1
O75832-1	PSMD10	-0.04	0.263401	-0.01	0.905722
O43768-4	ENSA	-0.04	1	-0.01	1
P08473	MME	-0.04	0.934193	-0.01	1
Q6I9Y2	THOC7	-0.04	1	-0.01	1
Q96T21-1	SECISBP2	-0.04	0.452296	-0.01	1
O15541	RNF113A	-0.04	1	-0.01	1
Q86VW0	SESTD1	-0.04	1	-0.01	1
Q5VVJ2-1	MYSM1	-0.04	0.68333	-0.01	1
Q7Z4Q2-1	HEATR3	-0.04	1	-0.01	1
Q13011	ECH1	-0.04	0.464412	-0.01	1
O43824	GTPBP6	-0.04	0.999539	-0.01	1
P61764-2	STXBP1	-0.04	0.967835	-0.01	1
O14531	DPYSL4	-0.04	1	-0.01	1
Q8WWY3-1	PRPF31	-0.04	0.29858	-0.01	1
O60508	CDC40	-0.04	1	-0.01	1
Q9UKM9-1	RALY	-0.04	1	-0.01	1
P62495-1	ETF1	-0.04	0.768443	-0.01	1
Q9H6F5-1	CCDC86	-0.04	1	-0.01	1
Q96HW7-1	INTS4	-0.04	0.425187	-0.01	1
P14550	AKR1A1	-0.04	0.484625	-0.01	0.843204
Q9UNM6-1	PSMD13	-0.04	0.0372013	-0.01	0.538867
Q15785	TOMM34	-0.04	1	-0.01	1
Q8N5C6-1	SRBD1	-0.04	0.402857	-0.01	1
O94782	USP1	-0.04	1	-0.01	1
Q96HA7-1	TONSL	-0.04	0.27074	-0.01	1
P55060-1	CSE1L	-0.04	0.220867	-0.01	1
Q92620-1	DHX38	-0.04	0.259345	-0.01	1
P09874	PARP1	-0.04	1	-0.01	1
P43115-2	PTGER3	-0.04	1	0	1
O00559-2	EBAG9	-0.04	1	0	1
Q96PK6-5	RBM14	-0.04	1	0	1
Q13428-4	TCOF1	-0.04	1	0	1
Q5VUD6-1	FAM69B	-0.04	1	0	1
Q6P1M9	ARMCX5	-0.04	1	0	1
Q6Q0C0-1	TRAF7	-0.04	0.575109	0	1
Q96FZ7	CHMP6	-0.04	0.587794	0	1
Q9NVQ4-2	FAIM	-0.04	1	0	1
Q8NBP0-1	TTC13	-0.04	0.992331	0	1
Q9Y3B8-1	REXO2	-0.04	0.575109	0	0.940414
Q9Y2K2-1	SIK3	-0.04	1	0	1
Q12792-2	TWF1	-0.04	1	0	1
Q6DKJ4-1	NXN	-0.04	0.935534	0	1
P04083	ANXA1	-0.04	0.594926	0	1
Q9NP81-1	SARS2	-0.04	1	0	1
P16152-1	CBR1	-0.04	0.634105	0	1
Q6P4R8-2	NFRKB	-0.04	1	0	1
Q9Y376	CAB39	-0.04	1	0	1
Q53GS7-1	GLE1	-0.04	1	0	1
Q8N122-1	RPTOR	-0.04	0.464271	0	1
Q02410-2	APBA1	-0.04	1	0	1
Q4V328-1	GRIPAP1	-0.04	0.935023	0	1
Q96A49	SYAP1	-0.04	1	0	1
O43166-1	SIPA1L1	-0.04	1	0	1
P36871-1	PGM1	-0.04	0.495973	0	1
Q99460-1	PSMD1	-0.04	0.410541	0	1
P03928	MT-ATP8	-0.04	1	0.01	1
P36402-3	TCF7	-0.04	1	0.01	1
Q99720-1	SIGMAR1	-0.04	1	0.01	1
Q9Y3D6	FIS1	-0.04	0.789948	0.01	1
Q9ULQ1-3	TPCN1	-0.04	1	0.01	1
Q8N954-1	GPATCH11	-0.04	1	0.01	1
Q68DH5	LMBRD2	-0.04	1	0.01	1
P21397-1	MAOA	-0.04	1	0.01	1
O15145	ARPC3	-0.04	1	0.01	1
P19474-1	TRIM21	-0.04	1	0.01	1
Q9H5Z1-1	DHX35	-0.04	1	0.01	1
P31483-1	TIA1	-0.04	1	0.01	1
Q9NTJ4-4	MAN2C1	-0.04	1	0.01	1
P14324-1	FDPS	-0.04	1	0.01	1
Q92783-1	STAM	-0.04	0.985056	0.01	1
P54725-1	RAD23A	-0.04	1	0.01	1
Q8NHP6-1	MOSPD2	-0.04	0.481014	0.01	1
O75530-2	EED {ECO:0000312|HGNC:HGNC:3188}	-0.04	1	0.01	1
O75528-1	TADA3	-0.04	0.316653	0.01	1
Q9UBV2-1	SEL1L	-0.04	0.787071	0.01	0.881844
O00299	CLIC1	-0.04	1	0.01	1
P82675-1	MRPS5	-0.04	1	0.01	1
Q9H8Y5	ANKZF1	-0.04	0.235169	0.01	1
P55055-1	NR1H2	-0.04	1	0.02	1
P30049	ATP5D	-0.04	1	0.02	1
Q9H7C4-1	SYNC	-0.04	1	0.02	1
O60930	RNASEH1	-0.04	1	0.02	1
Q9BV35-3	SLC25A23	-0.04	1	0.02	1
Q9Y3A6-1	TMED5	-0.04	1	0.02	1
P38435-1	GGCX	-0.04	0.648107	0.02	1
P0DPB5-1	POLR1D	-0.04	1	0.02	1
O43929-1	ORC4	-0.04	1	0.02	1
P61513	RPL37A	-0.04	1	0.02	1
Q8NC96-1	NECAP1	-0.04	0.289527	0.02	0.379608
Q8N2K0-1	ABHD12 {ECO:0000312|HGNC:HGNC:15868}	-0.04	1	0.02	0.997797
Q8IUF8-1	RIOX2 {ECO:0000312|HGNC:HGNC:19441}	-0.04	0.956857	0.02	1
Q16644	MAPKAPK3	-0.04	1	0.02	1
P29218-3	IMPA1	-0.04	0.0660766	0.02	0.404207
[truncated: 6,751 more rows]

## Sheet: dRRM-1
Uniprot_Accession	GeneName	Abundance Ratio (log2): (IC073106) / (DMSO)	Abundance Ratio Adj. P-Value: (IC073106) / (DMSO)
P02748	C9	1.84	0.882528151769426
P01023	A2M	1.09	0.871835949464414
P03952	KLKB1	1.01	0.839283452341614
P02790	HPX	0.99	0.883880886285304
P05412	JUN	0.93	0.83277125237452
Q8N680	ZBTB2	0.86	0.83277125237452
Q9BUV0-1	RSRP1	0.84	0.828028468376189
P62745	RHOB	0.84	0.83277125237452
Q06033-1	ITIH3	0.80	0.871835949464414
Q96EC8-1	YIPF6	0.73	0.871835949464414
P42167-2	TMPO	0.72	0.880159823001256
Q9HCE9-2	ANO8	0.70	0.83277125237452
P17020	ZNF16	0.70	0.871835949464414
P01024	C3	0.70	0.83277125237452
Q9Y3E0	GOLT1B	0.69	0.884238646892472
P01031	C5	0.68	0.880159823001256
P18847-1	ATF3	0.67	0.871835949464414
Q9UMX0-3	UBQLN1	0.66	0.871835949464414
P48739-2	PITPNB	0.66	0.853007263416552
P0CG12-1	CHTF8	0.66	0.877113026804733
P18848	ATF4	0.65	0.871835949464414
Q9HAZ1	CLK4	0.65	0.83277125237452
O95670-1	ATP6V1G2	0.59	0.883880886285304
Q7Z460-4	CLASP1	0.58	0.880159823001256
P07358	C8B	0.57	0.906740905100084
P00450	CP	0.57	0.890137155200917
P80723-1	BASP1	0.56	0.890137155200917
Q8N111	CEND1	0.55	0.810035002445907
Q9Y234	LIPT1	0.53	0.871835949464414
P61266-1	STX1B	0.53	0.880159823001256
Q16832	DDR2	0.53	0.880159823001256
P08134	RHOC	0.52	0.871835949464414
O00458-1	IFRD1	0.52	0.840880989786158
P02768-1	ALB	0.52	0.871835949464414
P98160	HSPG2	0.52	0.871835949464414
P29373	CRABP2	0.52	0.883880886285304
Q86UA1-1	PRPF39	0.52	0.862725350117289
Q8TB45-1	DEPTOR	0.50	0.877733854118591
Q99626	CDX2	0.49	0.871835949464414
P48380-1	RFX3	0.49	0.871835949464414
Q9ULC8-3	ZDHHC8	0.49	0.871835949464414
P46976-1	GYG1	0.49	0.845595983786934
P05787-2	KRT8	0.49	0.891380912763834
Q96MG8-1	PCMTD1	0.48	0.810035002445907
Q9Y6H1	CHCHD2	0.48	0.83277125237452
Q01974	ROR2	0.48	0.887746327666367
P0C0L4-1	C4A	0.48	0.880159823001256
P07305-1	H1F0	0.48	0.887552353646182
Q96BM9	ARL8A	0.47	0.871835949464414
O76070	SNCG	0.47	0.880159823001256
Q9ULQ0-1	STRIP2	0.47	0.877733854118591
Q6N063-1	OGFOD2	0.46	0.810035002445907
Q9P2Z0	THAP10	0.46	0.882528151769426
Q66K64	DCAF15	0.46	0.871835949464414
Q14934-2	NFATC4	0.46	0.871835949464414
P32929-1	CTH	0.45	0.83277125237452
Q8IW92	GLB1L2	0.44	0.83277125237452
Q8TAQ5-1	ZNF420	0.44	0.882528151769426
P07910-2	HNRNPC	0.44	0.871835949464414
Q53EL6-1	PDCD4	0.44	0.880159823001256
Q8IXM6-1	NRM	0.43	0.880159823001256
Q99985-1	SEMA3C	0.43	0.871835949464414
Q3MIP1	ITPRIPL2	0.43	0.871835949464414
Q5D862	FLG2	0.43	0.923834642750628
A0PK00	TMEM120B	0.42	0.83277125237452
P03971	AMH	0.42	0.89098237200723
P16870-1	CPE	0.42	0.871835949464414
Q12926-1	ELAVL2	0.42	0.880159823001256
P00966	ASS1 {ECO:0000312|HGNC:HGNC:758}	0.42	0.880159823001256
P00738-1	HP	0.41	0.883880886285304
Q8NDA8-1	MROH1	0.41	0.880159823001256
P05783	KRT18	0.41	0.890915514087989
Q16822-1	PCK2	0.40	0.883880886285304
Q3KQZ1-1	SLC25A35	0.39	0.887552353646182
P42684-5	ABL2	0.39	0.83277125237452
Q9UBB5-1	MBD2	0.39	0.883880886285304
Q04756	HGFAC	0.39	0.83277125237452
Q9NZU5-1	LMCD1	0.39	0.871835949464414
Q8IZQ5	SELENOH {ECO:0000303|PubMed:27645994	0.39	0.871835949464414
P08651-1	NFIC	0.39	0.89098237200723
Q92786	PROX1	0.39	0.894649386020384
Q9H6F2	TMEM38A	0.38	0.89098237200723
Q96QB1-2	DLC1	0.38	0.891380912763834
Q9UGK8-1	SERGEF	0.38	0.810035002445907
Q9BPW8	NIPSNAP1	0.38	0.880159823001256
P04792	HSPB1	0.38	0.887552353646182
Q8WTS1	ABHD5	0.37	0.871835949464414
Q12851-1	MAP4K2	0.37	0.87800494927614
Q86W11-1	ZSCAN30	0.37	0.846514062700026
P04844-1	RPN2	0.37	0.876851674810654
Q9NYF8-1	BCLAF1	0.37	0.873215978358773
Q86SK9-1	SCD5	0.37	0.89098237200723
P05062	ALDOB	0.37	0.881285021629747
P84090	ERH	0.37	0.871835949464414
O95671-1	ASMTL	0.37	0.883880886285304
Q9Y3D5	MRPS18C	0.36	0.877113026804733
Q8N158	GPC2	0.36	0.880159823001256
Q9UJY1	HSPB8	0.36	0.880159823001256
Q9NPE3	NOP10	0.36	0.871835949464414
Q9UQ49-2	NEU3	0.36	0.883880886285304
O43524-1	FOXO3 {ECO:0000312|HGNC:HGNC:3821}	0.36	0.871835949464414
P13645	KRT10	0.36	0.919789535877993
Q96AP7-1	ESAM	0.35	0.83277125237452
P61956-1	SUMO2 {ECO:0000312|HGNC:HGNC:11125}	0.35	0.871835949464414
P20337	RAB3B	0.35	0.880159823001256
Q6IEE7	TMEM132E	0.35	0.892875061216514
Q9HA38-1	ZMAT3 {ECO:0000312|EMBL:AAH02896.1}	0.35	0.871835949464414
P17706-1	PTPN2	0.35	0.810035002445907
P49759-3	CLK1	0.35	0.832169459997065
O75689-2	ADAP1	0.34	0.871835949464414
Q9NQX1-1	PRDM5	0.34	0.83277125237452
Q9H0R8-2	GABARAPL1	0.34	0.871835949464414
Q14011-2	CIRBP	0.34	0.880159823001256
Q14103-4	HNRNPD	0.34	0.876851674810654
Q9UMF0	ICAM5	0.34	0.891380912763834
Q13268-2	DHRS2	0.34	0.883880886285304
O14978	ZNF263	0.34	0.871835949464414
P10070-5	GLI2 {ECO:0000312|HGNC:HGNC:4318}	0.34	0.871835949464414
Q9UHI8	ADAMTS1	0.34	0.877113026804733
Q5EBL4-1	RILPL1	0.34	0.880159823001256
P00367-1	GLUD1	0.34	0.871835949464414
Q96CM8-2	ACSF2	0.34	0.89098237200723
P31944	CASP14	0.33	0.890137155200917
Q9NP80-1	PNPLA8	0.33	0.840880989786158
Q9HAT2-1	SIAE	0.33	0.883880886285304
A0PJZ3	GXYLT2	0.32	0.885752192759665
Q6ZVK8-1	NUDT18	0.32	0.83277125237452
O43826-2	SLC37A4 {ECO:0000312|HGNC:HGNC:4061}	0.32	0.886830420806596
P52943-2	CRIP2	0.32	0.883880886285304
Q01082-3	SPTBN1	0.32	0.83277125237452
P07108-5	DBI	0.32	0.83277125237452
P09471-2	GNAO1	0.32	0.889390179980199
P31949	S100A11	0.32	0.83277125237452
P07738	BPGM	0.32	0.871835949464414
P29536-1	LMOD1	0.32	0.887746327666367
Q86WA8-1	LONP2 {ECO:0000255|HAMAP-Rule:MF_03121}	0.32	0.871835949464414
Q9NYF3	FAM53C {ECO:0000312|HGNC:HGNC:1336}	0.31	0.883703763089671
Q8WUD1-1	RAB2B	0.31	0.880159823001256
Q14669-2	TRIP12	0.31	0.845208261777364
Q5W0U4-1	BSPRY	0.31	0.871835949464414
Q92466-1	DDB2	0.31	0.887552353646182
Q8TCT8	SPPL2A {ECO:0000303|PubMed:15385547	0.31	0.862595214951357
P21579	SYT1	0.31	0.883880886285304
Q8IY57-5	YAF2	0.31	0.709475415867441
Q9NQ66-1	PLCB1	0.31	0.883880886285304
P43155-1	CRAT	0.31	0.888681617653828
Q8N4A0-1	GALNT4	0.31	0.871835949464414
Q9UIJ7-1	AK3 {ECO:0000255|HAMAP-Rule:MF_03169}	0.31	0.882364548258372
P26583	HMGB2	0.31	0.83277125237452
Q9UH99-1	SUN2	0.31	0.887746327666367
P13196-1	ALAS1	0.31	0.639790314236427
Q13449	LSAMP	0.30	0.883880886285304
P51511	MMP15	0.30	0.83277125237452
Q9UBI6	GNG12	0.30	0.877113026804733
P11166	SLC2A1	0.30	0.880159823001256
Q05707-1	COL14A1 {ECO:0000312|HGNC:HGNC:2191}	0.30	0.899689132318883
P42765	ACAA2	0.30	0.883703763089671
Q02252-1	ALDH6A1	0.30	0.882528151769426
Q8TE99-1	PXYLP1 {ECO:0000312|HGNC:HGNC:26303}	0.29	0.880159823001256
O43294-1	TGFB1I1	0.29	0.880159823001256
Q8N4X5-4	AFAP1L2	0.29	0.889618086042695
Q15223-1	NECTIN1 {ECO:0000312|HGNC:HGNC:9706}	0.29	0.83277125237452
Q9H8H3	METTL7A	0.29	0.893959433147828
P36406-1	TRIM23	0.29	0.925824165804497
Q9NT99	LRRC4B	0.29	0.887552353646182
O43676	NDUFB3	0.29	0.871835949464414
Q4W5G0	TIGD2	0.29	0.880159823001256
Q9BTA9-1	WAC	0.29	0.877113026804733
O60669	SLC16A7	0.29	0.883880886285304
Q9UKU0-1	ACSL6	0.29	0.883880886285304
Q9BX68	HINT2	0.29	0.883880886285304
O14939-1	PLD2	0.29	0.89098237200723
P19532-1	TFE3	0.29	0.852653396770123
Q9BW30	TPPP3	0.29	0.880159823001256
Q99719-1	2005-09-01	0.29	0.888681617653828
P78357	CNTNAP1	0.28	0.880159823001256
P63272	SUPT4H1	0.28	0.871835949464414
Q96LW9-1	ZSCAN31	0.28	0.83277125237452
O43543	XRCC2	0.28	0.848867444241923
Q02413-1	DSG1	0.28	0.911656707088628
Q9UF11-2	PLEKHB1	0.28	0.83277125237452
O75911-1	DHRS3	0.28	0.897279827747743
Q5VUG0	SFMBT2	0.28	0.890464993363221
Q13585	GPR50	0.28	0.880159823001256
Q9BZQ8	FAM129A	0.28	0.880159823001256
Q9UL12-1	SARDH	0.28	0.883880886285304
O15090	ZNF536	0.28	0.883880886285304
P51608-1	MECP2	0.28	0.887552353646182
P22626-1	HNRNPA2B1	0.28	0.871835949464414
Q5JPI9	EEF1AKMT2 {ECO:0000255|HAMAP-Rule:MF_03188	0.27	0.871835949464414
P05186-1	ALPL	0.27	0.888681617653828
Q8IWE2-1	FAM114A1	0.27	0.887552353646182
Q5T013-1	HYI	0.27	0.83277125237452
P30536-1	TSPO	0.27	0.887746327666367
Q15147-4	PLCB4	0.27	0.83277125237452
Q92692-2	NECTIN2 {ECO:0000312|HGNC:HGNC:9707}	0.27	0.887746327666367
Q08043	ACTN3	0.27	0.896314470654199
O43310-2	CTIF	0.27	0.83277125237452
Q8N350-3	CBARP {ECO:0000312|HGNC:HGNC:28617}	0.27	0.908985899180499
O00327-2	ARNTL	0.27	0.871835949464414
Q08380	LGALS3BP	0.27	0.913833030531824
O95169-1	NDUFB8	0.27	0.871835949464414
P02649	APOE	0.27	0.924585932006855
Q96PU5-1	NEDD4L	0.27	0.871835949464414
P83916	CBX1	0.27	0.877113026804733
Q7KYR7-2	BTN2A1	0.27	0.880159823001256
Q92823-5	NRCAM	0.27	0.880159823001256
Q99856	ARID3A	0.27	0.89098237200723
Q9P016-1	THYN1	0.27	0.880159823001256
Q6IQ23-2	PLEKHA7	0.27	0.871835949464414
P36776-1	LONP1 {ECO:0000255|HAMAP-Rule:MF_03120}	0.27	0.880159823001256
Q14315-1	FLNC	0.27	0.883880886285304
P09874	PARP1	0.27	0.871835949464414
Q92506	HSD17B8	0.26	0.89098237200723
P40121-1	CAPG	0.26	0.871835949464414
Q9NZC7-1	WWOX	0.26	0.854943090448002
P50225-1	SULT1A1	0.26	0.880159823001256
Q8N257	HIST3H2BB	0.26	0.883880886285304
O96015	DNAL4	0.26	0.83277125237452
O60725	ICMT	0.26	0.880159823001256
Q13554-1	CAMK2B	0.26	0.877113026804733
P13612-1	ITGA4	0.26	0.871835949464414
Q8WUY8	NAT14	0.26	0.882528151769426
Q8NDX5-7	PHC3	0.26	0.880159823001256
P40425	PBX2	0.26	0.871835949464414
Q9UH03-1	2003-09-01	0.26	0.883880886285304
O95182	NDUFA7	0.26	0.871835949464414
Q15274	QPRT	0.26	0.890915514087989
Q9UP95-1	SLC12A4	0.26	0.888197335048415
P21980-1	TGM2	0.26	0.880159823001256
P09104-1	ENO2	0.26	0.882528151769426
P29317-1	EPHA2	0.26	0.882528151769426
P09525-1	ANXA4	0.26	0.871835949464414
Q3SY69-1	ALDH1L2	0.26	0.883880886285304
Q12946	FOXF1	0.25	0.887552353646182
Q96FF7	MISP3 {ECO:0000312|HGNC:HGNC:26963}	0.25	0.902331916652758
Q92843-2	BCL2L2	0.25	0.871835949464414
Q9NUU6	FAM105A	0.25	0.886830420806596
Q9NS15-1	LTBP3	0.25	0.871835949464414
Q08499-1	PDE4D	0.25	0.871835949464414
Q8N3L3	TXLNB	0.25	0.83277125237452
Q14657	LAGE3	0.25	0.810035002445907
P32418-1	SLC8A1	0.25	0.901683596509797
Q7Z4G4-1	TRMT11	0.25	0.83277125237452
P06454-1	PTMA	0.25	0.871835949464414
P16104	H2AFX	0.25	0.89098237200723
P62937-1	PPIA	0.25	0.880159823001256
Q9H3K2	GHITM	0.25	0.839283452341614
Q9H330-2	TMEM245	0.25	0.882528151769426
Q96P50-3	ACAP3	0.25	0.871835949464414
Q14376-1	GALE {ECO:0000312|HGNC:HGNC:4116}	0.25	0.83277125237452
Q9Y6M9	NDUFB9	0.25	0.890131445707169
P01008	SERPINC1	0.25	0.934358208891099
P61604	HSPE1	0.25	0.83277125237452
Q9NR45	NANS	0.25	0.828028468376189
O15460-1	P4HA2	0.25	0.891672669216981
P31327-3	CPS1	0.25	0.888681617653828
P51674-1	GPM6A	0.24	0.904958689475562
Q96B77	TMEM186	0.24	0.871835949464414
Q14592-1	ZNF460	0.24	0.871835949464414
P61018-2	RAB4B	0.24	0.877307103051411
Q9H6U6-1	BCAS3 {ECO:0000312|HGNC:HGNC:14347	0.24	0.882528151769426
Q99943	AGPAT1	0.24	0.883880886285304
Q8WY07	SLC7A3	0.24	0.890667074052104
Q9H7J1	PPP1R3E	0.24	0.883880886285304
Q9UNN8	PROCR	0.24	0.890992500498228
Q9NP77-1	SSU72	0.24	0.83277125237452
Q9Y6N1-1	COX11	0.24	0.846514062700026
O00273-1	DFFA	0.24	0.871835949464414
P42126-1	ECI1	0.24	0.883880886285304
O75828	CBR3	0.24	0.877113026804733
O14832-1	PHYH	0.24	0.889390179980199
P23677	ITPKA	0.24	0.883439582567162
Q9UBH6-1	XPR1	0.24	0.83277125237452
Q9UL46	PSME2	0.24	0.871835949464414
Q8TAA5-1	GRPEL2	0.24	0.871835949464414
Q8NBX0	SCCPDH	0.24	0.880159823001256
P39687	ANP32A	0.24	0.831965400716444
P36969-1	GPX4	0.24	0.871835949464414
Q9UQ90-1	SPG7 {ECO:0000312|HGNC:HGNC:11237}	0.24	0.887746327666367
P49748-3	ACADVL	0.24	0.883880886285304
P14866-1	HNRNPL	0.24	0.880159823001256
Q4VCS5-1	AMOT	0.24	0.908635372632184
P14625	HSP90B1	0.24	0.878962761067594
Q9UDW1-1	UQCR10	0.23	0.903810087630403
Q5JR12-1	PPM1J	0.23	0.871835949464414
Q86VD7	SLC25A42	0.23	0.836497971998737
Q9HCM9-1	TRIM39	0.23	0.882528151769426
Q9H649	NSUN3 {ECO:0000312|HGNC:HGNC:26208}	0.23	0.871835949464414
P61129	ZC3H6	0.23	0.877113026804733
P06748-1	NPM1	0.23	0.871835949464414
Q5JU85-2	IQSEC2	0.23	0.871835949464414
Q96HR9-1	REEP6	0.23	0.887552353646182
P07203-1	GPX1	0.23	0.83277125237452
Q7L0J3-1	SV2A	0.23	0.900987193275185
P09012	SNRPA	0.23	0.83277125237452
P09110-1	ACAA1	0.23	0.871835949464414
A6NDB9	PALM3	0.23	0.883880886285304
Q9BTT0-1	ANP32E	0.23	0.83277125237452
Q5VTL8-1	PRPF38B	0.23	0.619592581928748
P27797	CALR	0.23	0.871835949464414
P31040-1	SDHA	0.23	0.880159823001256
P48681	NES	0.23	0.907749296032352
P08138-1	NGFR	0.22	0.905136219116456
O00180	KCNK1	0.22	0.888681617653828
P21580	TNFAIP3	0.22	0.871835949464414
Q8TCT9-1	HM13	0.22	0.881285021629747
P56378-1	MP68	0.22	0.880159823001256
Q13488-1	TCIRG1	0.22	0.880159823001256
Q9Y2P4	SLC27A6	0.22	0.883880886285304
Q9BV40	VAMP8 {ECO:0000303|PubMed:12130530}	0.22	0.893576550166372
Q96KN3-1	PKNOX2	0.22	0.882528151769426
P61254	RPL26	0.22	0.900142222465241
Q8WV60-1	PTCD2	0.22	0.89098237200723
Q8IXM3	MRPL41	0.22	0.854816657740273
Q9UNW9	NOVA2	0.22	0.919543654877692
Q96QE5-1	TEFM	0.22	0.871835949464414
O15525	MAFG	0.22	0.887746327666367
P09382	LGALS1	0.22	0.883880886285304
P12830-1	CDH1	0.22	0.904249261099568
Q96LA8-1	PRMT6	0.22	0.83277125237452
P05204	HMGN2	0.22	0.810035002445907
P23470-1	PTPRG	0.22	0.871835949464414
P49006	MARCKSL1	0.22	0.83277125237452
Q03154-1	ACY1	0.22	0.83277125237452
Q7Z7F0-1	KIAA0907 {ECO:0000312|HGNC:HGNC:29145}	0.22	0.871835949464414
A1L020	MEX3A	0.22	0.83277125237452
Q9NQH7-1	XPNPEP3	0.22	0.871835949464414
Q9NUB1-1	ACSS1	0.22	0.883880886285304
O15382-1	BCAT2	0.22	0.880159823001256
P10636-6	MAPT	0.22	0.83277125237452
Q9NQG5	RPRD1B	0.22	0.871835949464414
Q8N0Z3	SPICE1	0.22	0.880159823001256
P55809-1	OXCT1	0.22	0.880159823001256
P32322-3	PYCR1	0.22	0.883880886285304
P45954-1	ACADSB	0.22	0.880159823001256
P05166-2	PCCB	0.22	0.880159823001256
Q96ER9-1	CCDC51	0.22	0.880159823001256
P18887	XRCC1	0.22	0.871835949464414
P26368-1	U2AF2	0.22	0.854943090448002
Q00059-1	TFAM	0.22	0.876851674810654
Q16658	FSCN1	0.22	0.881285021629747
Q08945	SSRP1	0.22	0.857601989469273
P30101	PDIA3	0.22	0.874858203851213
P13667	PDIA4	0.22	0.882528151769426
Q9H920-1	RNF121	0.21	0.846514062700026
Q92570-3	NR4A3	0.21	0.880159823001256
Q9BRT8-2	CBWD1	0.21	0.83277125237452
Q75N03-1	CBLL1	0.21	0.887552353646182
Q5D0E6-1	DALRD3	0.21	0.887552353646182
Q8NDN9-1	RCBTB1	0.21	0.877113026804733
Q8N2E2-1	VWDE	0.21	0.883880886285304
Q8IWA5-2	SLC44A2	0.21	0.923163347810406
P23771-2	GATA3	0.21	0.906927201391678
Q07352	ZFP36L1 {ECO:0000312|HGNC:HGNC:1107}	0.21	0.871835949464414
Q9NRY6	PLSCR3	0.21	0.887746327666367
Q13015	MLLT11	0.21	0.832169459997065
Q99684	GFI1	0.21	0.920838983550974
P20336	RAB3A	0.21	0.883880886285304
P22570-7	FDXR	0.21	0.888434618260512
O60506-1	SYNCRIP	0.21	0.882528151769426
Q5T6F0	DCAF12	0.21	0.871835949464414
Q6ZU67-1	BEND4	0.21	0.877113026804733
Q9Y561-1	LRP12	0.21	0.871835949464414
Q8TF42	UBASH3B	0.21	0.871835949464414
P17040-1	ZSCAN20	0.21	0.871835949464414
Q6UX71-1	PLXDC2	0.21	0.810035002445907
Q92556-1	ELMO1	0.21	0.882528151769426
P22694-1	PRKACB	0.21	0.871835949464414
Q8IV36-1	HID1	0.21	0.887552353646182
P57105	SYNJ2BP	0.21	0.880159823001256
P78540	ARG2	0.21	0.887746327666367
Q99956	DUSP9	0.21	0.871835949464414
Q8N6T7-1	SIRT6	0.21	0.871835949464414
Q9Y6Q2-3	STON1	0.21	0.900455694207964
P63279	UBE2I	0.21	0.810035002445907
Q96MW7	TIGD1	0.21	0.884344888259713
Q86TI0-1	TBC1D1	0.21	0.880159823001256
Q9H9P8-1	L2HGDH	0.21	0.882528151769426
P32189-3	GK	0.21	0.89098237200723
P67936-1	TPM4	0.21	0.871835949464414
Q8N183	NDUFAF2	0.21	0.882528151769426
Q96RQ3	MCCC1	0.21	0.882528151769426
P09429	HMGB1	0.21	0.871835949464414
Q9HB71-1	CACYBP	0.21	0.871835949464414
Q00688	FKBP3	0.21	0.839283452341614
Q8N3X1-2	FNBP4	0.21	0.83277125237452
P48735-1	IDH2	0.21	0.890992500498228
Q9UJZ1-1	STOML2	0.21	0.876851674810654
P23786	CPT2	0.21	0.883880886285304
P11021	HSPA5 {ECO:0000312|HGNC:HGNC:5238}	0.21	0.882528151769426
Q8TC71-1	SPATA18	0.20	0.871835949464414
Q6ZUM4-1	ARHGAP27	0.20	0.900640867014298
Q9BRG2-1	SH2D3A	0.20	0.871835949464414
O75971-1	SNAPC5	0.20	0.871835949464414
Q16890-1	TPD52L1	0.20	0.882528151769426
Q8TAP9	MPLKIP	0.20	0.881475603171909
Q8IY21	DDX60	0.20	0.890915514087989
Q13491-4	GPM6B	0.20	0.89098237200723
Q71UM5	RPS27L {ECO:0000312|HGNC:HGNC:18476}	0.20	0.880159823001256
Q96E17	RAB3C	0.20	0.871835949464414
P07205	PGK2	0.20	0.871835949464414
P02654	APOC1	0.20	0.871835949464414
P51808	DYNLT3	0.20	0.871835949464414
Q9NQ11-1	ATP13A2 {ECO:0000312|HGNC:HGNC:30213}	0.20	0.871835949464414
Q9Y4C4	MFHAS1	0.20	0.83277125237452
P62341	SELENOT {ECO:0000303|PubMed:27645994	0.20	0.883880886285304
O94925-3	GLS	0.20	0.881571774972432
P29590-13	PML	0.20	0.83277125237452
Q8IZD2-1	KMT2E	0.20	0.839283452341614
Q9NPJ3-1	ACOT13	0.20	0.883880886285304
P02774-3	GC	0.20	0.871835949464414
O15409-4	FOXP2	0.20	0.871835949464414
O43772	SLC25A20	0.20	0.871835949464414
O75964	ATP5L	0.20	0.83277125237452
Q9P2W1-1	PSMC3IP	0.20	0.83277125237452
Q9H6P5-1	TASP1	0.20	0.887552353646182
Q12857-4	NFIA	0.20	0.887552353646182
Q9NTM9	CUTC	0.20	0.871835949464414
Q6P4Q7-1	CNNM4	0.20	0.888681617653828
O43347	MSI1	0.20	0.880159823001256
P09417-1	QDPR	0.20	0.83277125237452
Q8IXM2-3	BAP18	0.20	0.877113026804733
Q53GQ0-1	HSD17B12 {ECO:0000312|HGNC:HGNC:18646}	0.20	0.880159823001256
A6NIH7	UNC119B	0.20	0.83277125237452
O43301	HSPA12A	0.20	0.889390179980199
Q9NUJ1-1	ABHD10	0.20	0.880159823001256
O15347	HMGB3	0.20	0.871835949464414
Q96T60-1	PNKP	0.20	0.871835949464414
P23743-1	DGKA	0.20	0.882404368865749
Q16836-2	HADH	0.20	0.882528151769426
Q99729-3	HNRNPAB	0.20	0.880159823001256
P40926-1	MDH2	0.20	0.889792120713716
Q6PI48	DARS2	0.20	0.883880886285304
P07900-2	HSP90AA1	0.20	0.871835949464414
Q14573	ITPR3	0.20	0.91312050949225
Q07954-1	LRP1	0.20	0.900987193275185
P19338	NCL	0.20	0.83277125237452
Q9Y5B9	SUPT16H	0.20	0.871835949464414
P13284	IFI30	0.19	0.880159823001256
Q13478	IL18R1	0.19	0.83277125237452
Q99490-1	AGAP2	0.19	0.878790008868671
Q8IUX4-1	APOBEC3F	0.19	0.900142222465241
O15315-3	RAD51B	0.19	0.83277125237452
Q9BRA0-2	NAA38	0.19	0.887746327666367
P47736-4	RAP1GAP	0.19	0.871835949464414
P51159-1	RAB27A	0.19	0.883880886285304
Q9Y530	OARD1	0.19	0.860843359401255
Q9H063	MAF1	0.19	0.854943090448002
Q9H9P5-4	UNKL	0.19	0.871835949464414
Q9UHB6-1	LIMA1	0.19	0.89098237200723
Q969F1	GTF3C6	0.19	0.871835949464414
O15304-1	SIVA1	0.19	0.902272730203293
Q86YN1-1	DOLPP1	0.19	0.848924799983707
Q5SRE7-1	PHYHD1	0.19	0.83277125237452
Q9P0K8-1	FOXJ2	0.19	0.871835949464414
Q86VQ0	LCA5	0.19	0.846514062700026
Q5JUX0-1	SPIN3	0.19	0.880159823001256
P12235	SLC25A4	0.19	0.880159823001256
Q9NZ45	CISD1	0.19	0.895295818454224
Q5U5X0	LYRM7	0.19	0.871835949464414
Q6PFW1-1	PPIP5K1	0.19	0.877113026804733
Q969S2-1	NEIL2	0.19	0.882528151769426
Q96QE2	SLC2A13	0.19	0.880159823001256
P00747	PLG	0.19	0.922809625963461
P31937	HIBADH	0.19	0.883880886285304
P80404	ABAT	0.19	0.890131445707169
Q3SXM5-1	HSDL1	0.19	0.871835949464414
P10412	HIST1H1E	0.19	0.893959433147828
Q9BSH5	HDHD3	0.19	0.871835949464414
P35914-1	HMGCL	0.19	0.889072452691969
P08648	ITGA5	0.19	0.900455694207964
Q9H6R3-1	ACSS3	0.19	0.880159823001256
Q8N0X4-1	CLYBL {ECO:0000312|HGNC:HGNC:18355}	0.19	0.890019606703248
P52926-1	HMGA2	0.19	0.890992500498228
P37108	SRP14	0.19	0.83277125237452
Q86YB8-1	ERO1B {ECO:0000312|HGNC:HGNC:14355}	0.19	0.888681617653828
Q14019	COTL1	0.19	0.858588414289113
Q8TEB1-1	DCAF11	0.19	0.880159823001256
P12429	ANXA3	0.19	0.871835949464414
Q9H4Z3	PCIF1	0.19	0.871835949464414
Q969Z3-1	2002-03-01	0.19	0.900142222465241
Q9P0J1-2	PDP1	0.19	0.883880886285304
P22830-2	FECH	0.19	0.871835949464414
P50895	BCAM	0.19	0.887746327666367
Q06323-2	PSME1	0.19	0.83277125237452
P31150	GDI1	0.19	0.83277125237452
Q92522	H1FX	0.19	0.883880886285304
P55327-3	TPD52	0.19	0.83277125237452
Q06830	PRDX1	0.19	0.880159823001256
P61981	YWHAG	0.19	0.883880886285304
Q7Z6B0-1	CCDC91	0.19	0.880159823001256
Q05519-1	SRSF11	0.19	0.871835949464414
Q9Y4E5-1	ZNF451	0.19	0.839283452341614
P05091-1	ALDH2	0.19	0.887746327666367
Q13242	SRSF9	0.19	0.883703763089671
P00558-1	PGK1	0.19	0.877113026804733
Q9BVM4	GGACT	0.18	0.83277125237452
Q8NCS7-1	SLC44A5	0.18	0.890992500498228
P00751-1	CFB	0.18	0.900455694207964
Q12882-1	DPYD	0.18	0.89098237200723
Q04741-1	EMX1	0.18	0.89098237200723
A8MSI8	LYRM9	0.18	0.870872345995178
O94892	ZNF432	0.18	0.871835949464414
Q13813-3	SPTAN1	0.18	0.883880886285304
Q02338	BDH1 {ECO:0000312|HGNC:HGNC:1027}	0.18	0.89098237200723
Q9NRI5-1	DISC1	0.18	0.83277125237452
Q9NQC1-1	JADE2	0.18	0.883880886285304
Q96MH6-1	TMEM68	0.18	0.83277125237452
P16035	TIMP2	0.18	0.932366361272342
Q9P0P8	C6orf203	0.18	0.880159823001256
Q8TF50	ZNF526	0.18	0.867375323081144
Q14938-3	NFIX	0.18	0.887552353646182
Q6NTE8-1	MRNIP {ECO:0000312|HGNC:HGNC:30817}	0.18	0.871835949464414
P84157-1	MXRA7	0.18	0.887746327666367
Q9BYV9	BACH2	0.18	0.882528151769426
Q2TAM9	TUSC1	0.18	0.900529046012596
P56385	ATP5I	0.18	0.871835949464414
Q7Z6I8-1	C5orf24	0.18	0.882404368865749
P33897	ABCD1	0.18	0.887746327666367
Q9BRJ7-1	NUDT16L1 {ECO:0000312|HGNC:HGNC:28154}	0.18	0.837444346339918
P26885	FKBP2	0.18	0.880159823001256
Q9NYB9-1	ABI2	0.18	0.871835949464414
Q13424-1	SNTA1	0.18	0.889390179980199
P10606	COX5B	0.18	0.871835949464414
Q9UHN1	POLG2	0.18	0.882528151769426
Q15742-1	NAB2	0.18	0.889390179980199
O95571	ETHE1	0.18	0.887746327666367
Q7Z7H5-1	TMED4	0.18	0.871835949464414
Q13433-1	SLC39A6	0.18	0.890137155200917
O60662-1	KLHL41	0.18	0.882528151769426
Q16795	NDUFA9	0.18	0.871835949464414
P99999	CYCS	0.18	0.871835949464414
Q96LD4-1	TRIM47	0.18	0.880159823001256
P11182	DBT	0.18	0.880083365872032
O00193	SMAP	0.18	0.890137155200917
Q92828	CORO2A	0.18	0.882528151769426
Q14554-1	PDIA5	0.18	0.882528151769426
P06733-1	ENO1	0.18	0.889390179980199
P30042-1	C21orf33	0.18	0.883880886285304
Q04837	SSBP1	0.18	0.880159823001256
Q96EB1-1	ELP4	0.18	0.887746327666367
Q9UBX3-2	SLC25A10	0.18	0.880159823001256
Q13185	CBX3	0.18	0.83277125237452
Q96C36	PYCR2	0.18	0.877113026804733
Q13228-4	SELENBP1	0.18	0.877113026804733
Q709F0-1	ACAD11	0.18	0.89098237200723
Q5T481	RBM20	0.18	0.871835949464414
Q13011	ECH1	0.18	0.89098237200723
Q5T5P2-1	KIAA1217	0.18	0.895198575217458
P50416-1	CPT1A	0.18	0.913218143406594
O95340-2	PAPSS2	0.18	0.880159823001256
P13804-1	ETFA	0.18	0.883880886285304
P38117-1	ETFB {ECO:0000312|HGNC:HGNC:3482}	0.18	0.880159823001256
Q9C0H9-5	SRCIN1	0.18	0.88946743732219
Q9Y6X4-1	FAM169A	0.18	0.880159823001256
P49419-1	ALDH7A1	0.18	0.880159823001256
Q96JM2-3	ZNF462	0.18	0.910860714104266
P26599-3	PTBP1	0.18	0.871835949464414
P55084-1	HADHB	0.18	0.880159823001256
P23378	GLDC {ECO:0000312|HGNC:HGNC:4313}	0.18	0.883880886285304
Q02218-1	OGDH	0.18	0.883880886285304
P27824-2	CANX	0.18	0.882528151769426
Q13576-1	IQGAP2	0.18	0.880159823001256
Q5SVS4-1	SLC25A30	0.17	0.880159823001256
Q8N398-1	VWA5B2	0.17	0.944613072204211
Q8TBK6-1	ZCCHC10	0.17	0.871835949464414
Q96MD7-1	C9orf85	0.17	0.89098237200723
Q8NC69	KCTD6	0.17	0.847296852421881
Q8TDQ7-1	GNPDA2	0.17	0.83277125237452
Q9BXS6-1	NUSAP1	0.17	0.871835949464414
Q9NZE8-1	MRPL35	0.17	0.871835949464414
P41247-1	PNPLA4	0.17	0.888681617653828
Q8NBM8-1	PCYOX1L	0.17	0.890992500498228
Q8TB73	NDNF	0.17	0.905225997430975
Q6UW68	TMEM205	0.17	0.898344306001551
O43248	HOXC11	0.17	0.919789535877993
O15484	CAPN5	0.17	0.880159823001256
P23434	GCSH {ECO:0000312|HGNC:HGNC:4208}	0.17	0.880159823001256
Q8NI22-1	MCFD2	0.17	0.880159823001256
Q8N8N7-1	PTGR2	0.17	0.869863892542982
Q5T7M9-1	FAM69A	0.17	0.871835949464414
Q6UX53	METTL7B	0.17	0.883091813913475
O75380	NDUFS6	0.17	0.893576550166372
O94818-1	NOL4	0.17	0.900987193275185
Q14533	KRT81	0.17	0.972155617967285
P36959	GMPR	0.17	0.880159823001256
Q9NRW1-1	RAB6B	0.17	0.883880886285304
Q13636	RAB31	0.17	0.883880886285304
P61371	ISL1	0.17	0.726791331073566
Q8N3D4	EHBP1L1	0.17	0.880159823001256
Q15526-1	SURF1	0.17	0.883880886285304
Q9UFN0	NIPSNAP3A	0.17	0.882528151769426
Q9Y692-1	GMEB1	0.17	0.83277125237452
Q8IZ40	RCOR2	0.17	0.900987193275185
Q01130-1	SRSF2	0.17	0.875314772638443
O14949	UQCRQ	0.17	0.882528151769426
Q9NRZ5-1	AGPAT4	0.17	0.908848626973055
Q8IX15-3	HOMEZ	0.17	0.877113026804733
Q6NSJ0	MYORG {ECO:0000312|HGNC:HGNC:19918}	0.17	0.89098237200723
P19086	GNAZ	0.17	0.901683596509797
P12931-2	SRC	0.17	0.887552353646182
P63241-2	EIF5A	0.17	0.900455694207964
P16403	HIST1H1C	0.17	0.896901082766144
Q9UKM7	MAN1B1	0.17	0.880159823001256
Q13232	NME3	0.17	0.882528151769426
Q6JQN1-1	ACAD10	0.17	0.888111051592199
Q13363-1	CTBP1	0.17	0.83277125237452
Q13506-1	NAB1	0.17	0.871835949464414
P30044-1	PRDX5	0.17	0.880159823001256
Q9BQ69	MACROD1	0.17	0.89098237200723
Q9Y394-1	DHRS7	0.17	0.903739305943724
Q14596-1	NBR1	0.17	0.871835949464414
O75323-1	NIPSNAP2 {ECO:0000312|HGNC:HGNC:4179}	0.17	0.880159823001256
P48047	ATP5O	0.17	0.871835949464414
Q92820	GGH	0.17	0.901683596509797
P52565-1	ARHGDIA	0.17	0.882528151769426
Q05639	EEF1A2	0.17	0.912068743548544
Q96Q11-1	TRNT1	0.17	0.836497971998737
Q13162	PRDX4	0.17	0.883880886285304
P24534	EEF1B2	0.17	0.887552353646182
Q13838-2	DDX39B	0.17	0.882528151769426
P55145	MANF	0.17	0.885752192759665
Q9H4E7	DEF6	0.17	0.880159823001256
P50402	EMD	0.17	0.883880886285304
Q9BX66-10	SORBS1 {ECO:0000312|HGNC:HGNC:14565}	0.17	0.871835949464414
P51648-2	ALDH3A2	0.17	0.888197335048415
Q15696	ZRSR2	0.17	0.836479932215008
P06213-1	INSR	0.17	0.888681617653828
O00264-1	PGRMC1 {ECO:0000312|HGNC:HGNC:16090}	0.17	0.883880886285304
P21912	SDHB	0.17	0.883880886285304
O15344-1	MID1	0.17	0.83277125237452
O95299-1	NDUFA10	0.17	0.882528151769426
P00387-3	CYB5R3	0.17	0.882528151769426
Q96PU4-1	UHRF2	0.17	0.882528151769426
O14967-1	CLGN	0.17	0.883880886285304
Q8NFW8-1	CMAS	0.17	0.883880886285304
Q9Y6X9-1	MORC2	0.17	0.871835949464414
P09622-1	DLD	0.17	0.871835949464414
P08069	IGF1R	0.17	0.883880886285304
O00425-1	IGF2BP3	0.17	0.882528151769426
P26038	MSN {ECO:0000312|HGNC:HGNC:7373}	0.17	0.871835949464414
Q63HN8-3	RNF213 {ECO:0000312|HGNC:HGNC:14539}	0.17	0.885066707848591
Q9GZP9	DERL2 {ECO:0000312|HGNC:HGNC:17943}	0.16	0.899834770294558
Q9BY41-1	HDAC8	0.16	0.871835949464414
Q96BI1	SLC22A18	0.16	0.892359957527936
P15531-2	NME1	0.16	0.877113026804733
Q5BKT4	ALG10	0.16	0.877113026804733
P63172	DYNLT1	0.16	0.810035002445907
Q14790-9	CASP8	0.16	0.871835949464414
Q5SW96	LDLRAP1 {ECO:0000312|HGNC:HGNC:18640}	0.16	0.939066413197683
Q4VC05-1	BCL7A	0.16	0.880159823001256
Q9BSE5	AGMAT	0.16	0.83277125237452
Q9Y259-1	CHKB	0.16	0.83277125237452
Q9H5X1-1	FAM96A	0.16	0.871835949464414
O94876-1	TMCC1	0.16	0.874175874035547
O15156-2	ZBTB7B	0.16	0.912100216009728
P20962	PTMS	0.16	0.871835949464414
Q8NC44	RETREG2 {ECO:0000312|HGNC:HGNC:28450}	0.16	0.880159823001256
Q96GA7	SDSL	0.16	0.83277125237452
Q86VQ6	TXNRD3 {ECO:0000312|EMBL:AAH50032.1}	0.16	0.83277125237452
Q8IVL5-1	P3H2 {ECO:0000312|HGNC:HGNC:19317}	0.16	0.877113026804733
P09017	HOXC4	0.16	0.871835949464414
P62834	RAP1A	0.16	0.871835949464414
Q00839-1	HNRNPU {ECO:0000312|HGNC:HGNC:5048}	0.16	0.883880886285304
Q13813-2	SPTAN1	0.16	0.871835949464414
Q14624-1	ITIH4	0.16	0.888681617653828
O95379-4	TNFAIP8	0.16	0.83277125237452
O14880	MGST3	0.16	0.89098237200723
P25445-1	FAS	0.16	0.921667210784585
P10301	RRAS	0.16	0.899689132318883
Q9Y3R0-1	GRIP1	0.16	0.83277125237452
Q5SRH9-1	TTC39A	0.16	0.880159823001256
Q86WA6-1	BPHL	0.16	0.89098237200723
O94885	SASH1	0.16	0.871835949464414
Q9BRT2	UQCC2	0.16	0.880159823001256
Q96B70	LENG9	0.16	0.871835949464414
Q96DA2	RAB39B	0.16	0.871835949464414
Q8WTS6	SETD7	0.16	0.871835949464414
Q8TE77-1	SSH3	0.16	0.882528151769426
O60504-1	SORBS3	0.16	0.871835949464414
Q8TE76-1	MORC4	0.16	0.83277125237452
Q9NP92	MRPS30	0.16	0.880159823001256
O43572	AKAP10	0.16	0.887746327666367
Q7Z3D6-2	DGLUCY {ECO:0000312|HGNC:HGNC:20498}	0.16	0.886830420806596
Q14919-2	DRAP1	0.16	0.83277125237452
Q9H936	SLC25A22	0.16	0.883880886285304
Q6P597-3	KLC3	0.16	0.880159823001256
P46934-4	NEDD4	0.16	0.883880886285304
Q7Z6B7-1	SRGAP1	0.16	0.880159823001256
P43121-1	MCAM	0.16	0.905225997430975
Q96HY7	DHTKD1	0.16	0.890992500498228
P29320-1	EPHA3	0.16	0.887552353646182
P22061-2	PCMT1	0.16	0.871835949464414
O75781-1	PALM	0.16	0.920838983550974
P09972	ALDOC	0.16	0.639630709543986
P13807-1	GYS1	0.16	0.871835949464414
Q9UJY4	GGA2	0.16	0.845595983786934
Q9H1E3-1	NUCKS1	0.16	0.880159823001256
P13591-1	NCAM1	0.16	0.904249261099568
Q8WUF5	PPP1R13L	0.16	0.883880886285304
Q07955-1	SRSF1	0.16	0.871835949464414
P21796	VDAC1	0.16	0.880159823001256
Q9Y4J8-2	DTNA	0.16	0.83277125237452
Q6NUK1-1	SLC25A24	0.16	0.890131445707169
P22087	FBL	0.16	0.886440477586794
O15228-1	GNPAT	0.16	0.888681617653828
P12532-1	CKMT1A	0.16	0.882528151769426
Q9UGI8-1	TES	0.16	0.83277125237452
P04181-1	OAT	0.16	0.880159823001256
Q9H845	ACAD9	0.16	0.883880886285304
LargeT_SV40	LARGET_SV40	0.16	0.907560600204527
Q6ZU35	KIAA1211	0.16	0.892193127300732
P05455	SSB	0.16	0.871835949464414
Q92841-4	DDX17	0.16	0.880159823001256
P40939-1	HADHA	0.16	0.882528151769426
P13010	XRCC5	0.16	0.83277125237452
P49454	CENPF	0.16	0.871835949464414
P78527-1	PRKDC	0.16	0.886830420806596
P15289-1	ARSA	0.15	0.900455694207964
Q9BXA9-1	SALL3	0.15	0.877113026804733
Q969Q0	RPL36AL	0.15	0.871835949464414
P40424-1	PBX1	0.15	0.83277125237452
Q05682-5	CALD1	0.15	0.883880886285304
Q13428-7	TCOF1	0.15	0.871835949464414
Q8WYN0-1	ATG4A	0.15	0.888681617653828
Q96CT2-1	KLHL29	0.15	0.882528151769426
Q9NTG7-1	SIRT3	0.15	0.887746327666367
Q16563-1	SYPL1	0.15	0.83277125237452
Q9NVX7-2	KBTBD4	0.15	0.887552353646182
Q13683-1	ITGA7	0.15	0.938271939071074
Q6ZQQ6-2	WDR87	0.15	0.966252394180872
Q9Y6X5	ENPP4	0.15	0.882404368865749
Q9H668	STN1 {ECO:0000312|HGNC:HGNC:26200}	0.15	0.867375323081144
Q9Y6X3-1	MAU2	0.15	0.882528151769426
O75051-1	PLXNA2	0.15	0.877113026804733
Q5TEU4-1	NDUFAF5 {ECO:0000312|HGNC:HGNC:15899}	0.15	0.875314772638443
Q8IY95-1	TMEM192	0.15	0.857423040190468
Q5SRD1	TIMM23B	0.15	0.89098237200723
O95674-1	CDS2	0.15	0.887624980487605
O14529	CUX2	0.15	0.917368753331702
Q96BQ5	CCDC127	0.15	0.890835491055889
P34913-1	EPHX2	0.15	0.83277125237452
Q8N9N5-1	BANP	0.15	0.883880886285304
Q8TD43-1	TRPM4	0.15	0.890992500498228
Q9BYG5-1	PARD6B	0.15	0.839283452341614
P61224-1	RAP1B	0.15	0.880159823001256
Q9Y676	MRPS18B	0.15	0.880159823001256
O15516	CLOCK	0.15	0.83277125237452
Q9BV79-1	MECR	0.15	0.89098237200723
Q15287-1	RNPS1	0.15	0.83277125237452
Q5FBB7-1	SGO1 {ECO:0000312|HGNC:HGNC:25088}	0.15	0.871835949464414
Q9NPH3-5	IL1RAP	0.15	0.880159823001256
Q9HD45	TM9SF3	0.15	0.880159823001256
O15075-1	DCLK1	0.15	0.887746327666367
Q8TDX7-1	NEK7	0.15	0.883880886285304
P06730-2	EIF4E	0.15	0.871835949464414
Q92844-1	TANK	0.15	0.883880886285304
P16219	ACADS	0.15	0.888681617653828
Q01415-1	GALK2	0.15	0.83277125237452
P55769	SNU13 {ECO:0000312|HGNC:HGNC:7819}	0.15	0.890835491055889
Q99541	PLIN2	0.15	0.902331916652758
P50336	PPOX	0.15	0.900987193275185
Q969J2	ZKSCAN4	0.15	0.886353048175472
P20674	COX5A	0.15	0.871835949464414
Q9UKK9	NUDT5	0.15	0.871835949464414
Q8IZ81	ELMOD2	0.15	0.876851674810654
Q68D91-1	MBLAC2	0.15	0.880159823001256
O15321-1	TM9SF1	0.15	0.83277125237452
Q9BXY0	MAK16	0.15	0.900142222465241
Q6P5Z2	PKN3	0.15	0.83277125237452
P50453	SERPINB9	0.15	0.871835949464414
Q8WYH8-1	ING5	0.15	0.899689132318883
Q15363	TMED2	0.15	0.871835949464414
Q8N567	ZCCHC9	0.15	0.89098237200723
Q9NPH2-1	ISYNA1	0.15	0.880159823001256
Q9HAR2-4	ADGRL3 {ECO:0000312|HGNC:HGNC:20974}	0.15	0.887552353646182
Q8IVL6-1	P3H3 {ECO:0000312|HGNC:HGNC:19318}	0.15	0.887746327666367
Q8TER5-1	ARHGEF40	0.15	0.900455694207964
Q9HBM0-1	VEZT	0.15	0.880159823001256
Q5T8D3-3	ACBD5	0.15	0.882528151769426
O75947-1	ATP5H	0.15	0.880159823001256
Q6ZN17-1	LIN28B	0.15	0.882528151769426
Q8IYB3-1	SRRM1	0.15	0.83277125237452
Q8WXA9-2	SREK1	0.15	0.83277125237452
P09936	UCHL1	0.15	0.83277125237452
Q6DD88	ATL3	0.15	0.887552353646182
P54819-1	AK2 {ECO:0000255|HAMAP-Rule:MF_03168}	0.15	0.883880886285304
Q13740-2	ALCAM	0.15	0.88946743732219
Q5ST30-4	VARS2	0.15	0.887746327666367
Q01813-1	PFKP	0.15	0.877113026804733
Q9UBQ7-1	GRHPR	0.15	0.871835949464414
Q96FS4	SIPA1	0.15	0.871835949464414
Q04656-3	ATP7A	0.15	0.89098237200723
Q5FWF5-1	ESCO1	0.15	0.902809964676897
P60174-3	TPI1	0.15	0.880159823001256
Q14320	FAM50A	0.15	0.871835949464414
P06396-1	GSN	0.15	0.83277125237452
P22033	MUT {ECO:0000312|HGNC:HGNC:7526}	0.15	0.880159823001256
P49257	LMAN1	0.15	0.883880886285304
Q16643-1	DBN1	0.15	0.912068743548544
P34897-1	SHMT2	0.15	0.877113026804733
Q9NZI8-1	IGF2BP1	0.15	0.83277125237452
P61978-3	HNRNPK	0.15	0.857423040190468
Q5JSL3	DOCK11 {ECO:0000312|HGNC:HGNC:23483}	0.15	0.880159823001256
O95202-1	LETM1 {ECO:0000312|HGNC:HGNC:6556}	0.15	0.883959105055954
Q99798	ACO2	0.15	0.883880886285304
O94826	TOMM70 {ECO:0000312|HGNC:HGNC:11985}	0.15	0.880159823001256
O75475-1	PSIP1	0.15	0.908985899180499
Q07065	CKAP4	0.15	0.894681369020523
P12956-1	XRCC6	0.15	0.83277125237452
O43707-1	ACTN4 {ECO:0000312|HGNC:HGNC:166}	0.15	0.83277125237452
P10809-1	HSPD1	0.15	0.871835949464414
P46821	MAP1B	0.15	0.871835949464414
P30047-1	GCHFR	0.14	0.880159823001256
O14521-1	SDHD	0.14	0.887552353646182
Q5RI15-2	COX20	0.14	0.880159823001256
Q69YL0	NCBP2-AS2	0.14	0.83277125237452
P48378-1	RFX2	0.14	0.871835949464414
Q92870-4	APBB2	0.14	0.871835949464414
Q9UQ88-2	CDK11A	0.14	0.871835949464414
Q00839-2	HNRNPU {ECO:0000312|HGNC:HGNC:5048}	0.14	0.888681617653828
O60271-4	SPAG9	0.14	0.810035002445907
Q01543-1	FLI1	0.14	0.880159823001256
BAM38519.1		0.14	0.900455694207964
Q15434	RBMS2	0.14	0.905225997430975
P49448	GLUD2	0.14	0.839283452341614
P04350	TUBB4A	0.14	0.887746327666367
Q9UKV3-1	ACIN1	0.14	0.901683596509797
Q9BSQ5-2	CCM2	0.14	0.871835949464414
Q8TES7-6	FBF1	0.14	0.890019606703248
Q8N5W9	RFLNB {ECO:0000312|HGNC:HGNC:28705}	0.14	0.871835949464414
P62304	SNRPE	0.14	0.871835949464414
P49641-3	MAN2A2	0.14	0.810035002445907
Q7L1W4	LRRC8D	0.14	0.893959433147828
P20671	HIST1H2AD	0.14	0.871835949464414
Q9GZY4	COA1	0.14	0.871835949464414
Q8IXK2-1	GALNT12	0.14	0.912068743548544
O75818-1	RPP40	0.14	0.883880886285304
O75379-1	VAMP4	0.14	0.883880886285304
P61619-1	SEC61A1	0.14	0.89098237200723
P13796-1	LCP1	0.14	0.976363032162632
P48651-1	PTDSS1	0.14	0.883880886285304
Q9HAN9	NMNAT1	0.14	0.886353048175472
Q9Y3E1	HDGFL3 {ECO:0000312|HGNC:HGNC:24937}	0.14	0.890992500498228
O43169	CYB5B	0.14	0.882528151769426
Q6YHK3-1	CD109	0.14	0.880159823001256
Q96N66-1	MBOAT7 {ECO:0000312|HGNC:HGNC:15505}	0.14	0.900142222465241
O75431-1	MTX2	0.14	0.882528151769426
Q8NFV4-1	ABHD11 {ECO:0000312|HGNC:HGNC:16407}	0.14	0.883880886285304
Q9BRK0-2	REEP2	0.14	0.918616999240267
O94819	KBTBD11	0.14	0.846514062700026
Q9BZC7-3	ABCA2	0.14	0.918334147620743
Q9Y624-1	F11R	0.14	0.887746327666367
O43674-1	NDUFB5	0.14	0.883880886285304
Q96BW9-1	TAMM41	0.14	0.871835949464414
Q8N5D0-1	WDTC1	0.14	0.83277125237452
P24386-1	CHM	0.14	0.83277125237452
Q13884-1	SNTB1	0.14	0.893576550166372
P62805	HIST1H4A	0.14	0.883880886285304
P05026-1	ATP1B1	0.14	0.885752192759665
Q9BTF0-1	THUMPD2	0.14	0.871835949464414
Q86XR7-2	TICAM2	0.14	0.877113026804733
Q9P031	CCDC59	0.14	0.882528151769426
Q14699	RFTN1	0.14	0.919807410153395
Q9UKA9-3	PTBP2	0.14	0.839283452341614
Q86UY8-1	NT5DC3	0.14	0.883880886285304
P49753-1	ACOT2	0.14	0.882528151769426
P55197-4	MLLT10	0.14	0.888681617653828
O94898	LRIG2	0.14	0.846514062700026
Q6P6B1-1	ERICH5	0.14	0.880159823001256
Q9NVS9-1	PNPO	0.14	0.846514062700026
P30048-1	PRDX3	0.14	0.871835949464414
P17677-2	GAP43	0.14	0.915345052107624
Q9Y6C9	MTCH2	0.14	0.882528151769426
Q9Y6I9	TEX264	0.14	0.882528151769426
P49755	TMED10	0.14	0.871835949464414
Q8TAE8	GADD45GIP1	0.14	0.883880886285304
Q8NI60-1	COQ8A {ECO:0000303|PubMed:27499294	0.14	0.871835949464414
Q15032-2	R3HDM1	0.14	0.810035002445907
Q9NQR4	NIT2	0.14	0.839283452341614
Q8WWH5	TRUB1	0.14	0.83277125237452
Q9BRP8-1	PYM1 {ECO:0000312|HGNC:HGNC:30258}	0.14	0.871835949464414
Q5T1V6-1	DDX59	0.14	0.882404368865749
P05165-1	PCCA	0.14	0.880159823001256
P11177-1	PDHB	0.14	0.880159823001256
Q13425-1	SNTB2	0.14	0.873215978358773
P12694-1	BCKDHA	0.14	0.890835491055889
O15360-1	FANCA	0.14	0.883880886285304
Q12765-2	SCRN1	0.14	0.854943090448002
Q12860-1	CNTN1	0.14	0.913218143406594
O15091-1	KIAA0391 {ECO:0000312|HGNC:HGNC:19958}	0.14	0.883880886285304
P51398-1	DAP3	0.14	0.880159823001256
P35659-1	DEK	0.14	0.884260681632586
P18754-2	RCC1	0.14	0.887552353646182
Q9Y6M1-2	IGF2BP2	0.14	0.877113026804733
Q14643-1	ITPR1	0.14	0.920838983550974
Q96I99-1	SUCLG2 {ECO:0000255|HAMAP-Rule:MF_03221}	0.14	0.880159823001256
P30837	ALDH1B1	0.14	0.883880886285304
Q96CS3	FAF2	0.14	0.888434618260512
Q9P2K5-1	MYEF2	0.14	0.912068743548544
Q9Y4B5-1	MTCL1	0.14	0.83277125237452
Q8IY63-1	AMOTL1	0.14	0.928498615407498
Q9C0B1-1	FTO	0.14	0.871835949464414
Q14739	LBR	0.14	0.915345052107624
P04075-2	ALDOA	0.14	0.890464993363221
Q7Z2T5-1	TRMT1L	0.14	0.883880886285304
Q12955-4	ANK3 {ECO:0000312|HGNC:HGNC:494}	0.14	0.883880886285304
P06576	ATP5B	0.14	0.875314772638443
Q9P258	RCC2	0.14	0.871835949464414
Q9NSE4	IARS2	0.14	0.882404368865749
O75145-1	PPFIA3	0.14	0.871835949464414
Q12931-1	TRAP1	0.14	0.883880886285304
Q9NYU2-1	UGGT1	0.14	0.890464993363221
P08670	VIM	0.14	0.916827708155
O75394-1	MRPL33	0.13	0.883880886285304
O43272-4	PRODH {ECO:0000312|HGNC:HGNC:9453}	0.13	0.883880886285304
P01042-1	KNG1	0.13	0.900455694207964
P0DJ93	SMIM13	0.13	0.871835949464414
Q9ULX9-1	MAFF	0.13	0.895655372391395
O95125-1	ZNF202	0.13	0.83277125237452
Q7Z7L9-1	ZSCAN2	0.13	0.890835491055889
Q5SW79-2	CEP170	0.13	0.880159823001256
Q8WV93	AFG1L {ECO:0000312|HGNC:HGNC:16411}	0.13	0.888681617653828
Q96HR3-1	MED30	0.13	0.861924372860609
Q99643-1	SDHC	0.13	0.880159823001256
Q5T749	KPRP	0.13	0.935529555306422
O95858	TSPAN15	0.13	0.880159823001256
Q8TF64	GIPC3	0.13	0.920126113463135
Q13637	RAB32	0.13	0.89098237200723
Q14353-1	GAMT	0.13	0.877113026804733
Q8N4N3-1	KLHL36	0.13	0.83277125237452
Q86Y39-1	NDUFA11	0.13	0.857363015174832
Q8WUK0-1	PTPMT1	0.13	0.883880886285304
Q9UBK9-2	UXT	0.13	0.871835949464414
Q9Y3M8-1	STARD13	0.13	0.892827999524487
O94811	TPPP	0.13	0.890137155200917
Q96MY1-1	NOL4L	0.13	0.922809625963461
O14910	LIN7A	0.13	0.89098237200723
P07437	TUBB	0.13	0.880159823001256
O94923	GLCE	0.13	0.83277125237452
Q03135-1	CAV1	0.13	0.948900047070258
Q9NWM8	FKBP14	0.13	0.893313947790514
P62140	PPP1CB	0.13	0.871835949464414
Q53T59	HS1BP3	0.13	0.871835949464414
Q8TDH9-1	BLOC1S5	0.13	0.876851674810654
Q9HC21-1	SLC25A19	0.13	0.882528151769426
P63165-1	SUMO1	0.13	0.883880886285304
Q9Y3Q3-1	TMED3	0.13	0.83277125237452
P38435-1	GGCX	0.13	0.883880886285304
Q6DD87	ZNF787	0.13	0.883880886285304
Q9H2F5-1	EPC1	0.13	0.862595214951357
P19823	ITIH2	0.13	0.871835949464414
Q58EX7-1	PLEKHG4	0.13	0.889390179980199
Q96SQ9-2	CYP2S1	0.13	0.925704777010641
Q6PL24	TMED8	0.13	0.871835949464414
P31146	CORO1A	0.13	0.887552353646182
P68032	ACTC1	0.13	0.83277125237452
Q13630	TSTA3	0.13	0.83277125237452
P40616-1	ARL1	0.13	0.883880886285304
P16278-1	GLB1	0.13	0.887746327666367
Q8NEZ5-1	FBXO22	0.13	0.83277125237452
Q07812-2	BAX	0.13	0.83277125237452
Q15118-1	PDK1	0.13	0.839283452341614
Q13557-12	CAMK2D	0.13	0.877113026804733
P42167-1	TMPO	0.13	0.906740905100084
Q02127	DHODH	0.13	0.880159823001256
Q00535-1	CDK5	0.13	0.83277125237452
Q9BVK6	TMED9	0.13	0.880159823001256
Q8WXF0	SRSF12	0.13	0.904557495331394
P15056	BRAF	0.13	0.871835949464414
P08574	CYC1	0.13	0.880159823001256
Q9UJ83-1	HACL1	0.13	0.810035002445907
Q96I59-1	NARS2	0.13	0.83277125237452
Q9Y3A2-1	UTP11 {ECO:0000312|HGNC:HGNC:24329}	0.13	0.906927201391678
P07199	CENPB	0.13	0.888681617653828
O75746-1	SLC25A12	0.13	0.89098237200723
P52294	KPNA1	0.13	0.871835949464414
P47813	EIF1AX	0.13	0.893576550166372
Q9UGU5	HMGXB4	0.13	0.901683596509797
Q9UI08-2	EVL	0.13	0.871835949464414
Q96BD5-3	PHF21A	0.13	0.923834642750628
Q8N335	GPD1L	0.13	0.810035002445907
P29966	MARCKS	0.13	0.85245529394091
Q9BYC5-1	FUT8	0.13	0.877113026804733
Q8N137-2	CNTROB	0.13	0.883880886285304
P11766	ADH5 {ECO:0000312|HGNC:HGNC:253}	0.13	0.877113026804733
Q8IXQ4-1	GPALPP1	0.13	0.871835949464414
Q9Y2B0-1	CNPY2	0.13	0.877113026804733
O00469-2	PLOD2	0.13	0.890835491055889
Q9BPX6-3	MICU1	0.13	0.883880886285304
Q9HA77	CARS2	0.13	0.900455694207964
Q96JB2-1	COG3	0.13	0.882404368865749
Q9HC36	MRM3 {ECO:0000303|PubMed:25009282	0.13	0.871835949464414
P62249	RPS16	0.13	0.89098237200723
Q9HC52	CBX8	0.13	0.920838983550974
Q9NVE7	PANK4	0.13	0.871835949464414
Q52LJ0-2	FAM98B	0.13	0.871835949464414
Q99536-1	VAT1	0.13	0.831965400716444
Q5T6V5	C9orf64	0.13	0.871835949464414
Q9UBG0	MRC2	0.13	0.928190198712701
P27695	APEX1	0.13	0.880159823001256
P31930	UQCRC1	0.13	0.880159823001256
Q96P16-1	RPRD1A	0.13	0.845464653569002
Q96PY5-3	FMNL2	0.13	0.89098237200723
Q9UP83-2	COG5	0.13	0.610709139602283
P18669	PGAM1	0.13	0.888681617653828
Q68CQ4	DIEXF	0.13	0.861153711406598
P50502	ST13	0.13	0.871835949464414
P30414	NKTR	0.13	0.83277125237452
Q99986	VRK1	0.13	0.877113026804733
Q92618	ZNF516 {ECO:0000312|HGNC:HGNC:28990}	0.13	0.905225997430975
P00505-1	GOT2	0.13	0.88688029023552
O43252	PAPSS1	0.13	0.846514062700026
P24752-1	ACAT1	0.13	0.887552353646182
O43795-1	MYO1B	0.13	0.884546201295189
Q8IVF2-1	AHNAK2	0.13	0.888681617653828
Q16543	CDC37	0.13	0.871835949464414
P08621-1	SNRNP70	0.13	0.880159823001256
Q9Y3T9	NOC2L	0.13	0.906927201391678
Q16352	INA	0.13	0.890992500498228
Q9Y2D5-6	AKAP2	0.13	0.882528151769426
Q9UJV9	DDX41	0.13	0.883880886285304
Q1KMD3	HNRNPUL2	0.13	0.895655372391395
Q96T23-1	RSF1	0.13	0.905225997430975
P22314-1	UBA1	0.13	0.871835949464414
P46100-1	ATRX	0.13	0.881285021629747
Q02880-1	TOP2B	0.13	0.912662630048116
Q8WXH0-2	SYNE2	0.13	0.900455694207964
P03928	MT-ATP8	0.12	0.89098237200723
Q8TB40-1	ABHD4 {ECO:0000312|HGNC:HGNC:20154}	0.12	0.880159823001256
O75461-1	E2F6	0.12	0.828028468376189
Q96A59-2	MARVELD3	0.12	0.922809625963461
P28065-1	PSMB9	0.12	0.871835949464414
Q14728	MFSD10	0.12	0.887746327666367
Q9Y619	SLC25A15	0.12	0.895295818454224
Q8TBP6	SLC25A40	0.12	0.894152766488217
Q9H5J0	ZBTB3	0.12	0.888681617653828
Q8IYS0-1	GRAMD1C	0.12	0.905225997430975
Q13118-1	KLF10	0.12	0.922076697077392
P15529-2	CD46	0.12	0.839283452341614
P62760	VSNL1	0.12	0.871835949464414
P63027	VAMP2	0.12	0.900987193275185
Q16540	MRPL23	0.12	0.890137155200917
Q9UBI9	HECA	0.12	0.888681617653828
Q6P1R3-1	MSANTD2	0.12	0.83277125237452
Q92619-1	ARHGAP45 {ECO:0000312|HGNC:HGNC:17102}	0.12	0.933170638978012
Q86UX6-1	STK32C {ECO:0000312|EMBL:AAH45760.1}	0.12	0.840880989786158
Q8N1S5-1	SLC39A11	0.12	0.83277125237452
Q8WWX9	SELENOM {ECO:0000303|PubMed:27645994	0.12	0.880159823001256
Q6ZT07	TBC1D9	0.12	0.871835949464414
P58317	ZNF121	0.12	0.880159823001256
P24468-1	NR2F2	0.12	0.883880886285304
Q9H1X3-1	DNAJC25	0.12	0.899689132318883
Q8N0W3-2	FUK	0.12	0.871835949464414
Q8IZ13	ZBED8	0.12	0.883880886285304
Q96BV0	ZNF775	0.12	0.920838983550974
O00479	HMGN4	0.12	0.928155117628769
Q9BWM7	SFXN3	0.12	0.920838983550974
Q9NR56-1	MBNL1	0.12	0.83277125237452
Q13642-4	FHL1	0.12	0.877113026804733
Q8WY22	BRI3BP {ECO:0000312|EMBL:AAL54382.1}	0.12	0.900455694207964
Q96AD5-1	PNPLA2	0.12	0.853007263416552
O43521-1	BCL2L11	0.12	0.810035002445907
Q96HP4	OXNAD1	0.12	0.888111051592199
Q96NB2	SFXN2	0.12	0.880159823001256
Q9Y6R9-1	CCDC61	0.12	0.871835949464414
Q86YH6-1	PDSS2	0.12	0.880159823001256
P56159-1	GFRA1	0.12	0.941604668049652
Q9Y2Q3-1	GSTK1	0.12	0.883880886285304
Q96DA6-1	DNAJC19	0.12	0.877113026804733
O15254-1	ACOX3	0.12	0.903600775030971
O00217	NDUFS8	0.12	0.883880886285304
Q8IU85-1	CAMK1D	0.12	0.887552353646182
Q13393-1	PLD1	0.12	0.928155117628769
Q96GC5-1	MRPL48	0.12	0.871835949464414
Q8IXJ6-1	SIRT2	0.12	0.871835949464414
Q13510-2	ASAH1	0.12	0.91849062634714
Q9UHW5-2	GPN3 {ECO:0000303|Ref.2	0.12	0.899689132318883
Q15120-2	PDK3	0.12	0.89098237200723
Q9H160-1	ING2	0.12	0.89098237200723
P05141	SLC25A5	0.12	0.887552353646182
Q05193-1	DNM1	0.12	0.880159823001256
O14874-1	BCKDK	0.12	0.883880886285304
Q9C0F1-1	CEP44	0.12	0.845464653569002
Q9Y232-1	CDYL {ECO:0000303|PubMed:10192397	0.12	0.922022755469381
Q16718-1	NDUFA5	0.12	0.882528151769426
Q96K83	ZNF521	0.12	0.907288699051538
Q8IXS6-2	PALM2	0.12	0.898975801531172
O95872	GPANK1	0.12	0.880159823001256
Q6P587-1	FAHD1	0.12	0.877113026804733
Q9UIQ6-1	LNPEP	0.12	0.885340487402806
Q96M27-1	PRRC1	0.12	0.83277125237452
P30626-1	SRI	0.12	0.883880886285304
O95429-1	BAG4	0.12	0.887746327666367
Q8IVF7-1	FMNL3	0.12	0.917056046806943
Q9HCG7-1	GBA2	0.12	0.884238646892472
Q8NHH9-1	ATL2	0.12	0.83277125237452
Q6STE5-1	SMARCD3	0.12	0.918334147620743
O75052-1	NOS1AP	0.12	0.892008848524589
Q9BUH6-1	PAXX {ECO:0000303|PubMed:25574025	0.12	0.639790314236427
Q15631-1	TSN	0.12	0.889390179980199
O75521-1	ECI2	0.12	0.871835949464414
O43464-1	HTRA2	0.12	0.900142222465241
Q01081-1	U2AF1	0.12	0.839283452341614
P04179-1	SOD2	0.12	0.889909862334553
Q86V15-1	CASZ1	0.12	0.887746327666367
P49366-1	DHPS	0.12	0.871835949464414
P00492	HPRT1	0.12	0.895655372391395
P32119-1	PRDX2	0.12	0.883880886285304
Q16629-1	SRSF7	0.12	0.883880886285304
Q9BW71-1	HIRIP3	0.12	0.877113026804733
P04083	ANXA1	0.12	0.915345052107624
Q07021	C1QBP	0.12	0.877113026804733
P49005	POLD2	0.12	0.83277125237452
Q9UEE9-1	CFDP1	0.12	0.83277125237452
Q9NQT5-1	EXOSC3	0.12	0.83277125237452
P53007	SLC25A1	0.12	0.887552353646182
P56545-2	CTBP2	0.12	0.853007263416552
Q32P44-1	EML3	0.12	0.900987193275185
Q9Y2Q0-1	ATP8A1	0.12	0.900142222465241
Q9HCU5	PREB	0.12	0.877113026804733
Q9UHG3-1	PCYOX1	0.12	0.889258537775517
P51649-2	ALDH5A1	0.12	0.883880886285304
P21964-1	COMT	0.12	0.896104946473463
Q9HBH5	RDH14	0.12	0.880159823001256
Q9H4G0-2	EPB41L1	0.12	0.905225997430975
P30084	ECHS1	0.12	0.880159823001256
Q9Y462-1	ZNF711	0.12	0.910468329788766
P11310-2	ACADM	0.12	0.89098237200723
Q16881-1	TXNRD1	0.12	0.883880886285304
P37275-2	ZEB1	0.12	0.871835949464414
Q01082-1	SPTBN1	0.12	0.896315540436627
Q9ULJ3-1	ZBTB21	0.12	0.846514062700026
P30041	PRDX6	0.12	0.887746327666367
Q99848	EBNA1BP2	0.12	0.89098237200723
O14727-1	APAF1	0.12	0.871835949464414
Q969S9-1	GFM2 {ECO:0000255|HAMAP-Rule:MF_03059}	0.12	0.887746327666367
Q8WYA6-1	CTNNBL1	0.12	0.881285021629747
Q8NHM5-1	KDM2B	0.12	0.928643285896219
Q86WB0-1	ZC3HC1	0.12	0.887746327666367
P51572-2	BCAP31	0.12	0.888681617653828
P51570-2	GALK1	0.12	0.882528151769426
O95218-2	ZRANB2	0.12	0.871835949464414
Q9P0M6	H2AFY2	0.12	0.918839691912723
Q9ULX6-1	AKAP8L	0.12	0.880159823001256
O75955-1	FLOT1	0.12	0.903810087630403
Q969Z0-1	TBRG4	0.12	0.887552353646182
P07954-1	FH	0.12	0.871835949464414
P50454	SERPINH1	0.12	0.89098237200723
Q86WJ1-1	CHD1L	0.12	0.83277125237452
Q01831-1	XPC	0.12	0.934769746428629
P35612-1	ADD2	0.12	0.882528151769426
Q15642-2	TRIP10	0.12	0.882528151769426
Q15084-2	PDIA6	0.12	0.891380912763834
P14923	JUP	0.12	0.912068743548544
O15213	WDR46	0.12	0.89098237200723
Q16181-1	2007-09-01	0.12	0.883880886285304
P07196	NEFL	0.12	0.926460990549809
P49411	TUFM	0.12	0.880159823001256
P43304-1	GPD2	0.12	0.883880886285304
Q8WTT2	NOC3L	0.12	0.899574349785177
Q8TEM1-1	NUP210	0.12	0.908985899180499
P54577	YARS	0.12	0.883439582567162
P20700	LMNB1	0.12	0.908848626973055
P38646	HSPA9	0.12	0.871835949464414
P31948-2	STIP1	0.12	0.871835949464414
P55265-4	ADAR	0.12	0.898816120499482
Q92878-2	RAD50	0.12	0.871835949464414
P12074	COX6A1	0.11	0.883880886285304
Q9H469	FBXL15	0.11	0.888111051592199
Q6ZNW5	GDPGP1	0.11	0.901683596509797
Q8NFU5	IPMK	0.11	0.880159823001256
Q00973-1	B4GALNT1	0.11	0.93663706056149
Q96N03-1	VSTM2L	0.11	0.951519045871863
P25942-1	CD40	0.11	0.918334147620743
Q5BKU9	OXLD1	0.11	0.89098237200723
Q96FJ2	DYNLL2	0.11	0.859758666477326
P20264	POU3F3	0.11	0.908991900441228
Q9UC06	ZNF70	0.11	0.871835949464414
O60229-1	KALRN {ECO:0000312|HGNC:HGNC:4814}	0.11	0.871835949464414
Q96K21-1	ZFYVE19	0.11	0.83277125237452
O43493-1	TGOLN2	0.11	0.83277125237452
P67775-1	PPP2CA	0.11	0.89098237200723
Q86UE8-2	TLK2	0.11	0.871835949464414
O95819-3	MAP4K4	0.11	0.89098237200723
Q9BQK8-2	LPIN3	0.11	0.840880989786158
A2A3K4-2	PTPDC1	0.11	0.887552353646182
Q13105-2	ZBTB17	0.11	0.89098237200723
P36268-3	GGT2	0.11	0.912068743548544
Q9UIW0	VAX2	0.11	0.83277125237452
Q9BSK2	SLC25A33	0.11	0.871835949464414
Q9Y2L8	ZKSCAN5	0.11	0.934769746428629
P09455-1	RBP1	0.11	0.880159823001256
Q9P2K3-3	RCOR3	0.11	0.908985899180499
Q9H4G4	GLIPR2	0.11	0.925824165804497
Q9H9Y4	GPN2 {ECO:0000303|PubMed:20864038	0.11	0.871835949464414
Q9BV68-1	RNF126 {ECO:0000312|HGNC:HGNC:21151}	0.11	0.871835949464414
Q6P995-1	FAM171B	0.11	0.89098237200723
Q96ND0	FAM210A	0.11	0.890992500498228
Q8WW35	TCTEX1D2	0.11	0.871835949464414
Q9HAZ2-1	PRDM16 {ECO:0000312|HGNC:HGNC:14000}	0.11	0.916707136641809
O75822-1	EIF3J {ECO:0000255|HAMAP-Rule:MF_03009}	0.11	0.871835949464414
P82664	MRPS10	0.11	0.887552353646182
O14561	NDUFAB1	0.11	0.887746327666367
P49789	FHIT	0.11	0.89098237200723
Q9UM00-1	TMCO1 {ECO:0000312|HGNC:HGNC:18188}	0.11	0.882528151769426
Q68CQ7-1	GLT8D1	0.11	0.892359957527936
Q9BUR5-1	APOO	0.11	0.89098237200723
Q9H008-1	LHPP	0.11	0.83277125237452
Q53FA7-1	TP53I3	0.11	0.871835949464414
O75915	ARL6IP5	0.11	0.915345052107624
Q13394	MAB21L1 {ECO:0000312|HGNC:HGNC:6757}	0.11	0.880159823001256
Q13487	SNAPC2	0.11	0.871835949464414
Q96DH6-1	MSI2	0.11	0.83277125237452
P14618-1	PKM	0.11	0.882528151769426
Q9NX20	MRPL16	0.11	0.880159823001256
Q6IAN0	DHRS7B	0.11	0.882528151769426
Q13825-1	AUH	0.11	0.871835949464414
Q96BW5-1	PTER	0.11	0.871835949464414
Q16831-1	UPP1	0.11	0.810035002445907
Q9HBL7	PLGRKT	0.11	0.893576550166372
P49773	HINT1	0.11	0.882528151769426
Q3BBV2	NBPF8	0.11	0.883880886285304
Q9Y3Q8-1	TSC22D4	0.11	0.871835949464414
P29992	GNA11	0.11	0.887552353646182
Q5SW79-1	CEP170	0.11	0.880159823001256
Q9NQ50	MRPL40	0.11	0.89098237200723
P00813	ADA	0.11	0.871835949464414
Q9H3Q1-1	CDC42EP4	0.11	0.83277125237452
Q15072	ZNF146	0.11	0.921667210784585
O75477	ERLIN1	0.11	0.892582375710122
Q99436-1	PSMB7	0.11	0.885752192759665
P16083	NQO2	0.11	0.871835949464414
O75396	SEC22B	0.11	0.883880886285304
P11233	RALA	0.11	0.888686320042171
O95319-3	CELF2	0.11	0.917368753331702
Q96A35	MRPL24	0.11	0.883880886285304
Q16740	CLPP	0.11	0.883880886285304
P50897-1	PPT1	0.11	0.890805659055998
Q96GP6-1	SCARF2	0.11	0.871835949464414
P29323-3	EPHB2	0.11	0.922809625963461
O75427	LRCH4	0.11	0.871835949464414
Q63HK5	TSHZ3	0.11	0.912068743548544
O00505	KPNA3	0.11	0.871835949464414
Q9P015	MRPL15	0.11	0.880159823001256
Q16698-1	DECR1	0.11	0.890992500498228
P07737	PFN1	0.11	0.883880886285304
P25787	PSMA2	0.11	0.871835949464414
Q6PCE3	PGM2L1	0.11	0.865133821066699
Q8IXK0-5	PHC2	0.11	0.903649923019561
Q9UDY4	DNAJB4	0.11	0.883880886285304
Q9NVM6	DNAJC17	0.11	0.865132283135283
Q12841-1	FSTL1	0.11	0.900455694207964
Q8NHV4-3	NEDD1	0.11	0.63629232148856
O15173-2	PGRMC2	0.11	0.880159823001256
Q14141-1	2006-09-01	0.11	0.892582375710122
Q8NBF2-1	NHLRC2	0.11	0.890464993363221
P28074-1	PSMB5	0.11	0.880159823001256
Q9NX62	IMPAD1	0.11	0.877113026804733
P82979	SARNP	0.11	0.890915514087989
Q9Y277-1	VDAC3	0.11	0.871835949464414
Q08170	SRSF4	0.11	0.880822926411417
P62750	RPL23A	0.11	0.882528151769426
Q3LXA3-1	TKFC {ECO:0000312|HGNC:HGNC:24552}	0.11	0.880159823001256
P61081	UBE2M	0.11	0.880159823001256
P07686	HEXB	0.11	0.89098237200723
P45880-1	VDAC2	0.11	0.888681617653828
O43837-1	IDH3B	0.11	0.871835949464414
Q13976-1	PRKG1	0.11	0.880159823001256
P82673-1	MRPS35 {ECO:0000312|HGNC:HGNC:16635}	0.11	0.883880886285304
Q9NUA8-1	ZBTB40	0.11	0.899689132318883
O60568	PLOD3	0.11	0.887746327666367
P68400-1	CSNK2A1	0.11	0.832169459997065
O75367-1	H2AFY	0.11	0.905225997430975
Q96F07-2	CYFIP2 {ECO:0000312|EMBL:AAH11762.1}	0.11	0.880159823001256
Q5SSJ5-1	HP1BP3	0.11	0.913009479165064
Q13867	BLMH	0.11	0.887552353646182
P36551-1	CPOX	0.11	0.883880886285304
Q16555-1	DPYSL2	0.11	0.810035002445907
Q06203	PPAT	0.11	0.877113026804733
Q16630-2	CPSF6	0.11	0.810035002445907
Q14168-4	MPP2 {ECO:0000312|HGNC:HGNC:7220}	0.11	0.909753931042627
P49821-1	NDUFV1	0.11	0.89098237200723
P22307-1	SCP2	0.11	0.89098237200723
Q92917	GPKOW	0.11	0.850709931694005
P62258-1	YWHAE	0.11	0.887746327666367
Q8NCN4	RNF169	0.11	0.882528151769426
P08559-4	PDHA1	0.11	0.880159823001256
O60879-2	DIAPH2	0.11	0.83277125237452
Q9UGP8	SEC63	0.11	0.885752192759665
P16885	PLCG2	0.11	0.83277125237452
O43663-1	PRC1 {ECO:0000312|HGNC:HGNC:9341}	0.11	0.871835949464414
Q12873-3	CHD3	0.11	0.89098237200723
Q8N766-1	EMC1	0.11	0.887552353646182
P12814-1	ACTN1	0.11	0.871835949464414
P51659-1	HSD17B4	0.11	0.883880886285304
P13797-1	PLS3	0.11	0.89098237200723
Q9Y5S2	CDC42BPB {ECO:0000312|EMBL:AAD37506.1}	0.11	0.866483968769864
Q02790	FKBP4	0.11	0.880159823001256
O14776-1	TCERG1	0.11	0.871835949464414
Q15020-1	SART3 {ECO:0000312|HGNC:HGNC:16860}	0.11	0.871835949464414
Q08211-1	DHX9 {ECO:0000312|HGNC:HGNC:2750}	0.11	0.890992500498228
O95427	PIGN	0.10	0.83277125237452
Q8WWN8-1	ARAP3	0.10	0.880750241872363
Q8N8R3-1	SLC25A29	0.10	0.900255661539856
Q9BVN2-1	RUSC1	0.10	0.880159823001256
Q9NX78-1	TMEM260	0.10	0.896315540436627
Q9H9R9-3	DBNDD1	0.10	0.880159823001256
P36896-4	ACVR1B	0.10	0.846514062700026
O00142-6	TK2	0.10	0.922809625963461
Q8IVH4	MMAA {ECO:0000312|HGNC:HGNC:18871}	0.10	0.928643285896219
O95136	S1PR2	0.10	0.878638178266244
O95848	NUDT14	0.10	0.90742338514562
Q9NZA1-1	CLIC5	0.10	0.871835949464414
O95201	ZNF205	0.10	0.871835949464414
Q8N4W9-1	ZNF808	0.10	0.948900047070258
Q15907-1	RAB11B	0.10	0.883703763089671
Q8TAQ2-3	SMARCC2	0.10	0.916707136641809
P02765	AHSG	0.10	0.908985899180499
Q4G0S4	CYP27C1	0.10	0.83277125237452
P59768	GNG2	0.10	0.929326419728259
Q16611-1	BAK1	0.10	0.897279827747743
P51606-1	RENBP	0.10	0.89098237200723
Q96NL8	C8orf37	0.10	0.810035002445907
Q9GZM5	YIPF3	0.10	0.880159823001256
Q8N5M4-1	TTC9C	0.10	0.862595214951357
P23760-8	PAX3	0.10	0.89098237200723
Q9NRM7	LATS2 {ECO:0000312|EMBL:BAA92381.1}	0.10	0.910860714104266
P84243	H3F3A	0.10	0.871835949464414
P02545-1	LMNA	0.10	0.934769746428629
P55196-1	AFDN {ECO:0000312|HGNC:HGNC:7137}	0.10	0.880159823001256
Q99942	RNF5	0.10	0.883880886285304
Q14249	ENDOG	0.10	0.934769746428629
O60613-1	SELENOF {ECO:0000303|PubMed:27645994	0.10	0.882528151769426
P62318-1	SNRPD3	0.10	0.83277125237452
Q9NYG2-2	ZDHHC3 {ECO:0000312|HGNC:HGNC:18470}	0.10	0.880159823001256
Q9BUL9	RPP25	0.10	0.90900692264759
Q96DM3	C18orf8	0.10	0.871835949464414
Q9UL54-1	TAOK2	0.10	0.883880886285304
Q9NR33	POLE4	0.10	0.931833585069388
O43189-2	PHF1	0.10	0.914519473573409
Q13901	C1D	0.10	0.887552353646182
P41212	ETV6	0.10	0.924907145089903
Q5TF21	SOGA3	0.10	0.944632054068698
Q7L9B9	EEPD1	0.10	0.880159823001256
Q7KZN9-1	COX15	0.10	0.883880886285304
Q9H488-1	POFUT1	0.10	0.880159823001256
P62312	LSM6	0.10	0.83277125237452
Q8N428-1	GALNT16	0.10	0.91642008031009
Q9UBS0-1	RPS6KB2	0.10	0.871835949464414
Q13948-1	CUX1	0.10	0.887552353646182
Q9UH17-1	APOBEC3B	0.10	0.880159823001256
Q15070-1	OXA1L	0.10	0.882416813232807
Q9Y3A6-1	TMED5	0.10	0.883880886285304
Q9NRZ7-3	AGPAT3	0.10	0.910860714104266
P67812-3	SEC11A	0.10	0.877113026804733
Q7L3T8	PARS2	0.10	0.882528151769426
P53597	SUCLG1 {ECO:0000255|HAMAP-Rule:MF_03222}	0.10	0.887746327666367
Q8IX07	ZFPM1	0.10	0.882528151769426
Q01973-1	ROR1	0.10	0.922809625963461
Q9UHW9-2	SLC12A6	0.10	0.880159823001256
Q9Y6A4	CFAP20	0.10	0.880159823001256
Q9NWV8-1	BABAM1	0.10	0.846514062700026
Q9UHY7-1	ENOPH1 {ECO:0000255|HAMAP-Rule:MF_03117}	0.10	0.89098237200723
Q7LGA3-1	HS2ST1	0.10	0.853007263416552
Q00765-1	REEP5	0.10	0.89098237200723
Q6P4A7-1	SFXN4	0.10	0.880159823001256
Q9H6V9-2	LDAH {ECO:0000303|PubMed:24357060	0.10	0.882528151769426
O14763-1	TNFRSF10B	0.10	0.918334147620743
Q13084	MRPL28	0.10	0.905888468426603
P06746	POLB	0.10	0.865684611570863
P09211	GSTP1	0.10	0.880159823001256
Q96A73-1	KIAA1191	0.10	0.854943090448002
Q9BRX8-1	FAM213A	0.10	0.930507475488421
Q86X76-1	NIT1	0.10	0.83277125237452
Q8IXI2-3	RHOT1	0.10	0.888681617653828
O60315-1	ZEB2	0.10	0.923834642750628
P27144	AK4 {ECO:0000255|HAMAP-Rule:MF_03170}	0.10	0.898975801531172
Q92905	COPS5	0.10	0.880159823001256
Q6ZVH7-1	ESPNL	0.10	0.883880886285304
Q8NEJ9-1	NGDN	0.10	0.913009479165064
O15400-1	STX7	0.10	0.883880886285304
Q96HD1-2	CRELD1	0.10	0.912100216009728
Q15262-3	PTPRK	0.10	0.876851674810654
Q9Y6Q3-1	ZFP37	0.10	0.912100216009728
P60709	ACTB	0.10	0.83277125237452
P14927-1	UQCRB	0.10	0.909753931042627
Q9UJ14-1	GGT7	0.10	0.901285369764331
Q6ZNJ1-1	NBEAL2	0.10	0.871835949464414
Q96FW1-1	OTUB1	0.10	0.899689132318883
Q4KMQ2-2	ANO6	0.10	0.917368753331702
Q6P6C2-2	ALKBH5	0.10	0.83277125237452
O43251-8	RBFOX2	0.10	0.89098237200723
Q15052-1	ARHGEF6	0.10	0.919543654877692
Q8TB36-1	GDAP1	0.10	0.888681617653828
Q9P2Y5-1	UVRAG	0.10	0.880159823001256
Q00577	PURA	0.10	0.839283452341614
Q8IZP0-6	ABI1 {ECO:0000312|HGNC:HGNC:11320}	0.10	0.871835949464414
P52907	CAPZA1	0.10	0.83277125237452
P30405-1	PPIF	0.10	0.887552353646182
O95747	OXSR1 {ECO:0000312|HGNC:HGNC:8508}	0.10	0.871835949464414
Q15024	EXOSC7	0.10	0.871835949464414
Q8IY17-4	PNPLA6	0.10	0.913833030531824
Q9UPQ0-1	LIMCH1	0.10	0.871835949464414
Q16875-4	PFKFB3	0.10	0.871835949464414
Q9NRX1	PNO1	0.10	0.83277125237452
Q96EV2-1	RBM33	0.10	0.871835949464414
Q9BZ95-1	NSD3 {ECO:0000312|HGNC:HGNC:12767}	0.10	0.918334147620743
P38159-1	RBMX	0.10	0.914420684995185
Q96Q42-1	ALS2	0.10	0.810035002445907
Q8IZ73-1	RPUSD2	0.10	0.880159823001256
Q9H5H4	ZNF768	0.10	0.912068743548544
Q15418-2	RPS6KA1	0.10	0.871835949464414
O14531	DPYSL4	0.10	0.880159823001256
Q9BTV5	FSD1	0.10	0.877113026804733
Q7L592-1	NDUFAF7 {ECO:0000312|HGNC:HGNC:28816}	0.10	0.889094501147551
Q08257-1	CRYZ	0.10	0.887552353646182
Q9H9C1-1	VIPAS39	0.10	0.810035002445907
P54727-1	RAD23B	0.10	0.89098237200723
O60701-1	UGDH	0.10	0.871835949464414
Q86SF2	GALNT7	0.10	0.883880886285304
Q9Y4D8-1	HECTD4	0.10	0.839283452341614
Q9NVV4-1	MTPAP	0.10	0.883880886285304
Q15293-1	RCN1	0.10	0.89098237200723
Q00325-1	SLC25A3	0.10	0.883880886285304
Q0ZGT2-1	NEXN {ECO:0000312|HGNC:HGNC:29557}	0.10	0.890915514087989
Q9HDC9-1	APMAP	0.10	0.908565212621154
P51149	RAB7A	0.10	0.883880886285304
Q8WVV9-1	HNRNPLL	0.10	0.840880989786158
Q9C0B0	UNK	0.10	0.871835949464414
P07099	EPHX1	0.10	0.912068743548544
P82650-1	MRPS22	0.10	0.83277125237452
P30519-1	HMOX2	0.10	0.887746327666367
Q13601-1	KRR1	0.10	0.907314107933978
Q9BZF3-5	OSBPL6	0.10	0.880159823001256
P23634-1	ATP2B4 {ECO:0000312|HGNC:HGNC:817}	0.10	0.923834642750628
P08238	HSP90AB1	0.10	0.887746327666367
Q6IN85-1	PPP4R3A {ECO:0000312|HGNC:HGNC:20219}	0.10	0.883880886285304
Q99959-1	PKP2	0.10	0.915094162799725
Q9H2U2-1	PPA2	0.10	0.887746327666367
P48637-1	GSS	0.10	0.877113026804733
P49189-1	ALDH9A1	0.10	0.810035002445907
P80303-1	NUCB2	0.10	0.887746327666367
P37837	TALDO1	0.10	0.880159823001256
P28288-1	ABCD3	0.10	0.887552353646182
Q8TAT6-2	NPLOC4	0.10	0.877113026804733
Q9Y512	SAMM50	0.10	0.877113026804733
P33527-1	ABCC1	0.10	0.924516036298924
Q9Y265-1	RUVBL1	0.10	0.83277125237452
O95831-1	AIFM1	0.10	0.887552353646182
Q8TBA6-1	GOLGA5	0.10	0.871835949464414
P46063	RECQL	0.10	0.871835949464414
Q13451-1	FKBP5	0.10	0.871835949464414
Q13206	DDX10	0.10	0.888681617653828
Q96AY4	TTC28	0.10	0.887746327666367
O00567	NOP56	0.10	0.915094162799725
Q9HCE1-1	MOV10	0.10	0.883880886285304
Q9BUJ2-1	HNRNPUL1	0.10	0.882528151769426
P41250	GARS	0.10	0.888681617653828
P08133-1	ANXA6	0.10	0.862725350117289
Q9NTI5-1	PDS5B	0.10	0.885752192759665
P55072	VCP	0.10	0.871835949464414
Q02952-1	AKAP12	0.10	0.882404368865749
P46939-1	UTRN	0.10	0.890835491055889
Q8WUU5	GATAD1	0.09	0.871835949464414
Q8N4T8-1	CBR4	0.09	0.936139043361109
Q96T52-1	IMMP2L	0.09	0.871835949464414
Q9Y2I6-1	NINL	0.09	0.887746327666367
Q8N3R3-1	TCAIM	0.09	0.83277125237452
Q13163-1	MAP2K5	0.09	0.910179980056958
Q9GZN7	ROGDI	0.09	0.926694683709495
Q12999	TSPAN31	0.09	0.913504949809111
P27449	ATP6V0C	0.09	0.882067634485082
P15954	COX7C	0.09	0.89098237200723
Q6ZMS7-2	ZNF783	0.09	0.83277125237452
Q5D1E8	ZC3H12A {ECO:0000312|HGNC:HGNC:26259}	0.09	0.83277125237452
Q9H4L5-1	OSBPL3	0.09	0.882528151769426
Q58FF7	HSP90AB3P	0.09	0.871835949464414
O60271-1	SPAG9	0.09	0.883880886285304
Q8N6N7	ACBD7	0.09	0.889390179980199
Q9NX08	COMMD8	0.09	0.871835949464414
Q96I36	COX14	0.09	0.895198575217458
Q96CD0	FBXL8	0.09	0.883880886285304
Q9H300-1	PARL	0.09	0.913218143406594
Q9H6K5-1	PRR36 {ECO:0000312|HGNC:HGNC:26172}	0.09	0.910363025423768
O76054-1	SEC14L2	0.09	0.871835949464414
Q53HV7-1	SMUG1	0.09	0.83277125237452
Q9BXJ8-1	TMEM120A	0.09	0.922809625963461
Q8N554-1	ZNF276	0.09	0.887746327666367
Q8TBF2-8	FAM213B	0.09	0.871835949464414
Q9H8W4	PLEKHF2	0.09	0.880159823001256
Q9ULL1	PLEKHG1	0.09	0.934769746428629
Q9BQD7	FAM173A	0.09	0.977698651580639
P0DJ07	PET100	0.09	0.887552353646182
Q8WVK2	SNRNP27	0.09	0.83277125237452
Q96F25	ALG14	0.09	0.83277125237452
O14576-1	DYNC1I1	0.09	0.83277125237452
Q96CQ1-1	SLC25A36	0.09	0.888681617653828
O14734	ACOT8	0.09	0.871835949464414
P24588	AKAP5	0.09	0.935361923371933
Q9UNA4	POLI	0.09	0.871835949464414
Q8IYU2-1	HACE1	0.09	0.887552353646182
P07093-3	SERPINE2	0.09	0.934769746428629
P17600-1	SYN1	0.09	0.880159823001256
O95059	RPP14	0.09	0.871835949464414
P62310	LSM3	0.09	0.883703763089671
Q9BRL6-1	SRSF8	0.09	0.89098237200723
O95716	RAB3D	0.09	0.934769746428629
P55209-1	NAP1L1	0.09	0.883880886285304
Q9H813-1	TMEM206	0.09	0.883880886285304
Q2M1K9-1	ZNF423	0.09	0.919110782811578
Q6DT37	CDC42BPG {ECO:0000312|HGNC:HGNC:29829}	0.09	0.880159823001256
P61019-1	RAB2A	0.09	0.890835491055889
Q9Y2J2-2	EPB41L3	0.09	0.887746327666367
Q9BWC9	CCDC106	0.09	0.931192292337484
Q4VC31	CCDC58	0.09	0.882528151769426
Q9NQ86-1	TRIM36	0.09	0.839283452341614
Q92759-1	GTF2H4	0.09	0.905399608957608
Q9UI09-1	NDUFA12	0.09	0.882528151769426
Q9ULD9-1	ZNF608	0.09	0.927260472074051
Q9Y3D6	FIS1	0.09	0.871835949464414
Q9NWX6	THG1L	0.09	0.887552353646182
Q9GZT4	SRR	0.09	0.846514062700026
Q96DG6	CMBL	0.09	0.839283452341614
Q8N5K1	CISD2	0.09	0.912068743548544
Q92643-1	PIGK	0.09	0.882528151769426
P51790-1	CLCN3	0.09	0.871835949464414
Q9NSC5-1	HOMER3	0.09	0.89098237200723
O75251-1	NDUFS7	0.09	0.880159823001256
Q9NZ53-1	PODXL2	0.09	0.883880886285304
Q9BZG1-1	RAB34	0.09	0.883880886285304
P28330	ACADL	0.09	0.871835949464414
P37840-1	SNCA	0.09	0.880159823001256
P50749-1	RASSF2	0.09	0.880159823001256
Q9UKW4-4	VAV3	0.09	0.888681617653828
O95865	DDAH2	0.09	0.871835949464414
Q8WVM0	TFB1M	0.09	0.883880886285304
Q9NRX4-1	PHPT1	0.09	0.888681617653828
P30046-1	DDT	0.09	0.89098237200723
Q96CU9-1	FOXRED1 {ECO:0000312|HGNC:HGNC:26927}	0.09	0.899689132318883
Q9BRS8-1	LARP6	0.09	0.83277125237452
Q6IEG0-1	SNRNP48	0.09	0.882528151769426
Q9H1Z4-1	WDR13	0.09	0.871835949464414
Q9H6U8-3	ALG9 {ECO:0000312|HGNC:HGNC:15672}	0.09	0.89098237200723
Q68DH5	LMBRD2	0.09	0.887746327666367
Q14331	FRG1	0.09	0.884229307543592
Q5HYI7-1	MTX3	0.09	0.868664876735379
Q9Y2J4-4	AMOTL2	0.09	0.922022755469381
Q9Y2H1-1	STK38L {ECO:0000312|EMBL:AAH28603.1}	0.09	0.880159823001256
Q9NVA2-2	2011-09-01	0.09	0.871835949464414
Q9P107-1	GMIP	0.09	0.871835949464414
Q8N1W1-6	ARHGEF28	0.09	0.900142222465241
Q7Z589-7	EMSY {ECO:0000312|HGNC:HGNC:18071}	0.09	0.905225997430975
Q9H4B6	SAV1	0.09	0.871835949464414
Q9NV31	IMP3	0.09	0.900640867014298
P53365-1	ARFIP2	0.09	0.883880886285304
O15126-1	SCAMP1	0.09	0.883880886285304
Q86VX9-1	MON1A	0.09	0.929358466993519
Q13595-1	TRA2A	0.09	0.883880886285304
Q96A47	ISL2	0.09	0.888889507613416
O95758-4	PTBP3	0.09	0.883880886285304
P17612-1	PRKACA	0.09	0.871835949464414
P16402	HIST1H1D	0.09	0.934604957551765
Q53H82	LACTB2	0.09	0.882528151769426
O95684-1	FGFR1OP	0.09	0.89098237200723
P57081-1	WDR4 {ECO:0000255|HAMAP-Rule:MF_03056}	0.09	0.910550700932068
Q9UBQ0-2	VPS29	0.09	0.882528151769426
P18621-3	RPL17	0.09	0.930354303752481
A8MXV4	NUDT19	0.09	0.901263557393595
P31943	HNRNPH1	0.09	0.882528151769426
Q86WX3	RPS19BP1	0.09	0.920838983550974
O75489-1	NDUFS3	0.09	0.89098237200723
O75940	SMNDC1	0.09	0.880159823001256
Q9H8E8-1	KAT14 {ECO:0000312|HGNC:HGNC:15904}	0.09	0.83277125237452
O95749-1	GGPS1	0.09	0.880159823001256
Q8NCW5-1	NAXE {ECO:0000312|HGNC:HGNC:18453}	0.09	0.83277125237452
Q9BUA3	C11orf84	0.09	0.883439582567162
O00148-1	DDX39A	0.09	0.880159823001256
Q6UVK1	CSPG4	0.09	0.928855165565666
Q9UBW8	COPS7A	0.09	0.882528151769426
Q7Z4W1	DCXR	0.09	0.871835949464414
Q9BXF6	RAB11FIP5	0.09	0.888681617653828
Q86V81	ALYREF	0.09	0.89098237200723
Q9C0B5-1	ZDHHC5	0.09	0.887552353646182
P25325-2	MPST	0.09	0.859198912567587
P60900-1	PSMA6	0.09	0.880159823001256
Q969Y2-2	GTPBP3	0.09	0.880159823001256
P00441	SOD1	0.09	0.905225997430975
O43809	NUDT21	0.09	0.83277125237452
Q96BR5	COA7	0.09	0.877113026804733
Q9BRD0-1	BUD13	0.09	0.87942969467598
P45973	CBX5	0.09	0.900073601013912
Q96HE7	ERO1A {ECO:0000312|HGNC:HGNC:13280}	0.09	0.89098237200723
P11277-2	SPTB	0.09	0.871835949464414
Q75QN2-1	INTS8	0.09	0.871835949464414
Q9ULF5-1	SLC39A10	0.09	0.902331916652758
P37802-2	TAGLN2	0.09	0.895295818454224
Q14687-1	GSE1	0.09	0.882404368865749
O15068-9	MCF2L	0.09	0.876102029519613
Q16799-1	RTN1	0.09	0.83277125237452
P17858-1	PFKL	0.09	0.871835949464414
O96019-1	ACTL6A	0.09	0.89098237200723
Q6DKK2	TTC19	0.09	0.902331916652758
Q14257-2	RCN2	0.09	0.89098237200723
Q96EY1-1	DNAJA3	0.09	0.871835949464414
Q8NB78-1	KDM1B	0.09	0.918616083823002
O75306-1	NDUFS2	0.09	0.887552353646182
P52597	HNRNPF	0.09	0.83277125237452
O95376	ARIH2	0.09	0.836479932215008
Q6NVY1-1	HIBCH	0.09	0.887552353646182
O60664-1	PLIN3	0.09	0.871835949464414
Q16851-1	UGP2	0.09	0.883880886285304
Q92552-2	MRPS27 {ECO:0000312|HGNC:HGNC:14512}	0.09	0.887552353646182
P12004	PCNA	0.09	0.639790314236427
P47756-2	CAPZB	0.09	0.83277125237452
Q04726-5	TLE3	0.09	0.882528151769426
Q9Y383-1	LUC7L2	0.09	0.889618086042695
Q9P1Z2-1	CALCOCO1	0.09	0.89812637164515
P50213-1	IDH3A	0.09	0.880159823001256
Q9NX63	CHCHD3	0.09	0.888095860321936
Q10713-1	PMPCA	0.09	0.883880886285304
P40925-3	MDH1	0.09	0.877113026804733
O00566	MPHOSPH10	0.09	0.920838983550974
Q96AG4	LRRC59	0.09	0.883880886285304
P17655-1	CAPN2	0.09	0.871835949464414
Q9HD20-1	ATP13A1	0.09	0.89098237200723
P51858-1	HDGF	0.09	0.880159823001256
Q15031	LARS2	0.09	0.880159823001256
P46777	RPL5	0.09	0.89098237200723
O00116	AGPS	0.09	0.890992500498228
Q99543-1	DNAJC2	0.09	0.880159823001256
Q96SB3	PPP1R9B	0.09	0.899689132318883
Q9UHX1-2	PUF60	0.09	0.83277125237452
Q9UDR5	AASS	0.09	0.890805659055998
O43776-1	NARS	0.09	0.883880886285304
Q9BTW9-4	TBCD	0.09	0.871835949464414
Q01484-2	ANK2	0.09	0.887552353646182
Q9UH65	SWAP70	0.09	0.83277125237452
O15031	PLXNB2	0.09	0.918334147620743
Q8IY18	SMC5	0.09	0.89098237200723
P14868-1	DARS	0.09	0.883880886285304
P49916-1	LIG3	0.09	0.880159823001256
O60763-2	USO1	0.09	0.810035002445907
Q8TCS8	PNPT1	0.09	0.888681617653828
A3KMH1-1	VWA8	0.09	0.887552353646182
P06737-1	PYGL	0.09	0.871835949464414
P58107	EPPK1 {ECO:0000303|PubMed:14708632	0.09	0.880159823001256
P54886-1	ALDH18A1	0.09	0.877113026804733
O75152	ZC3H11A	0.09	0.917317725036272
P07237	P4HB	0.09	0.89098237200723
Q03252	LMNB2	0.09	0.947005270955625
O14497-1	ARID1A	0.09	0.915345052107624
P52272-1	HNRNPM	0.09	0.890835491055889
Q92614-1	MYO18A	0.09	0.89098237200723
Q9Y4L1-1	HYOU1	0.09	0.899071675921235
Q9P2J5-1	LARS	0.09	0.83277125237452
O14654	IRS4	0.09	0.883880886285304
Q00610-2	CLTC	0.09	0.850868273616956
P42704	LRPPRC	0.09	0.887708395805745
Q9Y2B2-1	PIGL	0.08	0.89098237200723
P57768-1	SNX16	0.08	0.902331916652758
O14994	SYN3	0.08	0.871835949464414
Q02410-1	APBA1	0.08	0.857423040190468
O14771-1	ZNF213	0.08	0.895655372391395
P17041	ZNF32	0.08	0.97005094281541
P13987	CD59	0.08	0.833011607921532
P02792	FTL	0.08	0.89098237200723
Q8WU20	FRS2	0.08	0.883880886285304
O15155-1	BET1	0.08	0.879928135953449
P42226-1	STAT6	0.08	0.89098237200723
Q9NQ84-2	GPRC5C	0.08	0.915094162799725
Q5TC63-3	GRTP1	0.08	0.930507475488421
Q9HAC7-3	SUGCT	0.08	0.919789535877993
A6NCE7	MAP1LC3B2	0.08	0.880159823001256
P25208	NFYB	0.08	0.920838983550974
Q9NXZ1	SAGE1	0.08	0.883880886285304
P17152	TMEM11	0.08	0.883880886285304
Q86WN1-1	FCHSD1	0.08	0.877113026804733
Q9GZT8-1	NIF3L1 {ECO:0000312|HGNC:HGNC:13390}	0.08	0.887746327666367
P56381	ATP5E	0.08	0.891953202981352
P50150	GNG4	0.08	0.942410826556395
Q6PI47-1	KCTD18	0.08	0.904958689475562
Q8N668-1	COMMD1	0.08	0.893840431399503
Q9NTX7-1	RNF146	0.08	0.883880886285304
O60443-1	GSDME {ECO:0000312|HGNC:HGNC:2810}	0.08	0.888681617653828
Q96S19-1	METTL26 {ECO:0000312|HGNC:HGNC:14141}	0.08	0.883880886285304
O14786-1	NRP1	0.08	0.912100216009728
Q9H4B0-1	OSGEPL1 {ECO:0000255|HAMAP-Rule:MF_03179}	0.08	0.909864091966766
P23471-1	PTPRZ1	0.08	0.909753931042627
Q9NX61-1	TMEM161A	0.08	0.871835949464414
O95167	NDUFA3	0.08	0.886440477586794
Q9UJC5	SH3BGRL2	0.08	0.83277125237452
Q9BV19	C1orf50	0.08	0.900142222465241
O15063	KIAA0355	0.08	0.922809625963461
Q15771-1	RAB30	0.08	0.936025499644761
O00470-2	MEIS1	0.08	0.880159823001256
P61225	RAP2B	0.08	0.900142222465241
Q969T4	UBE2E3	0.08	0.901683596509797
Q9UPN3-1	MACF1	0.08	0.871835949464414
Q9Y3D3-1	MRPS16	0.08	0.880159823001256
Q14653-1	IRF3	0.08	0.839283452341614
P57087-1	JAM2	0.08	0.942410826556395
O15260-1	SURF4	0.08	0.882528151769426
P43307-1	SSR1	0.08	0.913218143406594
Q6ZSR9		0.08	0.871835949464414
O14966-1	RAB29	0.08	0.93834662276603
P24666-1	ACP1	0.08	0.882528151769426
P63096-1	GNAI1	0.08	0.89098237200723
P52758	RIDA {ECO:0000312|HGNC:HGNC:16897}	0.08	0.880159823001256
Q96EL3	MRPL53	0.08	0.877113026804733
P21953-1	BCKDHB	0.08	0.89098237200723
P09132-1	SRP19	0.08	0.880159823001256
Q96GJ1-1	TRMT2B	0.08	0.882528151769426
Q6ZWT7	MBOAT2	0.08	0.871835949464414
O43513	MED7	0.08	0.888681617653828
Q8NCL4	GALNT6	0.08	0.939320215018567
Q8WUY1	THEM6	0.08	0.926460990549809
Q9H9A7	RMI1	0.08	0.871835949464414
Q9UJT0	TUBE1	0.08	0.881029671406687
Q9BQ75-1	CMSS1	0.08	0.883703763089671
P84095	RHOG	0.08	0.871835949464414
Q86X52	CHSY1	0.08	0.871835949464414
Q06136-1	KDSR	0.08	0.933251924025453
Q9UK53-1	ING1	0.08	0.905225997430975
P49407-1	ARRB1	0.08	0.89098237200723
Q8WZA0-2	LZIC	0.08	0.888111051592199
Q9C040-2	TRIM2	0.08	0.899689132318883
P14859-6	POU2F1	0.08	0.871835949464414
Q9BSF4	TIMM29 {ECO:0000312|HGNC:HGNC:25152}	0.08	0.880159823001256
Q9H081	MIS12 {ECO:0000312|HGNC:HGNC:24967}	0.08	0.857601989469273
Q8NEW0	SLC30A7	0.08	0.83277125237452
Q16644	MAPKAPK3	0.08	0.880159823001256
P55795	HNRNPH2	0.08	0.899071675921235
Q6IQ32	ADNP2	0.08	0.916728705633255
P04632	CAPNS1	0.08	0.877113026804733
Q969U7-1	PSMG2 {ECO:0000312|EMBL:AAH13356.1}	0.08	0.883880886285304
P49116-2	NR2C2	0.08	0.951401327524328
Q13627-1	DYRK1A	0.08	0.880159823001256
Q9NW15-1	ANO10	0.08	0.871835949464414
Q8N5F7	NKAP	0.08	0.883880886285304
P42025	ACTR1B	0.08	0.871835949464414
Q9BSD7	NTPCR	0.08	0.871835949464414
Q6PII3	CCDC174	0.08	0.894270349207646
P78549-1	NTHL1 {ECO:0000255|HAMAP-Rule:MF_03183}	0.08	0.934604957551765
Q6T4R5-1	NHS	0.08	0.897279827747743
Q96LT9-1	RNPC3	0.08	0.900987193275185
Q96GQ5-1	C16orf58	0.08	0.90717243378494
O75061-2	DNAJC6 {ECO:0000312|HGNC:HGNC:15469}	0.08	0.887746327666367
O43813	LANCL1	0.08	0.887746327666367
Q9NUQ7	UFSP2	0.08	0.89098237200723
O76041-2	NEBL	0.08	0.884966165037431
Q16566	CAMK4	0.08	0.871835949464414
Q9NQ88	TIGAR {ECO:0000303|PubMed:16839880}	0.08	0.89098237200723
Q12846-1	STX4	0.08	0.883880886285304
O43670-4	ZNF207 {ECO:0000312|HGNC:HGNC:12998}	0.08	0.878790008868671
Q9NQV6-6	PRDM10	0.08	0.871835949464414
Q15102	PAFAH1B3	0.08	0.880159823001256
O60237-1	PPP1R12B	0.08	0.871835949464414
O00629	KPNA4	0.08	0.860653788024305
Q9BYD2	MRPL9	0.08	0.883880886285304
P67870	CSNK2B	0.08	0.83277125237452
P56199	ITGA1	0.08	0.883880886285304
P30038-1	ALDH4A1	0.08	0.913009479165064
P52429-1	DGKE	0.08	0.887746327666367
Q9Y508-1	RNF114	0.08	0.900455694207964
Q04760-1	GLO1	0.08	0.871835949464414
P98196	ATP11A	0.08	0.903948810044958
Q8WXF7-1	ATL1	0.08	0.930461601726496
Q8IYS1	PM20D2	0.08	0.890915514087989
Q96GS4	BORCS6 {ECO:0000312|HGNC:HGNC:25939}	0.08	0.871835949464414
P06132	UROD	0.08	0.886440477586794
P61964	WDR5	0.08	0.882528151769426
P61106	RAB14	0.08	0.83277125237452
P31323	PRKAR2B	0.08	0.89098237200723
P53999	SUB1	0.08	0.888111051592199
O96008-1	TOMM40	0.08	0.83277125237452
Q6NYC8-1	PPP1R18	0.08	0.907749296032352
Q86W50-1	METTL16 {ECO:0000303|PubMed:27872311	0.08	0.83277125237452
Q9BXK5-1	BCL2L13	0.08	0.877113026804733
P29372-2	MPG	0.08	0.876851674810654
Q9UL25	RAB21	0.08	0.881174197201754
Q16762	TST	0.08	0.89098237200723
O60256-1	PRPSAP2	0.08	0.876851674810654
O60828-1	PQBP1 {ECO:0000303|PubMed:10332029	0.08	0.83277125237452
Q9BXW7-1	HDHD5 {ECO:0000312|HGNC:HGNC:1843}	0.08	0.888681617653828
P78406	RAE1	0.08	0.887746327666367
P35237	SERPINB6	0.08	0.871835949464414
P10768	ESD	0.08	0.890019606703248
Q8NE62	CHDH	0.08	0.871835949464414
O00299	CLIC1	0.08	0.888197335048415
P35637-1	FUS	0.08	0.903933443076381
Q9Y3L3-1	SH3BP1 {ECO:0000312|HGNC:HGNC:10824}	0.08	0.912068743548544
Q96Q05-2	TRAPPC9	0.08	0.880159823001256
Q8WX92	NELFB	0.08	0.871835949464414
Q96HP0	DOCK6	0.08	0.925023371819027
O95861-1	BPNT1	0.08	0.885426297178762
Q9BQP7	MGME1 {ECO:0000255|HAMAP-Rule:MF_03030}	0.08	0.921692353787263
Q96CV9-2	OPTN	0.08	0.900987193275185
O94788-1	ALDH1A2	0.08	0.880159823001256
Q7Z3C6-1	ATG9A	0.08	0.871835949464414
Q8WWY3-1	PRPF31	0.08	0.871835949464414
P14550	AKR1A1	0.08	0.871835949464414
Q9UNH7-1	SNX6	0.08	0.853007263416552
P46013-1	MKI67 {ECO:0000312|HGNC:HGNC:7107}	0.08	0.934769746428629
O15397-1	IPO8	0.08	0.887552353646182
Q93100-1	PHKB	0.08	0.880159823001256
Q9H7D7-1	WDR26	0.08	0.871835949464414
O94855-2	SEC24D {ECO:0000312|HGNC:HGNC:10706}	0.08	0.880159823001256
O75390	CS	0.08	0.672029231225707
P61201-2	COPS2	0.08	0.880159823001256
P43490	NAMPT	0.08	0.916707136641809
Q12904-2	AIMP1	0.08	0.871835949464414
Q9UM47	NOTCH3	0.08	0.970106396075872
P21399	ACO1	0.08	0.883880886285304
Q99623-1	PHB2 {ECO:0000312|EMBL:AAH14766.1	0.08	0.880159823001256
Q86SQ0-1	PHLDB2	0.08	0.918334147620743
Q9GZR2-1	REXO4	0.08	0.918334147620743
P33121-1	ACSL1	0.08	0.880159823001256
P08237-3	PFKM	0.08	0.810035002445907
O43175	PHGDH	0.08	0.888681617653828
Q96QZ7-2	MAGI1	0.08	0.89098237200723
Q9UPT8	ZC3H4	0.08	0.83277125237452
Q15436-1	SEC23A {ECO:0000312|HGNC:HGNC:10701}	0.08	0.871835949464414
Q12797-1	ASPH	0.08	0.924216885152323
Q92794	KAT6A	0.08	0.899689132318883
P49959-3	MRE11 {ECO:0000312|HGNC:HGNC:7230}	0.08	0.871835949464414
Q9UBW7-1	ZMYM2	0.08	0.912100216009728
Q15233-1	NONO	0.08	0.89098237200723
Q96P70	IPO9	0.08	0.882528151769426
P35556-1	FBN2	0.08	0.89098237200723
Q96RP9-1	GFM1 {ECO:0000255|HAMAP-Rule:MF_03061}	0.08	0.871835949464414
Q9Y230-1	RUVBL2	0.08	0.639790314236427
Q9Y3P9-1	RABGAP1	0.08	0.862725350117289
O76021-1	RSL1D1	0.08	0.914420684995185
P25705-1	ATP5A1	0.08	0.882528151769426
O43242-1	PSMD3	0.08	0.895295818454224
O00291-1	HIP1	0.08	0.938271939071074
Q92797-1	SYMPK	0.08	0.908985899180499
P19367-3	HK1	0.08	0.887746327666367
Q9Y4G6	TLN2	0.08	0.871835949464414
Q14BN4-1	SLMAP	0.08	0.89098237200723
Q13200-1	PSMD2	0.08	0.883880886285304
P50990-1	CCT8	0.08	0.894649386020384
P11586	MTHFD1	0.08	0.883175235231199
P11387	TOP1	0.08	0.922809625963461
P52701-1	MSH6 {ECO:0000312|HGNC:HGNC:7329}	0.08	0.880159823001256
Q8N3C0-1	ASCC3	0.08	0.880159823001256
Q9UGU0-1	TCF20	0.08	0.925507939763646
P43243-1	MATR3	0.08	0.913009479165064
O75533-1	SF3B1	0.08	0.871835949464414
Q12888-2	TP53BP1 {ECO:0000312|HGNC:HGNC:11999}	0.08	0.890137155200917
Q14690	PDCD11	0.08	0.928190198712701
Q09666-1	AHNAK	0.08	0.934358208891099
Q11201	ST3GAL1	0.07	0.880159823001256
Q9NQZ8	ZNF71	0.07	0.915345052107624
O75815-1	BCAR3	0.07	0.957121178249131
Q7Z6J6-1	FRMD5	0.07	0.933170638978012
Q9Y2S2-1	CRYL1	0.07	0.868664876735379
Q969M1-1	TOMM40L	0.07	0.934769746428629
Q9BRR0-1	ZKSCAN3	0.07	0.900455694207964
Q93015-2	NAT6	0.07	0.880159823001256
Q9H3U5-6	MFSD1	0.07	0.871835949464414
Q96PE7	MCEE	0.07	0.893576550166372
Q96I34	PPP1R16A	0.07	0.948828931379868
P62699	YPEL5	0.07	0.89098237200723
P08235-1	NR3C2	0.07	0.880159823001256
P17096-1	HMGA1	0.07	0.924874227098295
Q9UGN5-1	PARP2	0.07	0.880159823001256
O43491-4	EPB41L2	0.07	0.871835949464414
O60262	GNG7	0.07	0.936887528651349
Q13795-1	ARFRP1	0.07	0.854943090448002
Q13237-1	PRKG2	0.07	0.922508691001159
Q14159-1	SPIDR	0.07	0.934249332624954
Q15124-1	PGM5	0.07	0.89098237200723
Q9UFG5-1	C19orf25	0.07	0.899689132318883
Q5JS54-2	PSMG4	0.07	0.913009479165064
Q9UJG1-3	MOSPD1	0.07	0.928155117628769
Q96JN2-4	CCDC136	0.07	0.89098237200723
Q8TAE6	PPP1R14C	0.07	0.871835949464414
P11831	SRF	0.07	0.871835949464414
Q9BVT8	TMUB1	0.07	0.932664999687632
Q8TCD1	C18orf32	0.07	0.922022755469381
Q6Y1H2	HACD2 {ECO:0000303|PubMed:18554506	0.07	0.912100216009728
Q8N490-1	PNKD	0.07	0.949422467009631
Q9NVJ2-1	ARL8B	0.07	0.871835949464414
P40426-1	PBX3	0.07	0.871835949464414
Q92692-1	NECTIN2 {ECO:0000312|HGNC:HGNC:9707}	0.07	0.882528151769426
O14828-1	SCAMP3	0.07	0.882528151769426
Q9Y6G3	MRPL42	0.07	0.89098237200723
Q9NWR8	MCUB {ECO:0000303|PubMed:24231807	0.07	0.922809625963461
P23610	F8A1	0.07	0.810035002445907
Q9BXH1-1	BBC3	0.07	0.932664999687632
Q8N465-1	D2HGDH	0.07	0.83277125237452
Q684P5-1	RAP1GAP2	0.07	0.934769746428629
Q12767-2	TMEM94 {ECO:0000312|HGNC:HGNC:28983}	0.07	0.887746327666367
O75564	JRK	0.07	0.871835949464414
O43181	NDUFS4	0.07	0.901593593423437
Q96E09	FAM122A	0.07	0.943472209352857
P62306	SNRPF	0.07	0.868664876735379
P56211-1	ARPP19	0.07	0.871835949464414
Q9Y625	GPC6	0.07	0.880159823001256
Q9Y2D9	ZNF652	0.07	0.885405253743346
Q13404-1	UBE2V1	0.07	0.901683596509797
O15021-5	MAST4	0.07	0.882528151769426
Q9BYC8	MRPL32	0.07	0.882528151769426
P50583	NUDT2	0.07	0.926879109667441
Q6UWP2-1	DHRS11	0.07	0.824041191992476
Q9H0W9-1	C11orf54	0.07	0.871835949464414
P53370-1	NUDT6	0.07	0.88946743732219
O75787-1	ATP6AP2	0.07	0.877113026804733
Q15528-1	MED22	0.07	0.880159823001256
Q96KN1	FAM84B	0.07	0.880159823001256
Q9Y3B4	SF3B6	0.07	0.871835949464414
P62330	ARF6 {ECO:0000312|HGNC:HGNC:659}	0.07	0.880159823001256
Q9Y3M9-1	ZNF337	0.07	0.922809625963461
P19484-1	TFEB	0.07	0.958544508009803
O60941-1	DTNB	0.07	0.938104840013693
P09669	COX6C	0.07	0.89098237200723
Q86SE9-1	PCGF5	0.07	0.883880886285304
Q96MH2	HEXIM2	0.07	0.83277125237452
Q96T83	SLC9A7	0.07	0.900142222465241
Q969J3-1	BORCS5 {ECO:0000312|HGNC:HGNC:17950}	0.07	0.83277125237452
Q08431-1	MFGE8	0.07	0.83277125237452
Q9GZZ9-1	UBA5	0.07	0.889390179980199
P55210-3	CASP7	0.07	0.882528151769426
Q16649	NFIL3	0.07	0.912068743548544
P35244	RPA3	0.07	0.893576550166372
Q9HC44	GPBP1L1	0.07	0.89098237200723
O00462	MANBA	0.07	0.929854384425478
Q9NZR1-1	TMOD2	0.07	0.871835949464414
P51151	RAB9A	0.07	0.941548508261568
O15235	MRPS12	0.07	0.89098237200723
P07858	CTSB	0.07	0.922704220696271
Q9NZJ5	EIF2AK3	0.07	0.880159823001256
Q9Y221-1	NIP7	0.07	0.938441344281205
Q8N2M8-1	CLASRP	0.07	0.871835949464414
Q6UVY6-1	MOXD1	0.07	0.949540328044774
Q08426-1	EHHADH	0.07	0.951401327524328
Q8N4Q1-2	CHCHD4	0.07	0.89098237200723
Q9Y2G5-3	POFUT2	0.07	0.922809625963461
Q9H3G5	CPVL	0.07	0.922809625963461
Q9Y2T2	AP3M1	0.07	0.894649386020384
Q9ULD0-1	OGDHL	0.07	0.920838983550974
Q9BUF5	TUBB6	0.07	0.888681617653828
O00592-1	PODXL	0.07	0.922809625963461
P10599-1	TXN	0.07	0.939869290238674
Q92609-2	TBC1D5	0.07	0.871835949464414
P29353-6	SHC1	0.07	0.89098237200723
P22670	RFX1	0.07	0.83277125237452
P78364	PHC1	0.07	0.950372780062467
P28072	PSMB6	0.07	0.930694698324283
Q9BVM2	DPCD	0.07	0.871835949464414
Q5HYI8	RABL3	0.07	0.888172134527811
Q96EY4	TMA16	0.07	0.871835949464414
Q96FK6	WDR89	0.07	0.911525397527605
P68036-1	UBE2L3	0.07	0.926871972683527
Q4G0F5	VPS26B	0.07	0.880159823001256
P31946-1	YWHAB	0.07	0.912575647597227
Q9ULA0	DNPEP	0.07	0.871835949464414
Q8NBU5-1	ATAD1	0.07	0.890835491055889
Q92597-1	NDRG1	0.07	0.930507475488421
Q9NZ71-2	RTEL1 {ECO:0000255|HAMAP-Rule:MF_03065}	0.07	0.883880886285304
Q96FV2-1	SCRN2	0.07	0.883880886285304
Q9Y3Y2-3	CHTOP	0.07	0.910720930892619
P84103-1	SRSF3	0.07	0.871835949464414
Q14118	DAG1	0.07	0.880159823001256
P32780-1	GTF2H1	0.07	0.905225997430975
Q9H8Y8-1	GORASP2	0.07	0.810035002445907
Q8N9F7-1	GDPD1 {ECO:0000312|HGNC:HGNC:20883}	0.07	0.960809241218221
A9UHW6-1	MIF4GD	0.07	0.862725350117289
Q9NRR4-1	DROSHA	0.07	0.832169459997065
Q06330-1	RBPJ	0.07	0.880159823001256
Q93052	LPP	0.07	0.885802930488692
Q14197	MRPL58 {ECO:0000312|HGNC:HGNC:5359}	0.07	0.888197335048415
Q9BRZ2-1	TRIM56	0.07	0.886830420806596
P0DP24	CALM2 {ECO:0000303|PubMed:9681195	0.07	0.912100216009728
Q9H7Z7	PTGES2	0.07	0.910860714104266
P51553-1	IDH3G	0.07	0.83277125237452
O94760-1	DDAH1	0.07	0.631625212748031
Q9BW62	KATNAL1 {ECO:0000255|HAMAP-Rule:MF_03024}	0.07	0.887746327666367
P22413	ENPP1	0.07	0.911067175815808
P14324-1	FDPS	0.07	0.871835949464414
Q9UMY1-1	NOL7	0.07	0.938104840013693
Q9Y305-4	ACOT9	0.07	0.916707136641809
P09497-2	CLTB	0.07	0.871835949464414
P37198	NUP62	0.07	0.922809625963461
O95292-1	VAPB	0.07	0.934769746428629
P30419-1	NMT1	0.07	0.871835949464414
Q9UEG4	ZNF629	0.07	0.888686320042171
P54652	HSPA2	0.07	0.926020030350514
Q9Y375	NDUFAF1	0.07	0.877113026804733
Q86Y13-1	DZIP3	0.07	0.83277125237452
O60547-1	GMDS	0.07	0.871835949464414
Q16774-2	GUK1	0.07	0.83277125237452
Q9UFC0	LRWD1	0.07	0.893959433147828
Q13144	EIF2B5	0.07	0.888681617653828
P04626-1	ERBB2	0.07	0.930507475488421
Q9BRK4	LZTS2 {ECO:0000255|HAMAP-Rule:MF_03026}	0.07	0.948793948206388
[truncated: 6,855 more rows]

## Sheet: Library
Compound_No	number of hydrogen bond donor	number of hydrogen bond acceptor	Wildman-Crippen LogP	number of heteroatoms	ring count	number of rotatable bonds	aromatic bonds count	acidic group count	basic group count	atomic polarizability	smiles	MW
1	1	5	1.9976	8	3	4	17	0	0	51.4587	S(=O)(=O)(N(C)C)c1ccc(cc1)C(=O)Oc1c2c(cccc2)[nH]c(=O)c1	372.402
2	3	6	1.6873	10	3	8	17	0	0	63.7347	S(=O)(=O)(NCC(=O)OCC(=O)NC(=O)NCc1ccccc1)c1ccc2ccccc2c1	455.492
3	1	5	3.03092	8	3	4	11	0	1	55.7134	S(=O)(=O)(Nc1ccc(N2CCN(C)CC2)cc1C)c1cccs1.Cl	387.958
4	0	8	2.06742	10	2	10	12	0	0	64.0458	S(=O)(=O)(c1ccc(cc1)C)N(C)CC(=O)OCC(=O)c1cc(c(OC)c(c1)OC)OC	451.497
5	0	7	0.99742	9	4	4	17	0	0	57.2839	S(=O)(=O)(N1CCCC1)c1ccc(=O)n(Cc2cc(=O)n3c(n2)cc(C)cc3)c1	400.46
6	0	6	2.0716	9	2	6	12	0	0	47.4025	S(=O)(=O)(N(C)c1cccc(OC)n1)c1c(F)cc(c(OC)c1)OC	356.375
7	1	6	1.96662	8	3	7	12	0	1	66.5002	S(=O)(=O)(c1ccc(cc1)C)N1CCN(CC1)C(C(O)c1ccccc1)C(=O)OCC	432.542
8	1	3	2.766	6	3	6	18	0	0	52.9483	S(=O)(=O)(N(Cc1ccccc1)Cc1ccccc1)c1ccc(=O)[nH]c1	354.431
9	0	6	2.3243	9	4	6	17	0	0	67.7862	S(=O)(=O)(c1ccccc1)N1CCN(C(=O)COC(=O)/C=C/c2ccc3ccccc3n2)CC1	465.531
10	2	5	1.0702	9	3	6	12	0	1	61.711	S(=O)(=O)(Cc1ccccc1)N1CCN(CC1)C(c1ccccc1)C(=O)NC(=O)N	416.503
11	0	5	2.6658	7	3	5	16	0	0	52.1599	S(=O)(=O)(N(CC)CC)c1ccc2c(nc(n2C)c2cccnc2)c1	344.44
12	1	4	2.8281	10	2	4	6	1	1	52.1571	S(=O)(=O)(N(C)C1CCN(CC1)C)c1c(Cl)cc(c(C(=O)O)c1)Cl.Cl	417.742
13	0	8	1.6582	10	4	6	17	2	0	53.6279	S1(=O)(=O)c2ccccc2C(=O)N1CCSc1nnnn1Cc1ccccc1	401.473
14	1	8	1.8135	10	3	6	16	0	0	51.6099	n1c2c(ccs2)c(=O)n(C)c1SCCOc1ccc(cc1)S(=O)(=O)N	397.503
15	0	7	2.84362	9	3	6	16	0	0	48.7099	S(=O)(=O)(c1cccs1)N(c1ccccc1OC)Cc1oc(nn1)C	365.436
16	1	4	2.0293	6	3	3	11	0	2	40.4855	S1(=O)(=O)c2ccccc2/C(=N\CCc2cccs2)/N1	292.385
17	3	5	0.62352	9	2	3	11	0	0	35.7407	S(=O)(=O)(c1ccc(cc1)C)NC(=O)Nc1nnc[nH]1	281.297
18	0	6	2.69398	10	2	8	12	0	0	60.9259	S(=O)(=O)(N(C)c1ccccc1)c1c(Cl)ccc(c1)C(=O)OCC(=O)N(C)CCC#N	449.916
19	0	7	2.9647	10	4	5	11	0	2	65.7442	S(=O)(=O)(N1CCOCC1)c1ccc(s1)CC(=O)N1/C(=N/c2ccccc2)/SCCC1	465.622
20	1	7	2.53494	10	3	7	17	0	0	66.033	n1(c2ccccc2)c(C)c(c(C)n1)NC(=O)COC(=O)c1cccc(S(=O)(=O)N(C)C)c1	456.524
21	2	4	2.8809	8	2	6	11	0	0	47.2279	S(=O)(=O)(Nc1cccc(Cl)c1)c1ccc(CCNC(=O)C)s1	358.872
22	0	8	2.11774	10	4	6	17	0	0	65.0682	S(=O)(=O)(N(C)C)c1ccc(=O)n(CC(=O)c2cc(n(c3ccc4OCOc4c3)c2C)C)c1	457.508
23	0	6	1.939	8	3	2	6	0	3	40.2987	S1(=O)(=O)CCn2c(=N1)snc2SCc1ccccc1	313.429
24	2	3	1.3961	6	2	3	6	0	2	43.3531	S(=O)(=O)(N)c1ccc(cc1)C/N=C\1/CCCCCN1	281.381
25	2	4	2.4361	8	4	5	0	0	0	58.665	S(=O)(=O)(C)N(CCCC)C(=O)NC(=O)NC12CC3CC(C1)CC(C2)C3	371.503
26	3	4	2.672	7	1	4	6	1	0	50.711	S(=O)(=O)(NC(C)(C)C)c1cc(ccc1NC(C)(C)C)C(=O)O	328.434
27	2	6	2.23178	10	3	5	12	0	0	58.0859	S(=O)(=O)(c1ccc(c(OC)c1)NC(=O)Nc1ccccc1C#N)N1CCOCC1	416.459
28	0	8	2.69444	10	5	6	17	0	0	73.0154	S(=O)(=O)(N1CCCC1)c1ccc(=O)n(CC(=O)c2cc(n(c3ccc4OCCOc4c3)c2C)C)c1	497.573
29	1	7	1.5047	9	4	4	16	0	2	52.8567	S1(=O)(=O)c2ccccc2C(=N1)N[C@@H](C)C(=O)OCc1cn2c(cccc2)n1	384.417
30	2	6	3.2035	9	3	6	16	1	0	51.2651	S(=O)(=O)(c1ccc(cc1)/C=C/C(=O)O)Nc1sc2c(ccc(OC)c2)n1	390.442
31	0	7	1.7941	10	4	3	16	0	0	52.6099	S(=O)(=O)(N1CCOCC1)c1c(Cl)ccc(c1)C(=O)n1c2c(nn1)cccc2	406.851
32	3	8	-0.80768	11	2	6	12	0	0	50.5143	c1(C(=O)NS(=O)(=O)c2ccc(C)cc2)c(=O)[nH]c(=O)n(CCOC)c1N	382.398
33	0	6	2.36024	9	3	6	11	0	0	60.2032	S(=O)(=O)(c1ccccc1F)N1CCC[C@H]1C(=O)OCC(=O)c1cc(n(C)c1C)C	422.478
34	1	6	3.1743	8	3	6	16	0	0	48.7031	S(=O)(=O)(C)Nc1ccc(C(=O)CSc2oc3c(n2)cccc3)cc1	362.432
35	1	6	2.7377	10	3	5	17	0	0	51.5611	c1(c(Cl)n(cn1)C)S(=O)(=O)Nc1ccc(=O)n(Cc2ccccc2Cl)c1	413.286
36	1	3	3.9068	8	2	5	12	1	0	46.6363	S(=O)(=O)(N(CC)c1ccccc1)c1c(Cl)cc(c(C(=O)O)c1)Cl	374.245
37	3	3	2.2688	7	3	4	16	0	0	43.6743	S(=O)(=O)(Nc1ccc2c([nH]c(=O)[nH]2)c1)/C=C/c1ccccc1	315.354
38	2	5	2.3052	9	3	5	12	0	0	57.3991	S(=O)(=O)(c1ccc(cc1)Cl)N1CC(CC1C(=O)Nc1ccc(C(=O)C)cc1)O	422.89
39	2	6	1.4901	10	2	10	12	0	0	57.9117	S(=O)(=O)(c1ccc(OC)cc1)NC(CCC(=O)N)C(=O)OCc1ccc(cc1)F	424.45
40	0	5	2.93512	7	3	4	17	0	0	51.0255	S(=O)(=O)(c1ccc(cc1)C)N(C)c1cc2c(oc1=O)ccc(OC)c2	359.403
41	3	6	1.7013	10	2	8	12	1	0	54.3963	S(=O)(=O)(Nc1ccccc1C(=O)N)c1cc(cc(OC)c1OC)/C=C/C(=O)O	406.416
42	1	8	2.83294	11	3	7	11	0	0	69.6706	S(=O)(=O)(N1CCOCC1)c1cc(ccc1OC)/C=C/C(=O)Nc1sc(c(C)c1C(=O)OC)C	494.591
43	4	7	0.0673	11	4	4	16	0	0	55.0567	C1(=C(N(CC1=O)NC(=O)c1ccccc1S(=O)(=O)N)N)c1[nH]c2c(n1)cccc2	412.431
44	0	7	2.10214	9	3	7	11	0	0	65.9686	S(=O)(=O)(c1ccc(cc1)/C=C/C(=O)OCC(=O)c1cc(n(C)c1C)C)N1CCOCC1	446.525
45	0	5	2.3685	7	3	4	16	0	0	49.0663	S(=O)(=O)(N(C)C)c1ccc2c(nc(n2CC)c2cccnc2)c1	330.413
46	0	7	1.1486	9	3	5	6	0	0	55.2967	S(=O)(=O)(c1cccc(C(=O)C)c1)N1CCC(C(=O)OC2CCOC2=O)CC1	395.433
47	1	7	1.3541	10	3	8	12	0	0	66.9402	S(=O)(=O)(N(CC)CC)c1ccc(=O)n(CC(=O)Nc2ccccc2N2CCOCC2)c1	448.545
48	0	6	2.98234	8	4	7	17	0	0	69.6514	S(=O)(=O)(N1CCCC1)c1ccc(=O)n(CC(=O)c2cc(n(Cc3ccccc3)c2C)C)c1	453.564
49	2	5	2.37414	8	2	6	12	1	0	52.3659	S(=O)(=O)(Nc1ccc(=O)n(CCC)c1)c1c(C)cc(c(C(=O)O)c1)C	364.423
50	2	5	2.442	7	2	8	12	0	1	57.9206	S(=O)(=O)(NC(C)C)c1ccc(NCc2ccccc2CN(C)C)nc1	362.499
51	0	6	-0.0383	8	2	3	6	0	0	37.2667	S1(=O)(=O)c2ccccc2C(=O)N1C(C(=O)C)C(=O)OC	297.288
52	0	6	1.7176	9	5	3	16	0	0	59.0439	c12n(CCN1C(=O)c1ccc(cc1)S(=O)(=O)N1CCOCC1)c1c(cccc1)n2	412.471
53	1	5	1.99452	8	2	6	6	0	0	61.2202	S(=O)(=O)(c1ccc(C)cc1)N[C@@H](C)C(=O)OCC(=O)N1C(C)CCCC1C	396.509
54	1	7	2.7924	11	2	6	11	0	0	56.8743	S(=O)(=O)(N(C)C)c1c(Cl)ccc(c1)C(=O)Nc1oc(c(C(=O)OCC)c1C#N)C	439.877
55	0	8	2.4086	11	3	8	17	0	0	71.6578	n1(c2c(C)ccc(S(=O)(=O)N(C)C)c2)c(=O)c2c(nc1SCC(=O)N(C)CCC#N)cccc2	499.618
56	0	8	1.5753	11	5	4	17	0	0	66.4662	S(=O)(=O)(c1ccc2OCCCOc2c1)N1CCN(C(=O)c2ccc(n3cncn3)cc2)CC1	469.523
57	4	5	0.0352	11	1	8	6	2	0	42.6823	S(=O)(=O)(NC(CCC(=O)N)C(=O)O)c1c(Cl)ccc(C(=O)O)c1	364.763
58	1	5	2.8511	8	3	5	6	0	2	59.0914	S1(=O)(=O)NC(N2C(=N1)CCCCC2)c1ccc(c(OC)c1)OCC(C)C	381.498
59	0	2	3.7169	7	2	4	6	0	0	49.0399	S(=O)(=O)(N1CCCCC1)N(C)C(C)c1ccc(Cl)cc1Cl	351.299
60	0	5	3.3185	8	2	9	11	0	0	64.7402	S(=O)(=O)(c1ccc(C(=O)C)cc1)N(Cc1ccco1)CC(=O)N(C(C)C)C(C)C	420.531
61	0	4	1.83212	7	3	4	10	0	0	56.9558	n1(c2c(cc1C)cccc2)CC(=O)N1CCC(N(C)S(=O)(=O)C)CC1	363.483
62	1	3	0.4054	6	1	4	6	0	0	32.6811	S(=O)(=O)(N(CC)CC)c1ccc(=O)[nH]c1	230.289
63	4	4	1.67502	9	3	3	16	0	0	46.2431	S(=O)(=O)(c1ccc(cc1)C)NC(=O)Nc1ccc2c([nH]c(=O)[nH]2)c1	346.368
64	2	6	1.6499	9	3	7	12	0	0	59.7814	S(=O)(=O)(NCc1ccccc1)c1ccc(O)c(C(=O)OCC(=O)N2CCCC2)c1	418.471
65	1	8	2.3071	10	3	6	16	0	0	46.0803	S(=O)(=O)(c1ccc(cc1)C(=O)OCC)Nc1nnc(c2ccco2)o1	363.351
66	1	4	0.1188	6	2	1	6	0	0	30.8091	S1(=O)(=O)c2ccccc2C(=O)C(C(=O)C)N1	239.252
67	0	6	1.54644	9	4	4	17	0	0	65.231	S(=O)(=O)(c1ccc(C)cc1C)N1CCN(CC1)C(=O)Cn1c2c(cccc2)ncc1=O	440.525
68	0	5	1.79708	7	1	7	6	0	0	46.7103	S(=O)(=O)(N(CC)CC)c1ccc(cc1)/C=C/C(=O)OCC#N	322.386
69	3	7	0.69437	11	2	5	11	0	0	47.6747	n1(CC(=O)Nc2ccc(S(=O)(=O)N)cc2)nc(sc1=N)CC.Cl	377.879
70	1	6	2.2098	9	4	5	17	0	0	62.1374	S(=O)(=O)(c1ccc(cc1)NC(=O)Cn1c2c(cccc2)ncc1=O)N1CCCCC1	426.498
71	1	9	0.72464	12	3	7	15	0	0	58.8947	c1(C(=O)OC)c(C)[nH]c(C(=O)COn2c3c(nn2)ccc(S(=O)(=O)N(C)C)c3)c1C	435.462
72	2	5	1.96108	8	3	5	16	0	0	48.9611	c1([nH]c2c(n1)cccc2)C(C#N)C(=O)c1cccc(S(=O)(=O)NC)c1	354.391
73	1	6	2.554	10	4	6	12	0	0	64.5252	S(=O)(=O)(c1ccc(cc1)NC(=O)COc1ccc(F)c2C(CC(=O)c12)C)N1CCOCC1	462.499
74	3	5	1.67718	9	2	6	12	0	0	54.1903	S(=O)(=O)(N)c1ccc(cc1)C(C)NC(=O)c1ccc(cc1)NC(=O)CC#N	386.433
75	2	4	0.99542	8	2	5	6	0	0	49.8107	S(=O)(=O)(c1ccc(C)cc1)NC(=O)NCCC(=O)N1CCCC1	339.417
76	0	8	1.68546	10	3	6	16	0	0	59.4194	S(=O)(=O)(N(C)C)c1ccc(=O)n(CC(=O)c2cc(n(c3cc(on3)C)c2C)C)c1	418.475
77	0	4	2.24744	6	3	5	12	0	1	57.9138	S(=O)(=O)(c1ccc(C)c(C)c1)N1CCN(CC1)CCc1ccncc1	359.495
78	1	4	0.5098	8	2	6	6	0	0	55.2026	S(=O)(=O)(N(C)C(C)C)NCC(=O)N1CCN(CC1)c1ccccc1	354.476
79	0	7	1.4226	10	4	5	17	0	0	60.8107	S(=O)(=O)(c1ccc(cc1)OC)N1CCN(CC1)C(=O)c1ccc(n2cncn2)cc1	427.486
80	2	6	-0.6735	9	2	3	10	1	0	31.0863	n1(CC(=O)O)c2ccc(S(=O)(=O)N)cc2oc1=O	272.238
81	2	5	2.67352	8	3	6	17	0	0	53.7571	S(=O)(=O)(c1ccc(cc1)OCC)Nc1ccccc1n1c(C)c[nH]c1=O	373.434
82	2	3	0.7659	7	2	4	6	0	3	48.2134	S(=O)(=O)(c1ccc(cc1)CN/C(=N\C)/NC)N1CCCC1	310.423
83	2	6	2.31194	9	3	4	15	0	0	51.4347	c12n(cc(C)s1)c(c(C)n2)/C=C/C(=O)Nc1ccc(cc1)S(=O)(=O)N	376.463
84	2	8	-0.27226	12	3	6	5	0	1	59.8018	S(=O)(=O)(N1CCN(CC1)CC1=C(CNC(=O)N1)C(=O)OCC)c1c(C)noc1C	427.483
85	2	4	1.7949	7	2	6	12	1	0	41.3183	S(=O)(=O)(NOCc1ccccc1)c1cccc(C(=O)O)c1	307.327
86	1	7	0.3124	10	3	5	12	0	0	52.2675	S(=O)(=O)(N(C)C)c1ccc(=O)n(CC(=O)c2ccc3c(NC(=O)CO3)c2)c1	391.405
87	1	4	3.0064	8	2	8	12	0	0	58.8007	S(=O)(=O)(NCC(=O)N(C)Cc1cc(ccc1OC)Br)/C=C/c1ccccc1	453.358
88	3	4	0.0847	8	1	5	6	0	0	37.0099	S(=O)(=O)(N)c1ccc(cc1)CNC(=O)NOCC	273.314
89	2	8	2.2379	12	4	7	22	0	0	68.0327	S(=O)(=O)(C)N(C)c1ccc(c2csc(NC(=O)CCn3[nH]c(=O)c4ccccc4c3=O)n2)cc1	499.574
90	0	4	3.2512	7	3	9	12	0	0	68.7918	S(=O)(=O)(N(CCc1ccccc1)Cc1ccccc1)N1CCC(CC1)C(=O)OCC	430.57
91	2	3	2.8753	7	3	3	12	0	0	54.2887	S(=O)(=O)(N)c1ccc(cc1)NC(=O)N(C)C1CCCc2ccccc12	359.451
92	2	4	1.72826	8	2	6	6	0	0	62.185	S(=O)(=O)(CC(=O)NCC(=O)Nc1c(C)cc(cc1C)C)N1CCC(C)CC1	395.525
93	3	5	2.3077	9	3	6	16	2	0	48.2023	S(=O)(=O)(NCc1c2c(oc1C(=O)O)cccc2)c1ccccc1C(=O)O	375.358
94	0	7	1.25814	9	3	4	12	0	0	49.5359	S1(=O)(=O)c2ccccc2C(=O)N1CCOC(=O)c1c(C)oc(=O)cc1C	377.374
95	3	4	0.4072	8	1	6	6	0	1	44.1619	S(=O)(=O)(N)c1ccc(cc1)NC(=O)NCCCN(C)C	300.384
96	1	5	2.698	8	3	6	12	1	0	55.2591	S(=O)(=O)(c1cccc(c1)CSc1ccccc1C(=O)O)N1CCOCC1	393.486
97	1	3	0.07628	6	1	6	0	0	0	31.8859	S(=O)(=O)(N(C)CCC#N)NCC1CC1	217.294
98	1	6	1.72902	9	2	6	5	0	0	61.823	S(=O)(=O)(N1CCCCC1)c1c(C)nn(CC(=O)NC(C)(C(C)C)C#N)c1C	395.529
99	2	5	1.62192	8	3	6	16	0	0	54.7219	c1(C(=O)NCc2ccccc2CS(=O)(=O)NC)cn2c(n1)cc(cc2)C	372.45
100	2	6	2.309	9	3	5	16	0	0	51.4347	c1(cn(c(C(=O)Nc2scc(c3ccccc3)n2)c1)C)S(=O)(=O)NC	376.463
101	2	7	0.5087	13	3	5	12	0	0	57.5313	S(=O)(=O)(c1ccc(cc1)S(=O)(=O)N)Nc1ccc(F)c(N2CCS(=O)(=O)CC2)c1	463.534
102	1	6	2.22382	9	3	5	17	0	0	55.1551	S(=O)(=O)(C)N(C)c1ccccc1C(=O)Nc1ccc(n2ccnc2C)nc1	385.449
103	2	5	1.5169	9	2	10	6	0	0	66.0806	S(=O)(=O)(c1ccc(OC)cc1)NC(CC(C)C)C(=O)NCCC(=O)N1CCCC1	425.551
104	0	4	2.60192	7	3	5	12	0	0	59.511	S(=O)(=O)(N(C)C)c1ccc2c(c1)CCN2C(=O)C(C)Oc1ccc(C)cc1	388.489
105	0	5	2.77192	7	3	4	17	0	0	49.8615	S(=O)(=O)(c1cccc2cc(cnc12)C)N(C)c1cccc(OC)n1	343.408
106	2	4	2.6151	7	2	6	5	1	0	44.3235	c1(ccsc1C(=O)O)S(=O)(=O)NCCC1=CCCCC1	315.416
107	0	4	2.51432	6	2	3	11	0	0	40.0591	S(=O)(=O)(C)N(C)c1ccc(cc1)c1csc(C)n1	282.39
108	0	7	1.8127	10	4	6	17	0	0	63.9042	S(=O)(=O)(c1ccc(cc1)OCC)N1CCN(CC1)C(=O)c1ccc(n2cncn2)cc1	441.513
109	2	5	1.9891	8	3	5	11	0	0	54.2954	c12cnn(c1CCCC2NC(=O)c1cccc(c1)NS(=O)(=O)CC)C	362.455
110	4	5	-0.4601	11	3	2	6	0	0	48.3855	S(=O)(=O)(N)c1ccc(cc1)NC(=O)N1CCC2(CC1)NC(=O)NC2=O	367.387
111	4	5	1.04505	10	2	8	11	1	0	54.1971	S(=O)(=O)(N(C)CCCc1[nH][nH]c(=N)c1C#N)c1ccc(cc1)/C=C/C(=O)O	389.437
112	3	4	0.3518	8	2	6	6	0	0	49.8107	S(=O)(=O)(c1ccc(cc1)C1CCCCC1)NC(C(=O)N)C(=O)N	339.417
113	0	6	2.6949	8	4	4	17	0	0	50.1251	S1(=O)(=O)c2ccccc2C(=O)N1Cc1coc(c2ccc(cc2)OC)n1	370.386
114	2	6	2.1294	9	4	4	17	0	0	55.9503	S(=O)(=O)(c1cccc(C(=O)Nc2n(C)cc(O)n2)c1)N1CCc2ccccc12	398.444
115	3	5	-1.2087	10	2	4	6	0	0	38.6715	N1(CC(=O)NC1=O)NC(=O)c1ccc(S(=O)(=O)NC)cc1	312.307
116	2	4	0.8992	10	2	15	0	0	0	64.239	S(=O)(=O)(NCCNS(=O)(=O)N(CCC)CC1CC1)N(CCC)CC1CC1	410.606
117	2	6	0.68554	9	3	4	11	0	0	52.9687	c1(NC(=O)CN2CCc3cc(ccc23)S(=O)(=O)N)c(C)nn(c1C)C	363.443
118	1	6	2.4889	9	3	7	12	0	0	58.4479	S(=O)(=O)(/C=C/c1ccccc1)N(C)CC(=O)Nc1cc2c(cc1C(=O)C)OCO2	416.455
119	0	7	1.1063	10	3	4	17	0	0	53.9435	n1(C)c(=O)c2cc(cnc2n(C)c1=O)S(=O)(=O)N(C)Cc1ccccc1Cl	408.867
120	1	8	0.5431	10	2	6	12	0	0	51.6419	S(=O)(=O)(c1ccc(cc1)C(=O)C)N(C)Cc1nc(nc(N(C)C)n1)N	364.431
121	0	6	3.7153	8	3	7	17	0	0	56.6503	S(=O)(=O)(c1ccc(cc1)C(=O)OCC)N(c1cccnc1)Cc1ccsc1	402.497
122	3	3	1.2861	8	1	5	6	0	3	52.4702	S(=O)(=O)(c1cccc(CN/C(=N\C)/NC)c1)NC(C)C.I	426.324
123	1	5	2.03142	8	2	6	11	0	0	52.3351	S(=O)(=O)(N(C)C)c1ccccc1CNC(=O)/C=C/c1csc(C)n1	365.48
124	1	5	3.2436	7	3	4	17	0	0	45.7723	n1c(c2ccc(cc2)NS(=O)(=O)C)csc1c1ccccn1	331.422
125	2	4	2.00554	7	2	6	12	0	0	49.4351	S(=O)(=O)(NCCC(=O)Nc1ccncc1)c1cc(C)ccc1C	333.413
126	2	5	1.8532	9	5	8	6	0	0	68.9738	S(=O)(=O)(c1ccccc1)NC(CCS(=O)(=O)C)C(=O)NC12CC3CC(C1)CC(C2)C3	454.614
127	2	4	2.30522	8	2	5	6	0	0	51.5707	S1(=O)(=O)NC(=C(CCC(=O)Nc2cc(ccc2OC)C)C(=N1)C)C	351.428
128	3	5	0.71872	9	2	5	6	0	0	48.4839	N1(CCNC1=O)C(=O)C(C)Nc1ccc(NS(=O)(=O)C)c(c1)C	340.405
129	2	3	1.3082	6	1	8	6	0	0	46.8154	S(=O)(=O)(C)NCCc1ccc(C(=O)NCCCC)cc1	298.408
130	2	10	-0.36216	13	4	6	11	0	1	65.0886	S(=O)(=O)(N1CCCN(CC(=O)c2c(=O)[nH]c(=O)n(C3CC3)c2N)CC1)c1c(C)noc1C	466.52
131	2	4	1.977	8	2	9	11	0	1	52.9572	S(=O)(=O)(C)N(CC)CCCNCc1c[nH]nc1c1ccc(F)cc1	354.451
132	0	5	2.3186	7	4	5	17	0	0	53.3815	S1(=O)(=O)c2ccccc2C(=O)N1CCc1nccn1Cc1ccccc1	367.43
133	2	5	3.5314	8	2	6	11	1	0	47.6499	S(=O)(=O)(Nc1ccc(cc1SC)C(=O)O)c1ccc(CC)s1	357.478
134	2	3	2.4869	6	2	8	6	0	0	56.5226	S(=O)(=O)(NC(C)C)Cc1ccccc1CNC(=O)/C=C(/C)\C1CC1	350.484
135	0	5	2.6658	7	3	5	16	0	0	52.1599	S(=O)(=O)(N(CC)CC)c1ccc2c(nc(n2C)c2ccccn2)c1	344.44
136	1	5	1.71908	8	2	6	12	0	0	45.6933	S(=O)(=O)(c1ccc(F)cc1)NCC(=O)OCc1ccccc1C#N	348.355
137	0	5	2.60148	7	2	8	12	0	0	55.0839	S(=O)(=O)(N(C)CCOc1ccccc1C(=O)C)Cc1ccccc1C#N	372.446
138	1	6	2.0023	8	2	7	11	0	1	52.7039	S(=O)(=O)(N(C)C)c1ccc(CNC(c2ccccc2)C(=O)OC)s1	368.48
139	2	6	1.6842	9	2	11	6	0	0	64.3206	S(=O)(=O)(N(CC)CC)c1ccc(NCCOC)c(C(=O)NCC2CCCO2)c1	413.54
140	0	5	2.811	8	3	4	12	0	0	48.5551	S1(=O)(=O)c2ccccc2C(=O)N1Cc1cc(c(Br)cc1OC)OC	412.261
141	0	5	1.647	8	4	4	11	0	0	56.0554	S(=O)(=O)(c1ccc2c(c1)CCCN2C(=O)Cn1ccnc1)N1CCCC1	374.466
142	2	5	0.6059	10	2	5	5	0	0	47.2371	S(=O)(=O)(NCc1ccc(S(=O)(=O)N)s1)N1CCCCCC1	353.491
143	3	8	0.5856	12	4	4	21	0	0	53.8983	n1(CC(=O)Nc2sc3c(ccc(S(=O)(=O)N)c3)n2)[nH]c(=O)c2ccccc2c1=O	431.455
144	0	8	1.4312	11	4	6	17	0	0	64.7062	S(=O)(=O)(c1ccc(OC)c(OC)c1)N1CCN(CC1)C(=O)c1ccc(n2cncn2)cc1	457.512
145	2	5	3.6306	8	2	8	11	0	0	51.7083	S(=O)(=O)(Nc1ccccc1NC(=O)CCSCC)c1cccs1	370.521
146	1	5	3.0484	8	4	9	18	0	1	77.5986	S(=O)(=O)(Cc1ccccc1)N1CCN(CC1)C(=O)CNC(c1ccccc1)c1ccc(cc1)OC	493.629
147	2	6	1.9453	11	4	6	12	0	0	64.9584	S(=O)(=O)(NCC(=O)OCC(=O)N1c2c(NC(=O)C31CCCC3)cccc2)c1ccccc1F	475.498
148	2	6	2.0508	9	3	8	11	0	1	61.2846	c1([nH]ncc1C(=O)OCC)S(=O)(=O)NCc1ccccc1CN1CCCCC1	406.508
149	1	6	1.3418	9	2	4	5	0	0	49.9859	c1(ccsc1C(=O)OCC(=O)N1C(C)CCCC1C)S(=O)(=O)N	360.457
150	2	4	1.7324	8	3	5	12	0	0	54.4639	S(=O)(=O)(NCC1CCCc2ccccc12)c1cccc(S(=O)(=O)N)c1	380.491
151	1	3	0.9395	5	2	3	6	0	1	39.8263	S(=O)(=O)(N)C1CCCN(Cc2ccccc2)C1	254.355
152	0	7	2.69064	9	4	6	16	0	0	57.6527	S(=O)(=O)(N(C)Cc1ccco1)c1c(C)nn(Cc2ccc3OCOc3c2)c1C	403.46
153	2	5	1.179	7	2	6	10	0	0	37.9679	S(=O)(=O)(C)NCCCNc1oc2c(n1)cccc2	269.326
154	1	5	2.3426	8	2	7	12	0	0	55.7974	S(=O)(=O)(N(C)C)c1cccc(CNc2ccc(S(=O)(=O)CC)cc2)c1	382.507
155	0	8	1.2576	12	4	7	5	0	0	67.2906	S(=O)(=O)(N1CCCCC1)c1ccsc1C(=O)OCC(=O)N(C1CC1)C1CCS(=O)(=O)C1	490.625
156	0	4	2.53204	7	2	4	12	0	0	50.9371	S(=O)(=O)(N(C)c1cccc(C)c1C)c1ccccc1S(=O)(=O)C	353.465
157	0	6	2.96302	10	4	3	16	0	0	58.9655	S(=O)(=O)(N1CCN(CC1)C(=O)c1cc(=O)c2c(ccc(C)c2)o1)c1ccc(Cl)s1	452.941
158	1	6	2.00122	10	2	8	6	0	1	70.3142	S(=O)(=O)(c1ccc(cc1)C)NC(=O)N(CCN(C(C)C)C(C)C)C1CCS(=O)(=O)C1	459.634
159	2	5	1.2746	9	2	8	6	0	0	55.0398	S(=O)(=O)(C)N(CCCNC(=O)NCc1cccc2c1OCO2)C(C)C	371.459
160	1	7	2.5975	9	2	9	12	0	0	63.2438	S(=O)(=O)(N(CC)c1cccc(CO)c1)c1cc(cc(OC)c1OC)/C=C/C(=O)OC	435.498
161	2	5	2.9095	10	3	6	11	0	1	62.6722	S(=O)(=O)(C)Nc1cccc(c1)CNC(=O)N1CCN(CC1)Cc1ccc(Br)s1	487.445
162	1	5	3.05602	8	3	6	17	0	0	55.5171	S(=O)(=O)(c1ccc(cc1)NC(=O)c1cc(on1)C)N(C)Cc1ccccc1	385.445
163	2	4	0.8011	7	2	4	6	0	0	37.0031	S(=O)(=O)(NOCC)c1ccc2c(CCC(=O)N2)c1	270.31
164	1	5	2.9403	7	3	6	6	0	1	63.5118	S(=O)(=O)(c1cccc(C(=O)OC)c1)NCC1(CCCCC1)N1CCCCC1	394.537
165	1	5	2.0427	7	1	8	5	0	0	46.9907	S(=O)(=O)(C)NCCc1ccc(C(=O)OCCC(C)C)s1	319.448
166	3	5	-1.639	8	1	5	5	0	1	33.1211	c1(cn(c(C(=O)N)c1)C)S(=O)(=O)NCCN	246.292
167	3	4	1.918	7	1	7	6	0	0	53.8046	c1(C(=O)NCCNS(=O)(=O)C)cc(C(C)C)cc(C(C)C)c1O	342.461
168	1	6	3.22852	9	4	6	17	0	1	68.3246	c1(c(C)oc(c2ccccc2)n1)C(=O)Nc1ccc(S(=O)(=O)N2CCN(CC)CC2)cc1	454.552
169	1	6	1.398	11	3	10	12	0	1	69.2972	S(=O)(=O)(c1ccc(cc1)F)N(C)CCS(=O)(=O)NCc1ccccc1CN1CCOCC1	485.603
170	1	8	0.9997	10	3	8	16	0	0	58.4547	c1(=O)n(C)c2c(cccc2)n1CCC(=O)OCCOc1ccc(cc1)S(=O)(=O)N	419.459
171	2	6	1.2142	11	3	8	6	0	2	69.4138	S1(=O)(=O)c2ccccc2C(=N1)NC(CCCC)C(=O)NC1CCN(S(=O)(=O)CC)CC1	470.617
172	1	9	-0.744	11	3	5	12	0	2	54.0343	S1(=O)(=O)c2ccccc2C(=N1)NCCC(=O)OCc1cc(=O)n(c(=O)n1C)C	406.42
173	1	6	2.75622	10	4	3	11	0	0	61.8862	S(=O)(=O)(N1CCN(C(=O)Nc2ccc3OCCCOc3c2)CC1)c1ccc(C)s1	437.543
174	1	7	1.7124	9	3	5	16	0	0	47.3763	c12ccsc1ncn(CC(=O)c1ccc(cc1)NS(=O)(=O)C)c2=O	363.42
175	1	6	3.92142	9	4	6	17	1	0	61.3411	S(=O)(=O)(c1c(C)ccc(C(=O)O)c1)N(Cc1cccs1)c1ccc2OCCOc2c1	445.518
176	0	5	-0.0621	8	2	2	5	0	0	39.1079	S(=O)(=O)(C)N1CCCC1C(=O)/N=c/1\sccn1C	289.382
177	1	5	2.2523	8	2	6	12	0	0	54.1259	S(=O)(=O)(N(C)C)c1cccc(COC(=O)c2cccc(c2)NC(=O)C)c1	376.434
178	1	6	0.72992	9	2	5	5	0	1	55.4942	c1(CNC2CCCN(S(=O)(=O)C)C2)c(C)nn(C)c1N(C)C.Cl	365.931
179	1	4	2.6453	7	2	6	12	0	0	47.3267	S(=O)(=O)(N(CCO)c1ccccc1)c1c(OC)ccc(Br)c1	386.267
180	2	7	1.5352	10	4	5	12	0	3	69.2962	S1(=O)(=O)c2ccccc2C(=N1)NC(C(C)C)C(=O)Nc1ccc(N2CCN(CC2)C)nc1	456.572
181	2	3	0.3746	6	1	5	0	0	0	38.4419	S(=O)(=O)(C)NCCC(=O)NC1CCCCC1	248.348
182	3	7	-0.8671	12	2	9	6	0	0	58.837	S(=O)(=O)(c1ccc(OC)c(C2(C)NC(=O)NC2=O)c1)N(C)CC(=O)NCCOC	428.467
183	0	8	3.2778	10	3	10	17	0	0	66.4018	S(=O)(=O)(c1ccc(cc1)OCCC(=O)OC)N(C(C)C)Cc1nnc(o1)c1ccccc1	459.524
184	0	5	2.2112	8	4	4	12	0	0	63.833	S(=O)(=O)(c1cccc(c1)C(=O)OC)N1Cc2c(cccc2)CC1C(=O)N1CCCC1	428.51
185	0	6	2.4124	8	3	8	18	0	0	62.4994	S(=O)(=O)(N(Cc1ccccc1)Cc1ccccc1)c1ccc(=O)n(CC(=O)OC)c1	426.494
186	2	5	0.8758	8	2	8	12	0	0	51.0323	S(=O)(=O)(Cc1ccccc1)NCC(=O)OC(c1ccccc1)C(=O)N	362.407
187	1	3	3.6497	6	3	5	12	1	0	54.6507	S(=O)(=O)(c1ccc(cc1)C(C)CC)N1CCc2cc(ccc12)C(=O)O	359.447
188	3	7	2.06747	11	3	7	12	0	2	65.075	S1(=O)(=O)NC(=N)C(c2ccc(cc2)OC)N1CC(=O)Nc1ccc(C(=O)OC(C)C)cc1	460.512
189	2	4	1.4978	7	2	5	5	0	0	44.5239	S(=O)(=O)(NC)c1ccc(C(=O)NCC2CCCCC2)o1	300.38
190	2	5	2.70574	8	2	9	12	0	0	58.553	S(=O)(=O)(c1ccc(C)cc1)Nc1cccc(NC(=O)COCCOC)c1C	392.477
191	3	5	2.4107	8	2	9	12	1	1	58.553	S(=O)(=O)(NCc1ccccc1CN(CC)CC)c1ccc(O)c(C(=O)O)c1	392.477
192	2	4	2.38	7	3	6	12	0	1	60.4758	S(=O)(=O)(C)NC1CCN(C(c2ccccc2)C(=O)Nc2ccccc2)CC1	387.505
193	2	6	2.9284	9	3	7	18	0	0	55.9503	S(=O)(=O)(c1ccc(C(=O)Nc2cccnc2OCC)cc1)Nc1ccncc1	398.444
194	2	5	1.735	8	2	8	12	0	0	55.8859	S(=O)(=O)(/C=C/c1ccccc1)N[C@@H](C)C(=O)OC(c1ccccc1)C(=O)N	388.445
195	1	7	1.2415	10	3	5	12	0	0	46.3325	S(=O)(=O)(N)c1ccc(F)c(C(=O)OCC(=O)c2ccc3OCOc3c2)c1	381.337
196	2	4	1.914	7	3	6	12	0	0	56.4174	S(=O)(=O)(NCC1(CCOCC1)C(=O)N)c1ccccc1c1ccccc1	374.462
197	0	5	2.67352	7	2	6	12	0	0	55.4527	S(=O)(=O)(N(C)C)c1ccc(c(C(=O)OC(C)C(=O)c2ccccc2)c1)C	375.446
198	0	6	2.45892	9	3	7	11	0	0	65.9686	S(=O)(=O)(c1cccc(C(=O)C)c1)N1CCN(C(=O)CCc2cc(c(o2)C)C(=O)C)CC1	446.525
199	1	3	1.576	5	1	6	6	0	1	44.2534	S(=O)(=O)(C)NCc1ccccc1CN(C)C(C)C	270.398
200	1	6	2.5958	8	2	7	12	0	0	53.1611	S(=O)(=O)(c1ccccc1)Nc1cccc(C(=O)OC(CC)C(=O)OC)c1	377.418
201	1	6	2.5925	9	3	7	11	0	0	64.5466	c1(C(=O)NCCS(=O)(=O)N2CC(C)OC(C)C2)c(OC)cc(c2ccccc2)s1	438.571
202	1	6	2.54022	9	4	4	17	0	0	60.0087	S(=O)(=O)(C)N1CCCc2cc(ccc12)C(=O)Nc1ccc(n2ccnc2C)nc1	411.487
203	2	8	0.50634	12	3	7	5	0	1	65.989	S(=O)(=O)(N1CCN(CC1)CC1=C(C(=O)OCC)C(NC(=O)N1)CC)c1c(C)noc1C	455.537
204	2	6	2.3194	10	3	6	17	0	0	55.7567	S(=O)(=O)(c1ccc(cc1)C(=O)Nc1ncc(C(=O)N)s1)N(C)c1ccccc1	416.484
205	2	4	2.3567	7	3	3	12	0	0	50.2303	S(=O)(=O)(C)N1CCCc2cc(ccc12)C(=O)Nc1ccccc1O	346.408
206	3	4	2.5773	7	5	9	6	0	1	72.4238	S(=O)(=O)(N)c1ccc(cc1)CCNC(=O)CNC(CC)C12CC3CC(C1)CC(C2)C3	433.618
207	2	3	-1.6128	7	1	2	0	0	0	27.8343	S(=O)(=O)(N)N1CCC(CC1)C(=O)N	207.255
208	2	4	2.19502	7	3	6	16	0	0	56.0487	c1(C(=O)NCCNS(=O)(=O)c2ccc(cc2)C)c2c(n(C)c1)cccc2	371.462
209	1	3	2.2173	6	2	9	6	0	1	57.061	S(=O)(=O)(N(CCC)CCC)NC1CCN(Cc2ccccc2)C1	339.505
210	1	5	1.0329	8	2	7	6	0	0	51.9394	S(=O)(=O)(CCC)N1CCCC1C(=O)OCc1ccc(C(=O)N)cc1	354.428
211	3	4	0.532	7	1	5	6	0	0	32.5713	S(=O)(=O)(CCCO)Nc1ccc(c(N)c1)F	248.279
212	0	7	1.8085	10	3	7	17	2	0	53.2853	S(=O)(=O)(N(C)C)c1ccc(cc1)OCCn1nnc(c2cccc(F)c2)n1	391.428
213	1	7	1.3277	10	3	8	11	0	0	53.1439	n1(C2CC2)c(=O)[nH]nc1SCCOc1ccc(S(=O)(=O)N(C)C)cc1	384.483
214	3	4	2.6325	9	3	6	16	0	0	50.9179	S(=O)(=O)(NCCC(=O)Nc1[nH]c2c(n1)cccc2)c1ccccc1Br	423.292
215	1	5	2.143	8	2	4	12	0	0	44.3021	S(=O)(=O)(c1ccc(c(C(=O)OC)c1)O)N(C)c1ccc(cc1)F	339.344
216	0	4	3.0802	8	3	5	11	0	0	46.8059	S(=O)(=O)(N(C1CC1)Cc1nccn1C)c1c(Cl)ccc(Cl)c1	360.266
217	1	7	0.148	10	2	7	11	0	0	53.1747	n1(CCCN(C)S(=O)(=O)CC)c(=O)c2ccc(cc2[nH]c1=O)C(=O)OC	383.426
218	2	6	1.458	9	4	3	21	0	0	45.5055	n1(c2ccccc2)ncc(n1)c1[nH]c2c(cc(cc2)S(=O)(=O)N)n1	340.368
219	1	6	0.3907	9	2	6	6	0	0	56.2614	S(=O)(=O)(c1ccc(C(=O)OCC(=O)NCC#C)cc1)N1CC(OC(C)C1)C	394.449
220	1	6	2.3974	9	3	7	11	0	0	61.2846	c1([nH]ncc1C(=O)OCC)S(=O)(=O)N(C)Cc1ccc(N2CCCCC2)cc1	406.508
221	2	6	0.37754	9	2	5	5	0	1	55.2094	c1(NC(=O)C(C)N2CCCC(C2)NS(=O)(=O)C)c(C)nn(c1C)C	357.48
222	1	5	0.7922	10	1	12	0	0	1	68.6661	S(=O)(=O)(C)N1CCN(CCNS(=O)(=O)N(CCC(C)C)CCC(C)C)CC1	426.649
223	2	6	2.1273	9	2	5	12	0	0	45.1041	S(=O)(=O)(Nc1ccc(OC)c(F)c1)c1ccc(c(C(=O)OC)c1)O	355.343
224	1	4	2.79644	7	2	5	11	0	0	51.9019	S(=O)(=O)(Nc1ccc(cc1)CC(=O)N(C)C)c1cc(sc1C)C	352.481
225	1	5	1.58472	9	2	8	11	0	0	55.5192	c1(cn(c(C)n1)C)S(=O)(=O)NCCC(=O)N(CC)Cc1cccc(F)c1	382.461
226	1	6	2.3905	8	3	5	11	0	0	52.3659	c1(ccoc1CN1CCCc2c1cccc2NS(=O)(=O)C)C(=O)OC	364.423
227	1	8	1.8166	11	4	5	11	0	2	59.3954	S1(=O)(=O)NC(N2C(=N1)CCCCC2)CSc1nncn1c1ccc(OC)cc1	422.536
228	1	6	2.4238	8	3	6	12	0	0	58.0147	S(=O)(=O)(C)Nc1ccc(C(=O)C(C)OC(=O)C2COc3c(C2)cccc3)cc1	403.456
229	0	8	2.47122	11	4	5	16	0	0	63.8567	S(=O)(=O)(N1CCOCC1)c1cn(c(C(=O)OCc2cc(=O)oc3cc(C)c(Cl)cc23)c1)C	480.926
230	1	6	1.0638	11	2	7	6	0	0	52.6743	S(=O)(=O)(NCCC(=O)OCC(=O)N1CCOCC1)c1c(cccc1Cl)Cl	425.29
231	1	6	2.3983	8	2	8	11	0	0	51.4011	S(=O)(=O)(C)Nc1ccc(C(=O)C(C)OC(=O)CCc2ccco2)cc1	365.407
232	1	4	2.45764	6	2	4	6	0	0	50.7042	S(=O)(=O)(c1ccc(C)cc1C)NC1(CCCCC1)C(=O)OC	325.43
233	2	3	2.4343	7	2	8	12	0	0	58.7158	S(=O)(=O)(C)NCCCNC(=O)N(C)Cc1ccc(c2ccccc2)cc1	375.494
234	1	6	2.36792	9	4	4	17	0	0	56.9151	S1(=O)(=O)CCCN1c1cccc(C(=O)Nc2ccc(n3ccnc3C)nc2)c1	397.46
235	1	5	2.04118	8	2	7	12	1	0	49.6987	S(=O)(=O)(N(CC#N)c1ccccc1)c1cc(ccc1OC)CC(=O)O	360.391
236	0	7	2.84492	9	2	6	11	0	0	54.3011	S(=O)(=O)(N(CC)c1ccccc1)c1sc(c(C)c1C(=O)OC)C(=O)OC	397.474
237	2	6	0.0663	10	1	6	0	0	0	56.749	S(=O)(=O)(CCNC(=O)CNC(=O)OC(C)(C)C)N1CC(C)OC(C)C1	379.479
238	1	7	3.4115	10	3	6	12	0	0	69.8642	S(=O)(=O)(c1cccc(COC(=O)c2ccc(cc2)NC(=O)OC(C)(C)C)c1)N1CCOCC1	476.551
239	0	7	1.817	10	3	2	12	0	0	54.6503	S(=O)(=O)(N1CCC(Sc2ccc(Cl)cc12)C)c1cn(c(=O)n(C)c1=O)C	415.924
240	1	7	2.359	10	4	7	17	0	0	69.1266	S(=O)(=O)(c1ccc2OCCCOc2c1)NC(C)C(=O)N(C)Cc1cnn(c2ccccc2)c1	470.551
241	0	5	3.1371	8	4	5	12	0	0	66.9266	S1(=O)(=O)CCCN1c1cccc(C(=O)OC(c2ccccc2)C(=O)N2CCCCC2)c1	442.537
242	2	6	0.6954	9	3	7	11	0	1	61.2846	c1(cn(c(C(=O)NCc2ccc(CN3CCOCC3)cc2)c1)C)S(=O)(=O)NC	406.508
243	0	7	1.8679	9	3	8	17	2	0	60.547	S(=O)(=O)(N(C)Cc1ccc(N(C)C)cc1)CCn1nnc(c2ccccc2)n1	400.508
244	2	6	0.6749	10	2	7	6	0	0	56.2682	S(=O)(=O)(N)N1CCCC1C(=O)OCC(=O)c1ccc(cc1)NC(=O)C(C)C	397.453
245	1	7	2.50012	10	3	5	16	0	0	56.2951	c1(c(C)nc(NC(=O)c2ccccc2N(C)S(=O)(=O)C)s1)c1nccn1C	405.505
246	0	7	2.78774	9	3	8	17	0	0	68.6934	S(=O)(=O)(N(C)C)c1ccc(=O)n(CC(=O)c2cc(n(c3ccc(OCC)cc3)c2C)C)c1	457.552
247	0	6	0.7342	9	2	5	6	0	0	54.5014	S(=O)(=O)(N1CCN(C(=O)C)CC1)c1cc(ccc1OC)/C=C/C(=O)OC	382.438
248	0	6	2.92324	8	4	6	17	0	0	66.5578	S(=O)(=O)(N1CCCC1)c1ccc(=O)n(CC(=O)c2cc(n(c3ccccc3)c2C)C)c1	439.537
249	4	7	1.02112	12	3	6	16	2	0	51.5423	c12sc(c(C)c1c(=O)[nH]c(c1cccc(S(=O)(=O)NCC(=O)O)c1)n2)C(=O)O	423.428
250	3	6	1.0854	10	2	6	11	1	0	42.5603	c1([nH]ncc1C(=O)OCC)S(=O)(=O)Nc1ccc(C(=O)O)cc1	339.329
251	1	5	1.3238	9	2	6	11	0	0	54.1327	S(=O)(=O)(N(C)C)c1c[nH]c(C(=O)N(C)Cc2ccc(C(=O)OC)cc2)c1	379.438
252	2	7	2.389	10	2	8	12	1	0	56.5251	S(=O)(=O)(Nc1cccc(C(=O)O)c1)c1cc(cc(OC)c1OC)/C=C/C(=O)OC	421.427
253	2	5	0.5496	9	3	4	6	0	0	53.7062	S(=O)(=O)(C)N1CCC(CC1)NC(=O)NCC1COc2ccccc2O1	369.443
254	1	4	2.98436	6	2	5	12	0	0	52.0954	S(=O)(=O)(Nc1ccc(=O)n(CCC)c1)c1c(C)cc(C)cc1C	334.441
255	2	3	2.4174	7	3	3	12	0	2	45.7191	S1(=O)(=O)N[C@H](/C(=N/Cc2ccccc2)/N1)c1cccc(Cl)c1	335.816
256	1	7	1.3426	10	2	4	6	0	0	50.4499	C(=O)(NC(=O)OCC1COc2ccccc2O1)N(C(C)C)S(=O)(=O)C	372.399
257	2	3	2.853	7	3	3	6	0	0	55.1958	N1(CCCc2c1cccc2NS(=O)(=O)C)C(=O)NC1CCCCC1	351.472
258	2	4	2.2027	9	1	3	6	0	0	46.5467	C(=O)(NC(=O)Nc1ccc(cc1)I)N(C(C)C)S(=O)(=O)C	425.248
259	0	4	-0.3928	10	1	4	0	0	0	41.6767	S(=O)(=O)(N(C)C)/N=C/1\C=C/C(=N\S(=O)(=O)N(C)C)/C=C1	320.396
260	1	3	2.6	6	2	5	12	1	0	43.6099	S(=O)(=O)(c1ccc(cc1)C(=O)O)N(CC)c1ccccc1	305.355
261	1	4	2.4579	7	3	3	11	0	0	44.3811	S(=O)(=O)(Nc1ccc2c(c1)CCN2C(=O)C)c1cccs1	322.411
262	2	3	0.469	7	1	6	0	0	0	46.3958	S(=O)(=O)(NCCNC(=O)C(C)C)N1CCCCCC1	291.417
263	1	2	2.99612	4	2	3	6	0	0	44.2467	S(=O)(=O)(c1cccc(C)c1)NC1CCCCCC1	267.394
264	1	6	1.9903	11	3	8	12	0	0	68.8754	S(=O)(=O)(c1ccc(cc1)S(=O)(=O)N(CC)CC)Nc1ccccc1C(=O)N1CCOCC1	481.596
265	2	6	3.1268	9	3	6	18	1	0	50.8963	S(=O)(=O)(c1cccc(C(=O)O)c1)Nc1ccnc(Sc2ccccn2)c1	387.442
266	1	4	3.2711	7	3	8	12	0	0	61.271	S(=O)(=O)(C)Nc1ccc(/C=C/C(=O)N(Cc2ccc(cc2)OC)C2CC2)cc1	400.5
267	0	7	1.1969	9	3	5	17	0	0	49.3367	S(=O)(=O)(N(C)C)c1ccc(=O)n(Cc2nnc(o2)c2ccccc2)c1	360.395
268	2	5	2.28504	9	3	5	17	0	0	60.3774	S(=O)(=O)(N(C)C)c1c(C)c(C)cc(c1)C(=O)Nc1cccc(n2cc[nH]c2=O)c1	414.487
269	2	4	1.2759	8	2	5	12	0	0	43.4231	S(=O)(=O)(c1ccccc1)Nc1ccc(cc1)CS(=O)(=O)N	326.399
270	2	6	0.3356	11	2	6	12	0	0	51.0207	S(=O)(=O)(c1cccc(S(=O)(=O)NC)c1)c1cccc(S(=O)(=O)NC)c1	404.491
271	1	5	1.13884	7	2	5	5	0	0	39.6703	S(=O)(=O)(NCCC1CCCO1)c1c(C)noc1C	274.342
272	2	4	-0.1242	11	2	6	6	0	0	56.328	S(=O)(=O)(N(C)C)N1CCN(CC1)C(=O)CC(NC(=O)N)c1ccccc1F	401.464
273	2	7	1.1217	11	1	8	5	0	0	55.8486	c1([nH]ncc1C(=O)OCC)S(=O)(=O)NCCCN(C)C(=O)OC(C)(C)C	390.462
274	2	4	1.2759	9	2	4	6	2	0	40.1135	S(=O)(=O)(c1c(Cl)ccc(C(=O)O)c1)N1CCCC1C(=O)O	333.749
275	2	3	2.5333	5	2	7	12	0	1	51.2934	S(=O)(=O)(c1ccccc1)NC(C)(C)CNCc1ccccc1	318.442
276	1	6	2.5563	8	3	5	16	0	0	46.6051	S(=O)(=O)(C)Nc1ccccc1C(=O)OCc1oc2c(n1)cccc2	346.364
277	0	6	0.5839	9	3	4	6	0	0	53.8758	S(=O)(=O)(N1CCN(CC1)c1nccc(OC)n1)N1CCCC(C)C1	355.464
278	2	5	3.512	9	3	6	18	1	0	50.0153	S(=O)(=O)(Nc1ccc(Oc2ccccc2)nc1)c1ccc(c(C(=O)O)c1)F	388.376
279	2	6	1.1626	9	2	7	12	0	0	52.7991	S(=O)(=O)(c1cccnc1)NC(=O)CC(c1ccc(OC)cc1)NC(=O)C	377.422
280	2	5	0.6463	9	1	5	0	0	0	46.6662	C(=O)(NC(=O)NCCOC)N(C1CCCCC1)S(=O)(=O)C	321.399
281	1	7	1.1092	9	2	7	6	0	0	55.0398	S(=O)(=O)(CCNc1ccc(C(=O)OCC)cn1)N1CC(C)OC(C)C1	371.459
282	2	5	1.35902	8	2	5	12	0	0	51.0323	S(=O)(=O)(N)c1c(C)ccc(c1)C(=O)NCc1ccc(C(=O)OC)cc1	362.407
283	2	7	-0.3614	11	2	5	6	0	0	52.5547	S(=O)(=O)(N)c1ccc(c(C(=O)OC)c1)N1CCC(CC1)NS(=O)(=O)C	391.471
284	1	5	2.36722	7	3	6	11	0	1	54.9954	S(=O)(=O)(c1ccc(cc1)CNCc1ccc(C)s1)N1CCOCC1	366.508
285	1	4	1.0356	8	1	6	6	0	1	42.4331	S(=O)(=O)(C)N(CCCN)Cc1cccnc1.Cl.Cl	316.254
286	1	3	1.9444	6	2	3	12	0	0	36.5109	S(=O)(=O)(c1ccccc1)NC(=O)c1ccc(F)cc1	279.292
287	1	2	2.38772	5	3	4	12	0	0	49.9599	S(=O)(=O)(NCc1cccc(C)c1)N1CCc2ccccc2C1	316.426
288	2	3	2.0852	6	2	4	12	0	0	38.8093	S(=O)(=O)(N)c1ccc(cc1)NCc1ccc(cc1)F	280.324
289	1	3	2.6119	6	2	3	6	1	0	50.7042	S(=O)(=O)(c1ccc(C(C)(C)C)cc1)N1CCCCC1C(=O)O	325.43
290	2	8	0.5931	11	2	10	11	0	0	54.9414	S(=O)(=O)(N)c1cnn(CCC(=O)Nc2ccc(c(OCCOC)c2)OC)c1	398.441
291	0	6	2.38904	8	3	6	17	0	0	61.7042	S(=O)(=O)(N(C)C)c1ccc(=O)n(CC(=O)c2cc(n(c3ccccc3)c2C)C)c1	413.499
292	2	9	0.9589	12	3	7	18	0	0	62.2451	S(=O)(=O)(Nc1cccc(Cn2c(=O)ccc(=O)[nH]2)c1)c1cc(ccc1C(=O)OC)C(=O)OC	473.463
293	1	6	1.3513	8	3	4	12	0	0	48.7339	S1(=O)(=O)c2c(C(=O)N1CC(O)c1ccccc1)ccc(C(=O)OC)c2	361.375
294	2	4	3.0722	8	4	6	0	0	0	64.8522	S(=O)(=O)(C)N(CCCC)C(=O)NC(=O)NC(C)C12CC3CC(C1)CC(C3)C2	399.557
295	1	6	0.8151	10	1	9	0	0	0	61.1762	S(=O)(=O)(N(CCOC)CCOC)NC1CCN(CC1)C(=O)OC(C)(C)C	395.522
296	1	6	1.858	8	2	6	6	0	0	52.3082	S(=O)(=O)(c1ccc(OC)c(OC)c1)NC1(CCCCC1)C(=O)OC	357.428
297	0	6	2.6737	9	5	3	17	0	0	57.5099	S1(=O)(=O)c2ccccc2C(=O)N1Cc1scc(c2ccc3c(c2)CC(=O)N3C)n1	425.491
298	1	3	1.2206	6	1	4	6	0	0	40.6283	S(=O)(=O)(C)N(C)c1ccc(C(=O)NC(C)C)cc1	270.354
299	2	4	3.37712	7	3	4	17	1	0	52.7855	S(=O)(=O)(N(C)c1ccc2ccccc2c1)c1cc(cc(C(=O)O)c1O)C	371.414
300	1	4	0.55472	8	2	7	6	0	1	58.2962	S(=O)(=O)(N)N1CCN(CC(=O)N(CCC)Cc2ccc(C)cc2)CC1	368.503
301	1	5	1.2122	7	2	2	11	0	0	40.6927	n1(c2ccc(cc2)S(=O)(=O)N)nncc1C(C)(C)C	280.353
302	1	6	1.0091	8	1	8	6	0	0	43.3655	S(=O)(=O)(N)c1ccc(cc1)OCCSCCC(=O)OC	319.404
303	1	3	2.9259	6	3	4	12	1	0	50.2235	S(=O)(=O)(c1ccc(cc1)/C=C/C(=O)O)N1CCCc2ccccc12	343.404
304	0	4	2.98314	7	2	6	11	0	0	52.8134	c1(CN(C)S(=O)(=O)CC)c(C)nn(Cc2ccccc2Cl)c1C	355.891
305	1	6	2.4456	10	3	6	17	0	0	54.0805	S(=O)(=O)(c1ccc(cc1)NC(=O)c1cncn1c1ccc(F)cc1)N(C)OC	404.423
306	1	5	2.32222	8	3	8	17	0	0	62.669	S(=O)(=O)(C)N(c1ccccc1C)CC(=O)NCc1ccccc1Cn1ccnc1	412.515
307	1	3	2.1596	6	2	8	6	0	0	53.0026	S(=O)(=O)(NCCCOCc1ccccc1)N1CCC(CC1)C	326.462
308	0	5	2.7496	8	4	4	12	0	0	63.833	S1(=O)(=O)CCCN1c1ccc(cc1)C(=O)OC(C)C(=O)N1c2c(CC1C)cccc2	428.51
309	2	4	1.3779	7	2	6	11	1	0	40.5231	S(=O)(=O)(NCCCC(=O)O)c1cccc2cccnc12	294.332
310	2	4	2.55552	7	2	4	11	1	0	38.5627	S(=O)(=O)(Nc1ccc(C(=O)O)cc1)c1ccc(C)s1	297.357
311	0	4	2.2887	7	2	4	11	0	0	40.4391	c1(c(Cl)n(cn1)C)S(=O)(=O)N(CC)c1ccccc1	299.783
312	0	6	2.9654	8	3	6	12	0	0	61.1082	S(=O)(=O)(C)N1C(C)Cc2cc(ccc12)C(=O)OCc1c(OC)ccc(C(=O)C)c1	417.483
313	1	5	1.3326	9	3	5	6	0	2	50.4167	S1(=O)(=O)CCn2cc(C(=O)NCCOc3cccc(Cl)c3)ccc2=N1	381.841
314	2	6	3.4344	9	3	6	17	1	0	48.1715	S(=O)(=O)(Nc1ccc(cc1)Oc1ccncc1)c1scc(C(=O)O)c1	376.415
315	0	5	2.82558	8	3	4	16	0	0	47.9123	S(=O)(=O)(C)N(c1cccc(c1)C#N)Cc1cn2c(n1)ccc(Cl)c2	360.826
316	1	8	0.4416	10	3	4	17	0	0	50.1387	n1(C)c(=O)c2cc(cnc2n(C)c1=O)S(=O)(=O)Nc1cccc(OC)c1	376.394
317	1	4	-0.6159	6	1	3	0	0	1	33.5883	S(=O)(=O)(CCN)N1CC(OC(C)C1)C	222.31
318	0	7	0.80102	9	3	4	12	0	0	55.5239	S(=O)(=O)(c1cccc(c1)Cn1nc(c(C)c(C#N)c1=O)C)N1CCOCC1	388.449
319	0	7	2.8835	9	5	3	17	0	0	51.6915	S1(=O)(=O)c2ccccc2C(=O)N1Cc1scc(c2ccc3OCOc3c2)n1	400.437
320	2	6	-0.3337	9	3	3	6	1	0	42.4959	S(=O)(=O)(c1ccc2OCCOc2c1)N1CC(CC1C(=O)O)O	329.33
321	1	7	0.5039	9	1	5	5	0	0	37.9803	S(=O)(=O)(N)c1scc(C(=O)OCC(=O)OC(C)C)c1	307.349
322	2	4	0.132	7	0	7	0	1	0	32.4299	S(=O)(=O)(CC)NC(CCSC)C(=O)O	241.334
323	1	4	0.736	7	3	2	6	0	2	44.5815	S1(=O)(=O)c2ccccc2C(=N1)N1CCCC1C(=O)NCC	307.375
324	2	6	1.56952	9	1	9	6	0	0	61.6534	S(=O)(=O)(NCCC(=O)OCC(=O)NC(C)(C(C)C)C#N)c1ccc(C)c(C)c1	409.508
325	0	5	0.1745	8	2	5	6	0	0	47.0859	S(=O)(=O)(c1ccc(cc1)OC)N1CCN(CC1)C(=O)COC	328.39
326	2	3	3.3388	6	3	4	17	1	0	45.7963	S(=O)(=O)(Nc1ccc(C(=O)O)cc1)c1ccc2ccccc2c1	327.361
327	2	3	0.619	6	1	4	0	0	1	35.6331	S(=O)(=O)(CCN)NC1CCCCC1.Cl	242.772
328	2	5	1.308	9	2	8	6	0	1	60.8582	N1(CCNC1=O)C(=O)C(C)NC(C)c1ccc(S(=O)(=O)N(CC)CC)cc1	396.513
329	2	3	1.9741	6	2	5	6	1	0	43.1835	S(=O)(=O)(/C=C/c1ccccc1)NC1(CCCC1)C(=O)O	295.36
330	2	4	0.93364	9	2	3	5	1	0	42.9503	S(=O)(=O)(N1CCC(CC1)C(=O)O)c1c(C)n[nH]c1C.Cl	323.802
331	1	3	1.3183	7	1	5	6	0	0	40.8079	S(=O)(=O)(NCC(=O)N(C)C)/C=C/c1ccc(cc1)Cl	302.783
332	0	2	2.1655	5	3	2	6	0	0	47.7734	S(=O)(=O)(N1CCCCCC1)N1CCc2ccccc2C1	294.42
333	1	5	2.17204	8	2	8	12	0	0	63.4066	S(=O)(=O)(NCC(=O)OC(C)C(=O)N(C)Cc1ccccc1)c1ccc(C)c(C)c1	418.515
334	3	5	-0.9004	7	1	4	6	0	1	29.2255	S(=O)(=O)(N)c1ccc(NCCN)nc1	216.266
335	1	6	3.0562	8	3	3	6	0	2	60.8206	S(=O)(=O)(c1ccc(cc1)C1=NN=C(SC1)NC(C)(C)C)N1CCCCC1	394.566
336	0	6	-0.0909	8	2	3	12	0	0	42.2899	S(=O)(=O)(N(C)c1ccccc1)c1cn(c(=O)n(C)c1=O)C	309.347
337	0	7	1.8513	9	3	5	11	0	0	47.2879	S(=O)(=O)(c1cccc(CSc2nncs2)c1)N1CCOCC1	357.482
338	2	3	0.7394	6	2	2	6	0	2	34.0723	S(=O)(=O)(c1ccc(cc1)N)/N=C\1/CCCN1	239.3
339	1	4	1.6735	7	1	9	6	0	1	57.863	S(=O)(=O)(N(CC)CC)c1ccc(cc1)CNC(C)CC(=O)N(C)C	355.504
340	2	5	-0.761	8	2	4	11	0	0	37.4363	n1(CCNS(=O)(=O)C)c(=O)c2c([nH]c1=O)cccc2	283.309
341	2	4	1.5032	7	2	5	6	1	0	43.1903	S(=O)(=O)(Nc1ccc(N2CCCCC2)cc1)CC(=O)O	298.364
342	1	6	0.0839	10	3	4	12	0	0	53.2323	S(=O)(=O)(N(C)C)c1ccc(=O)n(CC(=O)N2CC(=O)Nc3c2cccc3)c1	390.421
343	0	5	3.17462	8	4	7	18	0	0	71.4114	S(=O)(=O)(N1CCCC1)c1ccc(=O)n(CC(=O)N(Cc2ccccc2)c2cccc(C)c2)c1	465.575
344	0	8	2.164	10	3	9	12	0	0	67.5658	S(=O)(=O)(N1CCOCC1)c1cc(ccc1OC)/C=C/C(=O)OCC(=O)c1ccccc1OC	475.519
345	3	6	1.65214	10	2	8	12	0	0	61.0052	S(=O)(=O)(c1ccc(cc1)C)NC(C(C)O)C(=O)OCC(=O)Nc1ccc(C)c(F)c1	438.477
346	1	6	2.41786	8	2	5	11	0	0	45.7523	S(=O)(=O)(Nc1c(C)cc(OC)c(OC)c1)c1c(C)noc1C	326.374
347	3	6	0.91012	10	1	9	6	0	0	59.3618	S(=O)(=O)(NCC(=O)OCC(=O)NC(=O)NCC(C)C)/C=C/c1ccc(cc1)C	411.48
348	2	5	-0.3907	9	1	6	5	1	0	40.9055	c1(cn(c(C(=O)N(C)CCCC(=O)O)c1)C)S(=O)(=O)N	303.34
349	1	2	0.7217	6	1	4	6	0	0	31.7693	S(=O)(=O)(N(C)C)NCc1ccc(cc1)F	232.28
350	0	6	2.6414	8	3	6	12	0	0	58.0147	S(=O)(=O)(N1CCc2ccccc12)c1cc(cc(OC)c1OC)/C=C/C(=O)OC	403.456
351	1	4	1.99622	7	2	8	6	0	1	62.7166	S(=O)(=O)(c1ccc(cc1)C)N1CCCCC1C(=O)NCCN(CC)CC	381.542
352	1	7	0.75068	11	2	7	6	0	0	67.7422	S(=O)(=O)(c1cccc(c1)C(=O)OCC(=O)NC(C)(C(C)C)C#N)N1CCN(C(=O)C)CC1	464.544
353	0	5	2.65802	8	4	5	16	0	0	65.7626	S(=O)(=O)(c1ccc(cc1)C)N1CCCN(C(=O)CCn2c3c(nc2)cccc3)CC1	426.542
354	1	5	2.5731	8	3	4	12	0	0	55.8859	S(=O)(=O)(c1ccc2c(CCCN2C(=O)C)c1)Nc1ccccc1C(=O)OC	388.445
355	2	3	-0.0368	7	1	3	5	1	0	27.2959	S(=O)(=O)(N(C)C)c1c[nH]c(C(=O)O)c1	218.234
356	2	3	0.179	6	0	6	0	1	0	29.5299	S(=O)(=O)(CCCC)NC(C)C(=O)O	209.267
357	2	4	0.0937	7	1	2	5	1	0	22.242	S(=O)(=O)(N)c1scc(C(=O)O)c1	207.232
358	0	8	2.64812	11	5	4	16	0	0	75.1202	c12c(C)c(sc1nc1n(c2=O)CCCCC1)C(=O)N1CCN(CC1)S(=O)(=O)c1ccc(OC)cc1	516.645
359	2	4	2.55552	7	2	4	11	1	0	38.5627	S(=O)(=O)(c1ccc(C)cc1)Nc1ccsc1C(=O)O	297.357
360	3	3	-0.2393	6	1	3	6	0	1	27.4587	S(=O)(=O)(N)Nc1cccc(CN)c1	201.251
361	0	6	0.2992	8	2	4	12	0	0	45.3835	S(=O)(=O)(N(CC)c1ccccc1)c1cn(c(=O)n(C)c1=O)C	323.374
362	2	4	-0.5555	7	1	4	6	1	0	25.9623	S(=O)(=O)(NCC(=O)O)c1cccnc1	216.218
363	2	3	2.4873	6	2	6	6	1	0	47.6107	S(=O)(=O)(NCCC(=O)O)c1ccc(cc1)C1CCCCC1	311.403
364	0	6	2.54078	8	3	7	12	0	0	57.6459	S(=O)(=O)(CC)N1CCc2cc(ccc12)C(=O)COc1ccc(cc1OC)C#N	400.456
365	1	4	0.5667	7	1	4	6	1	0	31.1847	S(=O)(=O)(N(C)OC)c1cccc(c1)C(=O)O	245.256
366	1	5	1.84634	7	2	4	11	0	0	42.8215	S(=O)(=O)(Nc1ccc(cc1)OC)c1c(C)n(nc1C)C	295.364
367	1	4	0.7291	7	2	4	6	0	1	43.4751	S(=O)(=O)(Cc1ccccc1CN)N1CCOCC1.Cl	306.815
368	1	7	0.1992	9	3	3	10	0	0	44.2263	S(=O)(=O)(C)N1CCC(CC1)Nc1ncnc2n(ncc12)C	310.383
369	2	5	-0.8664	11	2	4	0	0	0	54.4266	S(=O)(=O)(C)N1CCC(CC1)NC(=O)NC1CCN(S(=O)(=O)C)CC1	382.508
370	2	6	0.5789	9	3	4	10	0	0	44.2263	S(=O)(=O)(CC)N1CCC(CC1)Nc1ncnc2[nH]ncc12	310.383
371	3	3	-0.379	7	1	3	5	1	0	24.2023	S(=O)(=O)(NC)c1c[nH]c(C(=O)O)c1	204.207
372	1	6	2.5201	8	3	5	12	0	0	54.1259	N1(C(c2ccc(OC)c(O)c2)CC(=N1)c1ccc(cc1)OC)S(=O)(=O)C	376.434
373	1	6	3.0448	9	4	5	12	0	0	61.5414	S(=O)(=O)(c1ccc(cc1)C(=O)Nc1cc2c(cc1C(=O)C)OCO2)N1CCCCC1	430.482
374	0	5	3.0053	8	4	6	17	0	0	62.4994	S(=O)(=O)(c1ccccc1)N1CCN(C(=O)c2ccc(COc3ccccc3)o2)CC1	426.494
375	2	3	1.6481	6	2	4	6	0	0	42.3883	S(=O)(=O)(NC(C)CC)c1ccc2c(CCC(=O)N2)c1	282.365
376	1	4	2.5502	6	3	3	11	0	0	40.8543	S(=O)(=O)(NC1CCOc2ccccc12)c1cccs1	295.385
377	2	3	0.7755	6	1	2	6	0	1	31.6323	S(=O)(=O)(N)c1cccc(C(C)N)c1.Cl	236.724
378	2	7	1.7513	12	3	7	12	0	0	65.7604	S(=O)(=O)(c1ccc(cc1)/C=C/C(=O)OCC(=O)NC(=O)Nc1ccccc1F)N1CCOCC1	491.497
379	2	3	0.6256	7	1	5	6	0	1	34.6161	S(=O)(=O)(CCN)NCc1ccc(cc1)F.Cl	268.741
380	2	8	2.64082	11	3	7	16	0	0	53.8339	S(=O)(=O)(Nc1ccccc1C(=O)OCC(=O)Nc1cc(on1)C)c1cccs1	421.456
381	1	4	-1.2278	8	2	2	0	0	0	39.6771	S(=O)(=O)(N1CCNC(=O)C1)N1CC(C)OC(C)C1	277.346
382	2	3	1.95252	6	2	4	6	0	0	48.5754	S(=O)(=O)(N)c1ccc(C)c(C(=O)NCC2CCCCC2)c1	310.419
383	3	4	1.1589	8	1	5	6	0	0	48.0507	S(=O)(=O)(C)Nc1ccc(cc1)NC(=O)CNC(=O)C(C)(C)C	327.406
384	1	4	2.21402	7	3	5	10	0	0	55.991	S(=O)(=O)(C)NCC1CCCCN1C(=O)Cc1coc2cc(ccc12)C	364.467
385	2	3	1.4867	5	1	3	6	0	0	38.0663	S(=O)(=O)(Cc1cccc(N)c1)NC(C)(C)C	242.344
386	1	7	2.27352	10	3	6	16	0	0	49.1431	S(=O)(=O)(c1ccccc1)N(CC(=O)Nc1cc(on1)C)c1sccn1	378.435
387	1	6	2.6675	10	4	5	17	0	0	55.8405	S(=O)(=O)(c1ccccc1F)N1CCC[C@H]1C(=O)Nc1cccc(c2ocnn2)c1	416.434
388	1	4	0.3711	8	2	6	6	0	0	41.3205	S(=O)(=O)(NCCOc1ccc(F)cc1)N1CCOCC1	304.343
389	0	5	0.4115	7	3	3	10	0	1	43.7863	S(=O)(=O)(C)N1CCN(CC1)Cc1cn2c(cccc2)n1	294.38
390	3	6	0.5065	10	3	4	11	0	2	47.2147	S1(=O)(=O)c2ccccc2C(=N1)N[C@@H](C(C)C)C(=O)Nc1nnc[nH]1	348.388
391	1	5	2.64044	7	3	3	16	0	0	41.9143	S(=O)(=O)(Nc1cccc2cccnc12)c1c(C)noc1C	303.343
392	1	5	1.87264	7	2	6	11	0	1	49.0087	S(=O)(=O)(NC(c1ccccc1)CN(C)C)c1c(C)noc1C	323.418
393	1	5	2.2218	7	3	5	11	0	0	46.6795	S(=O)(=O)(NCc1ccc(N2CCCC2)nc1)c1cccs1	323.443
394	2	4	0.4468	7	1	5	5	0	0	40.6351	S(=O)(=O)(NC(C)C(C)C)c1cn(c(C(=O)N)c1)C	273.358
395	0	6	3.16924	8	3	8	17	0	0	67.8914	S(=O)(=O)(N(CC)CC)c1ccc(=O)n(CC(=O)c2cc(n(c3ccccc3)c2C)C)c1	441.553
396	0	4	1.917	7	2	3	6	0	0	42.9367	S(=O)(=O)(C)N1CCC(C(=O)Oc2ccccc2Cl)CC1	317.794
397	0	5	3.36238	7	2	8	12	0	0	55.0839	S(=O)(=O)(c1cccc(c1)C(=O)OCC#N)N(CCCC)c1ccccc1	372.446
398	2	5	-0.2831	9	2	5	5	0	0	40.9055	S(=O)(=O)(N1CCOCC1)c1c[nH]c(C(=O)NOCC)c1	303.34
399	1	4	2.4353	7	3	6	17	0	0	53.9199	n1c(c2ccccc2)c(cn1c1ccccc1)CNS(=O)(=O)N(C)C	356.451
400	1	6	1.6779	10	2	7	12	0	0	51.2143	S(=O)(=O)(c1ccc(cc1)NS(=O)(=O)c1ccc(OC)cc1)N(C)OC	386.451
401	0	3	3.2815	6	3	6	12	0	0	61.8026	S(=O)(=O)(CC)N1CCC(CC1)C(=O)N(c1ccccc1)Cc1ccccc1	386.517
402	1	5	2.8895	8	2	5	10	1	0	42.7963	S(=O)(=O)(N(C)C(C)c1cccs1)c1scc(C(=O)O)c1	331.44
403	2	4	0.65	10	1	10	0	0	0	59.3854	S(=O)(=O)(N(CC)CC)NC1CCC(CC1)NS(=O)(=O)N(CC)CC	384.568
404	0	3	-0.1097	6	1	3	0	0	0	35.3483	S(=O)(=O)(C)N(C)CC(=O)N1CCCCC1	234.321
405	0	4	2.21338	8	2	4	6	0	1	45.0459	S(=O)(=O)(N1CCN(CC1)CCC#N)c1cccc(Cl)c1Cl	348.255
406	2	4	1.0314	6	2	5	6	0	1	44.6867	S(=O)(=O)(c1ccc(cc1)N)NCC1CCCN1CC	283.397
407	0	9	3.2003	12	3	8	16	0	0	55.6851	S(=O)(=O)(N(C)c1ccc(cc1)OCC(=O)OCc1nnsc1Cl)c1cccs1	459.958
408	1	4	1.4476	9	2	5	6	0	0	55.3778	S(=O)(=O)(N1CCCCCC1)N(C)C(C)c1ccc(cc1)S(=O)(=O)N	375.516
409	2	7	1.41632	9	3	5	16	0	0	46.4127	n12ncnc1nc(cc2NCc1cccc(NS(=O)(=O)C)c1)C	332.389
410	2	6	0.5306	9	2	5	6	0	0	44.7943	S(=O)(=O)(N)c1ccc(OC)c(C(=O)NOC2CCCCO2)c1	330.362
411	1	4	1.90122	6	2	4	6	0	1	53.0026	S(=O)(=O)(C)N1CCN(CC1)Cc1c(O)cc(c(C(C)C)c1)C	326.462
412	2	5	1.7699	9	3	5	16	0	0	53.5635	S(=O)(=O)(N(C)C)c1ccc(CNC(=O)c2cc3c([nH]c2=O)cccc3)s1	391.474
413	2	4	1.9132	7	1	5	5	1	0	37.7099	S(=O)(=O)(NC(C)(C)CC)c1scc(C(=O)O)c1	277.367
414	3	3	0.0111	7	1	4	5	1	0	27.2959	S(=O)(=O)(NCC)c1c[nH]c(C(=O)O)c1	218.234
415	0	4	2.1963	7	3	4	12	0	0	53.3239	S(=O)(=O)(C)N1CCN(C(=O)c2ccc(cc2)Oc2ccccc2)CC1	360.435
416	3	3	2.59484	7	2	4	12	0	0	46.3415	S(=O)(=O)(c1ccc(C)c(C)c1)Nc1cccc(c1)NC(=O)N	319.386
417	1	3	1.84532	6	3	2	12	0	0	46.3347	N1(CCc2ccccc12)C(=O)c1c(C)ccc(S(=O)(=O)N)c1	316.382
418	2	3	0.1733	6	1	3	6	1	0	27.2891	S(=O)(=O)(N)Cc1ccc(C(=O)O)cc1	215.23
419	2	3	1.1521	6	1	7	6	0	0	43.7219	S(=O)(=O)(NC)Cc1ccccc1CNC(=O)CCC	284.381
420	2	6	1.1527	9	3	7	11	0	2	57.8222	S1(=O)(=O)c2ccccc2C(=N1)N[C@@H](C(C)C)C(=O)NCCCn1ccnc1	389.481
421	1	4	2.2714	7	2	4	11	1	0	38.5627	S(=O)(=O)(N(C)c1ccccc1)c1scc(C(=O)O)c1	297.357
422	2	3	0.2566	7	2	1	6	0	0	32.0655	S(=O)(=O)(N)N1CCc2ccc(N)cc12.Cl	249.723
423	3	3	1.7999	7	2	5	6	0	0	47.2487	S(=O)(=O)(C)Nc1cccc(c1)CNC(=O)NC1CCCC1	311.407
424	2	5	2.8603	9	2	7	11	0	0	48.1669	S(=O)(=O)(C)Nc1c(F)ccc(c1)NC(=O)CCC(=O)c1cccs1	370.427
425	1	5	0.77928	8	2	6	6	0	1	55.629	S(=O)(=O)(c1ccc(cc1)C#N)N(C)CC(=O)NC1CCN(CC)CC1	364.471
426	1	4	0.906	7	2	5	6	0	0	46.2839	S(=O)(=O)(C)N1CCC(CC1)C(=O)NOCc1ccccc1	312.391
427	2	5	2.73022	8	2	5	11	0	0	48.4771	c1(c(C)noc1C(C)C)C(=O)Nc1ccc(cc1)NS(=O)(=O)C	337.401
428	1	7	2.8793	12	4	6	15	0	0	64.6279	c1(C(=O)N2CCOCC2)oc2c(c1NC(=O)CN(C)S(=O)(=O)c1ccc(Cl)s1)cccc2	497.982
429	1	4	0.93304	7	2	4	6	0	1	51.6758	S(=O)(=O)(N(C)C)N1CCN(CC1)Cc1cc(c(C)cc1O)C	327.45
430	1	9	1.97858	11	3	7	11	0	0	61.3547	S(=O)(=O)(c1ccc(cc1)OCc1c(C(=O)OCC)sc(N)c1C#N)N1CCOCC1	451.526
431	1	7	1.7394	9	3	4	16	2	0	41.3587	S(=O)(=O)(Nc1cccc(c2nnnn2C)c1)c1cccs1	321.387
432	2	3	0.5984	7	2	4	0	0	0	48.1558	S(=O)(=O)(N)N1CCC(CC1)C(=O)NCC1CCCCC1	303.428
433	0	5	0.571	7	3	3	10	0	1	43.7863	S(=O)(=O)(C)N1CCN(CC1)Cn1c2c(nc1)cccc2	294.38
434	0	6	0.6588	9	2	3	5	0	1	39.8259	S(=O)(=O)(C)N1CCCN(Cc2nnsc2Cl)CC1	310.832
435	2	3	0.619	6	1	3	0	0	1	35.6331	S(=O)(=O)(C)NC1(CCCCC1)CN.Cl	242.772
436	0	6	1.30614	9	3	4	12	0	0	60.9158	S(=O)(=O)(N(C)C)c1c(C)c(C)cc(C(=O)N2CCN(c3ncccn3)CC2)c1	403.508
437	1	6	1.9884	9	2	8	12	0	0	49.8207	S(=O)(=O)(N)c1ccc(cc1)OCCOC(=O)COc1ccc(cc1)Cl	385.825
438	1	3	1.53892	6	2	4	6	0	0	48.5754	S(=O)(=O)(CC)N1CCC(CC1)NC(=O)c1cccc(C)c1	310.419
439	0	4	2.04536	5	2	2	11	0	0	37.1591	S(=O)(=O)(c1cc(ccc1C)C)n1ccc(C)n1	250.323
440	2	3	0.3656	7	1	4	0	0	0	43.3022	S(=O)(=O)(C)N1CCC(CC1)NC(=O)NCC(C)C	277.39
441	1	3	2.83472	6	3	3	12	1	0	48.4635	S(=O)(=O)(c1ccc(cc1)C)N1CCCc2cc(ccc12)C(=O)O	331.393
442	0	4	3.5425	7	3	6	10	0	0	52.2399	S(=O)(=O)(N1CCCCC1)N(Cc1cccs1)Cc1cccs1	356.538
443	2	3	0.5097	7	1	5	0	0	0	43.3022	S(=O)(=O)(C)N1CCC(CC1)NC(=O)NCCCC	277.39
444	1	5	0.8304	8	2	6	5	0	0	45.3259	S(=O)(=O)(N1CCOCC1)c1ccc(C(=O)NCCCC)o1	316.379
445	1	7	1.73142	9	3	5	17	0	0	53.2255	n12cccc(C)c1nc(cc2=O)COC(=O)c1ccccc1NS(=O)(=O)C	387.417
446	1	5	3.4416	7	3	4	16	0	0	43.0475	n1c(c2ccc(cc2)NS(=O)(=O)C)csc1c1ccco1	320.395
447	1	5	1.5992	9	2	5	6	0	0	52.1191	S(=O)(=O)(N1CCC(CC1)C(=O)OC)NC(=O)/C=C/c1cccc(Cl)c1	386.857
448	1	4	2.98044	7	2	6	12	1	0	53.6927	S(=O)(=O)(c1ccc(C)c(C)c1)N(C)c1ccc(cc1)OC(C)C(=O)O	363.435
449	0	6	3.0365	10	4	7	16	0	0	70.2598	S(=O)(=O)(c1ccc(C(=O)N(Cc2ccco2)Cc2cccs2)cc1)N1CCN(CC1)C(=O)C	487.603
450	1	7	0.4939	9	1	6	5	0	0	36.3591	S(=O)(=O)(CCCSc1nnc(N)s1)N(C)C	282.416
451	0	3	2.48082	5	3	2	12	0	0	44.5679	S1(=O)(=O)Cc2c(C(=O)N1Cc1ccccc1C)cccc2	301.367
452	1	3	1.2923	7	2	4	0	1	0	47.191	S(=O)(=O)(N(C)C1CCCCC1)N1CCC(CC1)C(=O)O	304.412
453	2	3	0.118	7	1	3	0	0	0	40.2087	S(=O)(=O)(C)N1CCC(CC1)NC(=O)NC(C)C	263.363
454	1	3	0.5753	6	1	6	6	1	0	36.5699	S(=O)(=O)(C)N(CCc1ccccc1)CC(=O)O	257.311
455	0	5	1.1287	6	2	3	11	0	0	31.7739	S(=O)(=O)(c1ccc(cc1)OC)n1ccnc1	238.268
456	2	5	1.5892	8	2	5	12	1	0	39.9915	S(=O)(=O)(c1cccc(C(=O)O)c1)Nc1cccnc1OC	308.315
457	1	3	1.7118	8	1	8	0	0	0	60.537	S(=O)(=O)(N(CCC(C)C)CCC(C)C)N1CCCN(C(=O)N)CC1	362.54
458	2	5	2.08072	8	2	5	12	0	0	51.0323	S(=O)(=O)(c1ccc(cc1)NC(=O)C)NC(=O)c1ccc(c(OC)c1)C	362.407
459	1	4	2.2777	6	2	6	11	0	0	42.1879	S(=O)(=O)(NCCc1ccccc1OC)c1cccs1	297.401
460	2	4	2.76282	7	2	5	12	0	0	48.4703	S(=O)(=O)(c1ccc(C)cc1)Nc1ccc(OC)c(NC(=O)C)c1	334.397
461	1	4	1.82342	7	2	5	11	0	0	40.4391	S(=O)(=O)(NCCn1ccnc1)c1ccc(C)cc1Cl	299.783
462	2	5	-0.1197	8	2	5	6	0	0	43.9923	C1(C(=O)NCCNS(=O)(=O)C)C(C)Oc2c(O1)cccc2	314.363
463	2	6	1.77874	9	2	4	11	0	0	43.0611	c1(nnc(NC(=O)c2cc(C)ccc2C)s1)NS(=O)(=O)C	326.403
464	2	4	0.6484	8	2	3	12	0	0	40.3295	S(=O)(=O)(N)c1ccc(cc1)c1ccc(cc1)S(=O)(=O)N	312.372
465	2	5	0.5523	8	1	7	0	0	0	51.0866	S(=O)(=O)(NC1CCC(CC1)C)CC(=O)NC(C)C(=O)OCC	334.438
466	0	6	2.0549	8	3	6	11	0	0	53.4991	S(=O)(=O)(c1cccc(COC(=O)Cc2ccsc2)c1)N1CCOCC1	381.475
467	2	4	1.1361	6	1	8	6	0	0	40.9971	S(=O)(=O)(NCCO)c1ccc(cc1)OCCCC	273.354
468	0	4	1.04568	7	2	4	6	0	1	41.9097	S(=O)(=O)(N1CCN(CC1)CCC#N)c1ccccc1F	297.355
469	0	4	2.55966	7	2	4	11	0	0	44.0385	S(=O)(=O)(N(C)Cc1c(C)noc1C)c1c(C)ccc(F)c1	312.366
470	1	5	3.0336	8	3	4	10	1	0	44.5563	S(=O)(=O)(N1CCCC1c1cccs1)c1scc(C(=O)O)c1	343.451
471	0	3	3.0291	5	2	6	12	0	0	48.9951	S(=O)(=O)(N(C)C/C=C/c1ccccc1)c1ccc(cc1)OC	317.41
472	1	6	1.15544	8	2	8	5	0	0	46.6594	S(=O)(=O)(NCCCOCC1CCCO1)c1c(C)noc1C	318.395
473	3	5	2.48774	10	3	6	11	1	0	59.7882	S(=O)(=O)(c1ccc(cc1)NC(=O)CC1(CCCC1)C(=O)O)/N=c\1/o[nH]c(c1C)C	421.475
474	1	4	2.23844	6	2	4	11	0	0	40.0591	S(=O)(=O)(c1ccc(cc1)C)NCc1csc(C)n1	282.39
475	2	4	2.3023	8	2	4	11	0	0	43.0011	c1(cc(cn1C)Cl)C(=O)Nc1ccc(cc1)NS(=O)(=O)C	327.793
476	1	3	1.82132	5	1	5	6	0	0	37.1015	S(=O)(=O)(N)c1ccc(OCCCC)c(C)c1	243.328
477	2	5	1.16552	9	3	5	12	0	0	53.2255	N1(Cc2ccccc2C(=O)NS(=O)(=O)c2ccc(cc2)C)C(=O)CNC1=O	387.417
478	1	4	0.5707	6	2	4	0	0	1	44.629	S(=O)(=O)(C)NCC1(CCCCC1)N1CCOCC1	276.402
479	0	3	2.3052	6	2	7	6	0	0	53.9674	S(=O)(=O)(N(CC)CC)N(C)Cc1ccccc1N1CCCC1	325.478
480	0	7	2.7623	10	3	10	16	0	0	66.7398	S(=O)(=O)(N(CC)CC)c1ccc(=O)n(CC(=O)N(Cc2ccco2)Cc2cccs2)c1	463.581
481	0	6	2.01682	10	3	6	12	0	0	66.9932	S(=O)(=O)(c1ccc(cc1)F)N(C)CC(=O)N1CCN(CC1)c1cc(nc(C(C)C)n1)C	449.552
482	0	5	-0.8215	9	1	4	0	0	0	43.5727	S(=O)(=O)(C)N(C)CC(=O)N1CCN(C(=O)OCC)CC1	307.372
483	2	6	-0.1419	10	3	6	11	0	0	54.7354	S(=O)(=O)(N)N1CCC(CC1)C(=O)NCc1ccccc1Cn1cncn1	378.458
484	1	4	2.35292	7	3	3	12	0	0	51.1951	S(=O)(=O)(C)N1C(C)Cc2cc(ccc12)C(=O)Nc1c(cccn1)C	345.424
485	3	4	0.002	8	1	3	6	0	0	32.5827	S(=O)(=O)(c1ccc(cc1)NC(=O)C)NC(=O)N	257.271
486	1	4	-1.2006	7	1	5	0	0	0	31.2967	S(=O)(=O)(NCCOC)N1CCOCC1	224.282
487	2	3	2.0049	5	2	5	6	0	0	45.0487	S(=O)(=O)(NCCO)c1ccc(cc1)C1CCCCC1	283.393
488	1	5	3.2089	9	3	5	16	0	0	51.1811	S(=O)(=O)(N(C)CC(=O)Nc1cccc2cccnc12)c1ccc(Cl)s1	395.893
489	1	5	2.63202	8	2	8	12	0	0	58.1842	S(=O)(=O)(N(C)CCCC(=O)Nc1ccc(C)cn1)c1ccc(C(=O)C)cc1	389.477
490	1	7	0.9511	10	3	5	12	0	0	56.6947	S(=O)(=O)(N1CCN(C(=O)c2cccnc2O)CC1)c1c(OC)ccc(OC)c1	407.448
491	3	6	-0.2227	9	2	5	12	0	0	43.6879	S(=O)(=O)(N)Cc1ccc(cc1)CNC(=O)c1nccnc1N	321.362
492	1	3	2.8972	6	1	8	6	0	1	53.2874	S(=O)(=O)(c1ccccc1)NC(C)(C)CN(C)CCCC.Cl	334.913
493	1	4	1.134	7	2	6	6	0	0	44.5239	S(=O)(=O)(N(CC)CC)NCc1ccc2OCCOc2c1	300.38
494	1	2	3.4933	4	1	8	6	0	0	48.6738	S(=O)(=O)(CCCC)NC(c1ccccc1)CC(C)C	283.437
495	1	5	0.9513	8	2	3	5	0	1	38.9291	S(=O)(=O)(NN1CCN(C)CC1)c1ccc(Br)s1	340.268
496	2	3	2.9236	7	3	4	12	0	0	52.4121	S(=O)(=O)(N)c1cccc(c1)NC(=O)C1(CCCC1)c1ccc(F)cc1	362.426
497	1	2	4.6967	6	3	4	18	0	2	53.1959	S(=O)(=O)(c1ccccc1)/N=C(/Nc1ccccc1)\c1ccccc1Br	415.312
498	2	4	2.0844	8	3	4	16	0	3	45.4411	S(=O)(=O)(Cc1ccccc1)/N=C(\N)/Nc1oc2c(n1)cccc2	330.369
499	0	3	1.08362	7	2	4	12	1	1	42.9943	S(=O)(=O)(c1ccc(cc1)Cl)/N=C(\[O-])/C[n+]1ccc(cc1)C	324.789
500	0	2	3.9264	6	2	5	12	0	2	52.3431	S(=O)(=O)(c1ccc(Br)cc1)/N=C(\c1ccccc1)/N(CC)CC	395.322
501	1	6	3.06998	9	4	5	17	0	1	67.9558	S1(=O)(=O)c2ccccc2C(=N1)C(C#N)c1nc2ccccc2c(=O)[nH]1.N(CC)(CC)CC	451.552
502	1	2	3.9342	5	3	4	18	0	2	50.8127	S(=O)(=O)(c1ccccc1)/N=C(\c1ccccc1)/Nc1ccccc1	336.416
503	0	2	2.7474	7	1	2	6	0	0	26.2412	S(=O)(=O)(c1ccc(cc1)Br)N(Cl)Cl	304.98
504	1	2	1.9199	6	2	3	12	0	2	37.4757	S(=O)(=O)(c1ccccc1)/N=C(/N)\c1ccccc1F	278.308
505	1	3	2.1795	6	2	5	12	0	2	44.5747	S(=O)(=O)(c1ccc(OCC)cc1)/N=C(/N)\c1ccccc1	304.371
506	1	6	3.3891	9	3	2	12	0	2	47.1227	S1(=O)(=O)c2cc(c(cc2SC(=N1)Nc1ccccc1)Cl)C(=O)OC	382.85
507	0	2	3.057	6	3	3	12	0	2	48.5165	S(=O)(=O)(c1ccc(F)cc1)/N=C(\c1ccccc1)/N1CCCC1	332.4
508	1	2	4.24262	5	3	4	18	0	2	53.9063	S(=O)(=O)(c1ccc(C)cc1)/N=C(\c1ccccc1)/Nc1ccccc1	350.443
509	0	4	3.63552	7	2	2	11	0	0	50.8531	c\1(=N\S(=O)(=O)c2ccc(cc2)Cl)/n(C)c(c(C(C)(C)C)s1)C	358.916
510	1	5	4.04849	7	4	5	18	0	0	64.7602	n1c(=S)c2c(n(CCc3ccc(S(=O)(=O)N)cc3)c1c1ccccc1)CCCC2	425.579
511	3	4	-0.002	7	1	2	6	0	0	29.0559	S(=O)(=O)(N)c1ccc(c(NC(=O)C)c1)O	230.245
512	2	5	3.7403	10	5	5	27	1	1	64.3883	[n+]1(c2c([nH]c1)cccc2)c1nc2c(cccc2)nc1[N-]S(=O)(=O)c1ccc(cc1)NC(=O)C	458.503
513	2	3	3.3409	11	2	4	12	0	0	36.7898	c1(NNS(=O)(=O)c2ccc(cc2)Cl)c(F)c(F)c(c(F)c1F)F	372.702
514	1	2	4.0822	4	2	1	11	0	0	53.9538	S(=O)(=O)(N)c1cc(cc2ccc(C(C)(C)C)cc12)C(C)(C)C	319.47
515	2	5	3.67936	9	3	5	18	0	3	63.1022	S(=O)(=O)(c1ccc(C)cc1)/N=C(\Nc1ccc(cc1)OC)/Nc1nc(C)cc(C)n1	425.514
516	2	4	2.7873	9	2	4	11	0	0	40.3303	S(=O)(=O)(NNC(=O)c1ccc(cc1)Br)c1ccc(Cl)s1	395.687
517	2	5	0.7261	8	1	9	6	0	0	50.1794	S(=O)(=O)(N)c1ccc(cc1)CCNC(=O)COC(=O)CCCC	342.417
518	1	5	0.5722	7	1	3	5	0	0	28.4291	S(=O)(=O)(N)c1scc(C(=O)OCC)c1	235.286
519	1	5	1.709	8	3	3	12	0	0	48.8195	S(=O)(=O)(N)c1ccc(N2CCN(CC2)c2cccc(Cl)c2)nc1	352.847
520	1	7	2.4158	10	4	6	12	0	2	65.4947	S1(=O)(=O)CCn2cc(C(=O)OC(c3ccccc3)C(=O)Nc3ccc(cc3)OC)ccc2=N1	467.503
521	2	4	3.013	9	2	8	12	0	0	54.4379	S(=O)(=O)(c1cc(F)cc(F)c1)NNC(=O)c1ccc(OCCC(C)C)cc1	398.431
522	2	6	0.6759	10	1	4	6	0	0	37.0267	S(=O)(=O)(NNC(=O)OC)c1c(Cl)ccc(C(=O)OC)c1	322.726
523	1	5	2.64072	8	2	6	12	0	0	49.8887	S(=O)(=O)(N)c1ccc(c(C(=O)OCCOc2ccccc2C)c1)Br	414.277
524	1	4	1.9175	7	3	2	6	0	2	47.6751	S1(=O)(=O)c2c(ccc(C(=O)NCC)c2)N2C(=N1)CCCCC2	321.402
525	2	4	3.88016	8	3	6	12	0	2	69.225	S(=O)(=O)(c1cccc(c1)NC(=O)COc1c(C)cc(cc1C)C)/N=C\1/CCCCCN1	443.569
526	2	3	2.6133	8	2	5	12	0	0	47.6011	S(=O)(=O)(N)c1ccc(cc1)CCNC(=O)c1ccc(Cl)cc1Cl	373.261
527	1	2	1.29582	5	1	1	6	0	0	25.4383	S(=O)(=O)(N)c1ccc(C)cc1Cl	205.666
528	2	5	3.3113	8	3	5	17	0	0	49.1511	S(=O)(=O)(c1ccc(OC)c(Br)c1)NNc1ccc2ccccc2n1	408.277
529	2	5	3.77142	9	3	4	16	0	0	53.3099	c1(C(=O)Nc2ccc(OC)c(S(=O)(=O)N)c2)sc2c(c1Cl)c(ccc2)C	410.904
530	2	5	3.05024	8	3	5	17	0	0	54.5215	c1(C(=O)NNS(=O)(=O)c2ccc(C)cc2)c(C)nc(c2ccccc2)s1	387.486
531	0	8	2.83744	10	4	5	22	0	0	60.6103	S(=O)(=O)(c1ccc(C)cc1)n1cc(cn1)c1cnn(S(=O)(=O)c2ccc(cc2)C)c1	442.522
532	0	4	3.5353	7	3	7	11	0	0	64.2762	S(=O)(=O)(N(Cc1ccccc1)C(C)Cc1cccs1)N1CC(C)OC(C)C1	408.589
533	1	2	1.8761	4	1	1	6	0	0	36.2995	S(=O)(=O)(N)c1c(C)c(c(C)c(C)c1C)C	227.329
534	2	4	1.6278	9	3	3	12	0	0	45.9895	S1(=O)(=O)c2ccccc2C(=O)N(CC(=O)Nc2ccccc2Cl)N1	365.798
535	2	6	3.0135	9	2	9	12	0	0	60.3198	S(=O)(=O)(N(C)C)Nc1cccc(c1)N/C=C/c1cc(OC)c(c(c1)OC)OC	407.492
536	2	3	3.2927	8	2	4	12	0	0	46.2675	S(=O)(=O)(N)c1cccc(c1)NC(=O)/C=C/c1cc(ccc1Cl)Cl	371.245
537	2	4	-0.0585	7	2	2	6	0	2	31.7807	S1(=O)(=O)N[C@H](C(=N1)N)c1ccc(cc1)OC	241.272
538	0	8	2.2206	10	4	5	22	0	0	54.4231	S(=O)(=O)(c1ccccc1)n1cc(cn1)c1cnn(S(=O)(=O)c2ccccc2)c1	414.468
539	2	3	0.9381	5	2	1	6	0	0	33.6391	S(=O)(=O)(N)c1cccc2CC(CNc12)C	226.301
540	0	2	3.1166	5	3	3	6	0	0	53.9606	S(=O)(=O)(N1CCCCCC1)N(C)C1CCCc2ccccc12	322.474
541	1	4	0.92798	7	1	6	5	0	0	35.2123	S(=O)(=O)(N(C)CCC#N)NCc1cccs1	259.356
542	1	3	0.99898	6	1	5	0	0	0	38.0731	S(=O)(=O)(N(C)CCC#N)NC1CCCCC1	245.348
543	2	7	1.56482	11	3	5	11	0	0	53.3235	c1(C(=O)NNS(=O)(=O)c2cccc(Cl)c2)c(C)nc(N2CCOCC2)s1	416.912
544	1	3	1.6317	6	2	6	6	0	0	46.8154	S(=O)(=O)(NCCOc1ccccc1)N1CCCC(C)C1	298.408
545	1	3	0.316	7	2	5	0	0	0	45.0622	S(=O)(=O)(N(C)CC(=O)NC1CC1)N1CCCCC1C	289.401
546	1	5	2.4948	8	4	3	12	0	2	58.6107	S1(=O)(=O)c2ccccc2C(=N1)N1CCCC(C(=O)Nc2ccccc2OC)C1	399.472
547	1	5	2.4177	10	3	4	6	0	2	49.5911	S1(=O)(=O)NC(N2C(=N1)CCCCC2)c1cccc(OC)c1OC(F)F	375.397
548	2	3	2.11312	6	2	6	12	0	0	52.5219	S(=O)(=O)(N)Cc1ccc(cc1)CNC(=O)/C=C/c1ccccc1C	344.436
549	2	7	1.21984	10	3	5	11	0	0	54.9039	S(=O)(=O)(c1cc(C)ccc1C)NNC(=O)c1csc(N2CCOCC2)n1	396.494
550	0	5	3.1334	9	3	4	6	0	2	44.4995	S1(=O)(=O)CCn2c(=N1)scc2Cc1ccc(SC(F)F)cc1	362.448
551	1	6	4.1528	8	4	4	17	0	2	57.0767	S1(=O)(=O)c2ccccc2C(=N1)Nc1scc(c2ccccc2)c1C(=O)OCC	412.492
552	0	4	1.22632	10	3	6	18	1	1	102.283	[N-](S(=O)(=O)c1ccccc1)/[S@](=N/S(=O)(=O)c1ccccc1)/c1ccc(C)cc1.[K+]	472.654
553	0	6	1.939	8	3	2	6	0	2	40.2987	c12=NS(=O)(=O)CCn1nc(SCc1ccccc1)s2	313.429
554	1	5	2.0192	9	1	5	6	0	0	35.2347	S(=O)(=O)(c1ccc(cc1)Cl)NP(=O)(OC)OC	299.672
555	0	3	1.4401	5	1	4	6	0	0	29.5807	S(=O)(=O)(c1ccccc1)/N=C/OCC	213.258
556	1	3	2.65342	6	2	6	6	0	0	52.007	S(=O)(=O)(NCCSc1ccc(cc1)C)N1CCC(CC1)C	328.503
557	2	6	1.7204	9	2	6	11	0	0	49.0787	S(=O)(=O)(NNC(=O)c1ccc(cc1)CC)c1ccsc1C(=O)OC	368.436
558	1	3	-0.8658	7	1	4	0	0	0	34.0215	S(=O)(=O)(N1CCCCC1)N(C)CC(=O)N	235.309
559	1	3	3.3744	6	2	6	0	0	1	67.2489	S(=O)(=O)(N1CCC(CC1)C)N(CCCC)C1CC(C)(C)NC(C1)(C)C	373.607
560	2	6	1.9143	10	3	6	11	0	2	59.5787	S(=O)(=O)(N)c1cccc(c1)NC(=O)CN1CCN(Cc2ccc(Br)s2)CC1	473.418
561	1	4	3.0334	6	3	3	17	0	0	44.0055	S(=O)(=O)(N)c1ccc(Sc2ccc3ccccc3c2)nc1	316.407
562	2	5	1.89834	8	2	4	11	0	0	47.4815	c1(sc(nc1C)C)C(=O)NC(C)c1ccc(cc1)S(=O)(=O)N	339.442
563	0	3	1.2441	6	2	4	6	0	0	41.5931	S(=O)(=O)(N1CCCCC1)N(C)Cc1ccncc1	269.37
564	2	5	1.72162	8	1	4	6	0	0	45.3259	S(=O)(=O)(NNC(=O)OC(C)(C)C)c1cc(ccc1OC)C	316.379
565	2	4	2.3966	8	2	6	12	0	0	53.3307	S(=O)(=O)(N)c1ccc(cc1)NC(=O)N(C)Cc1ccc(cc1)OCC	363.439
566	2	5	3.3622	7	3	4	17	0	0	57.0134	n1(cc(nc1N)c1ccccc1)NS(=O)(=O)c1ccc(C(C)(C)C)cc1	370.478
567	2	5	2.0321	8	5	5	6	0	0	58.553	S(=O)(=O)(N)c1ccc(cc1)NC(=O)COC(=O)C12CC3CC(C1)CC(C2)C3	392.477
568	1	4	0.4953	6	2	1	6	0	0	30.3827	S(=O)(=O)(N)c1ccc2OCCCOc2c1	229.257
569	2	3	1.3204	8	1	5	6	0	0	37.3151	S(=O)(=O)(NNC(=O)CC(C)C)c1ccc(F)cc1F	292.307
570	1	4	4.0441	8	3	4	17	0	2	49.0455	S(=O)(=O)(c1cccs1)/N=C(/Nc1ccncc1)\c1ccccc1Cl	377.878
571	2	3	1.5196	6	2	2	6	0	2	40.2595	S(=O)(=O)(c1ccc(cc1)N)/N=C\1/CCCCCN1	267.354
572	1	5	2.9458	10	2	6	12	0	0	45.7055	S(=O)(=O)(N)c1ccc(Cl)c(C(=O)OCc2ccccc2OC(F)F)c1	391.779
573	3	4	1.6298	9	2	5	12	0	0	43.0283	S(=O)(=O)(c1ccc(cc1)C(=O)NC)NNc1ccc(F)cc1F	341.339
574	0	3	3.788	8	4	2	12	0	3	54.1199	S(=O)(=O)(c1ccc(F)cc1F)/N=C\1/c2ccccc2Cn2c(=N1)cccc2C	399.422
575	1	5	2.0791	7	3	4	12	0	0	49.4351	S(=O)(=O)(N)c1ccc(N2CCCC2c2ccc(cc2)OC)nc1	333.413
576	2	5	1.892	9	2	5	12	0	0	47.2283	S(=O)(=O)(N)c1ccc(cc1)NC(=O)COC(=O)c1ccccc1Br	413.249
577	2	5	2.2045	8	3	5	12	0	0	54.1259	S(=O)(=O)(c1ccc(cc1)C(C)C)NNC(=O)c1ccc2OCCOc2c1	376.434
578	2	4	3.7907	8	4	3	21	0	0	48.7075	S(=O)(=O)(N)c1ccc(cc1)c1ccc(c2[nH]c3c(n2)cc(cc3)Cl)o1	373.821
579	1	4	2.79462	7	4	2	12	0	2	57.8087	S1(=O)(=O)c2ccccc2C(=N1)N1CCC(C(=O)Nc2ccccc2C)CC1	383.473
580	3	4	2.3857	12	2	5	12	1	0	38.6406	S(=O)(=O)(c1ccc(c(C(=O)O)c1)F)NNc1c(F)c(F)cc(F)c1F	382.266
581	0	6	3.0211	10	3	4	17	0	0	49.0795	S(=O)(=O)(c1c(F)ccc(F)c1)/N=C(\c1ccccc1)/Sc1nncn1C	394.428
582	2	6	3.506	9	2	9	12	0	0	57.4739	S(=O)(=O)(N)c1ccc(cc1)N/N=C/c1cc(c(OCC=C)c(c1)Br)OCC	454.346
583	3	6	1.1812	11	2	8	12	0	0	53.4913	S(=O)(=O)(c1ccc(c(OC)c1)NC(=O)C)NNC(=O)COc1ccccc1F	411.411
584	1	4	2.3594	8	3	3	12	0	2	48.2811	S1(=O)(=O)c2ccccc2C(=N1)N(C)CC(=O)Nc1ccc(cc1)Cl	363.826
585	1	7	0.60912	12	2	6	10	0	0	56.0814	n1(c2c(c(C(=O)OC)c1C)cc(cc2)NS(=O)(=O)N(C)C)S(=O)(=O)N(C)C	418.497
586	1	3	3.7182	5	3	5	18	0	0	49.0527	S(=O)(=O)(c1ccccc1)NN(c1ccccc1)c1ccccc1	324.405
587	0	5	0.8482	7	2	2	0	0	2	30.3587	S1(=O)(=O)CCn2nc(CCC)sc2=N1	233.318
588	2	3	0.53304	5	1	1	6	0	0	28.7855	S(=O)(=O)(N)c1cc(c(C)c(N)c1)C	200.263
589	0	4	1.2382	7	3	0	6	0	2	30.1936	S1(=O)(=O)CCn2c(=N1)oc1c2cc(cc1)Cl	258.686
590	3	3	2.28642	7	2	3	12	0	0	43.2479	S(=O)(=O)(N)c1ccc(cc1)NC(=O)Nc1ccc(cc1)C	305.359
591	2	3	3.55122	7	3	4	16	0	0	48.3491	S(=O)(=O)(c1ccc(cc1)Br)N/N=C/c1c2c([nH]c1C)cccc2	392.278
592	3	5	-0.2751	9	1	5	6	0	0	36.4783	S(=O)(=O)(c1ccc(C(=O)OCC)cc1)NNC(=O)N	287.297
593	1	4	4.0043	7	3	5	17	0	2	52.7547	S(=O)(=O)(c1cccs1)/N=C(\c1ccccc1)/Nc1ccc(cc1)OC	372.471
594	3	5	1.53692	8	3	4	17	0	0	45.4411	S(=O)(=O)(c1ccc2ccccc2c1)NNc1nc(C)cc(=O)[nH]1	330.369
595	3	4	3.2444	9	2	4	12	0	0	59.5719	S(=O)(=O)(c1ccc(cc1)Br)NNC(=S)NC(=O)c1ccc(C(C)(C)C)cc1	470.414
596	3	6	2.3935	9	3	8	18	0	0	62.9327	S(=O)(=O)(N)c1ccc(cc1)NC(C(=O)c1ccccc1)NC(=O)c1ccc(cc1)OC	439.493
597	0	3	4.1758	4	3	2	16	0	0	49.9531	S(=O)(=O)(c1ccc(cc1)C(C)(C)C)n1c2c(cc1)cccc2	313.422
598	2	6	0.1674	9	2	4	11	0	0	43.0611	S(=O)(=O)(c1ccc(cc1)N)/N=c/1\sccn1CC(=O)NC	326.403
599	3	4	4.03	6	2	5	12	0	0	55.189	S(=O)(=O)(N)c1ccc(cc1)Nc1cc(C(C)C)c(c(c1)C(C)C)O	348.468
600	0	5	1.4106	7	3	2	6	0	2	46.7103	S1(=O)(=O)c2ccccc2C(=N1)N1CCC(CC1)C(=O)OCC	322.386
601	1	5	1.3454	8	4	4	11	0	0	51.9971	S(=O)(=O)(NN1CCOCC1)c1ccc2c3c1cccc3c(=O)n2CC	361.423
602	2	5	4.197	10	3	6	18	0	0	58.9699	S(=O)(=O)(N)c1c(Cl)ccc(c1)C(=O)N/N=C/c1cccc(Oc2ccc(Cl)cc2)c1	464.33
603	2	5	2.7177	7	3	6	17	0	0	51.6215	S(=O)(=O)(N)c1ccc(c2ccc(/C=N/NCc3ccccc3)o2)cc1	355.419
604	0	5	2.46796	7	4	1	11	0	3	50.8263	c12c(C)c(n(c3ccc(cc3)C)c1ncn1CCS(=O)(=O)N=c21)C	342.424
605	0	4	2.1233	6	3	1	6	0	2	38.7255	c12=NS(=O)(=O)CCn1c(c(C)s2)c1ccccc1	280.374
606	2	3	2.5311	7	3	5	17	0	0	49.7449	S(=O)(=O)(c1ccc2ccccc2c1)NNC(=O)Cc1ccc(F)cc1	358.394
607	0	5	1.3022	7	4	0	5	0	3	37.3987	c12c3c(sc1ncn1CCS(=O)(=O)N=c21)CCC3	281.362
608	0	4	2.4721	7	3	2	6	0	2	40.2387	S1(=O)(=O)CCn2cc(Cc3ccc(Cl)cc3)sc2=N1	314.819
609	3	4	2.8965	7	2	6	12	0	0	55.6222	S(=O)(=O)(N)c1ccc(cc1)NC(=O)C(C)Nc1ccc(C(C)C)cc1	361.467
610	2	4	3.6615	8	3	4	11	0	0	59.7392	S(=O)(=O)(c1cccc(F)c1)NNC(=O)c1cc2c(CCC(C(C)(C)C)C2)s1	410.536
611	1	7	-1.6862	9	1	4	6	0	0	32.9583	c1(cn(c(=O)n(C)c1=O)C)S(=O)(=O)NOCC	263.275
612	0	4	3.3968	7	2	7	10	0	0	50.4799	S(=O)(=O)(N(C)C(C)C)N(Cc1cccs1)Cc1cccs1	344.527
613	0	4	1.4395	10	3	4	0	0	0	72.1861	S(=O)(=O)(N1CCCN(S(=O)(=O)N2CC(C)CC(C)C2)CC1)N1CC(CC(C)C1)C	450.671
614	0	3	1.2548	6	2	3	6	0	0	43.7219	S(=O)(=O)(N(C)C)N1C(C)COC(c2ccccc2)C1	284.381
615	2	3	3.786	7	2	6	12	0	0	59.3322	S(=O)(=O)(N)c1ccc(c(C(=O)NC(C(C)C)c2ccc(cc2)CC)c1)Br	439.375
616	1	3	1.60302	6	2	6	6	0	1	53.9674	S(=O)(=O)(N(C)C)NCC1CCN(CC1)Cc1ccc(C)cc1	325.478
617	2	3	2.32554	6	1	3	6	0	0	46.8154	S(=O)(=O)(N)c1cc(c(C)c(NC(=O)CC(C)(C)C)c1)C	298.408
618	1	4	1.5621	8	1	6	0	0	0	53.385	S(=O)(=O)(N(CC)CC)NCC1CCCN1C(=O)OC(C)(C)C	335.47
619	2	4	-0.373	10	2	7	0	0	0	51.8646	S(=O)(=O)(NCCNS(=O)(=O)N1CCCCC1)N1CCCCC1	354.498
620	1	4	3.7396	8	3	4	6	0	2	58.469	S1(=O)(=O)c2cc(c(cc2N2C(=N1)CCCCC2)Cl)C(=O)NC(CC)CC	397.928
621	3	4	0.7381	6	1	4	6	0	0	33.6459	S(=O)(=O)(N)c1ccc(NCCC)c(N)c1	229.305
622	1	3	1.158	6	1	1	5	0	0	21.2612	S(=O)(=O)(N)c1ccc(Br)s1	242.119
623	1	5	2.49312	7	3	5	17	0	0	49.4927	S(=O)(=O)(c1ccccc1)N/N=C/c1c(C)nn(c2ccccc2)c1	340.408
624	0	5	2.89874	6	3	3	16	0	0	46.3347	n1(cnc2cc(c(C)cc12)C)S(=O)(=O)c1ccc(cc1)OC	316.382
625	0	6	4.12018	8	4	5	21	0	0	59.4327	c1([C@H](C#N)/C(=N/S(=O)(=O)c2cccs2)/c2ccccc2)n(C)c2c(cccc2)n1	420.519
626	0	7	1.99392	8	3	4	16	0	0	45.8099	n1(c2c(nn1)cccc2)S(=O)(=O)c1c(OC)cc(c(OC)c1)C	333.369
627	1	4	4.3567	7	4	5	22	0	0	61.3863	S(=O)(=O)(c1ccc(cc1)C)/N=C(\c1ccccc1)/C(C#N)c1[nH]c2c(n1)cccc2	414.49
628	0	3	2.662	5	3	2	12	0	2	42.4391	S1(=O)(=O)c2ccccc2C(=N1)N(CC)c1ccccc1	286.356
629	1	5	-0.46592	10	4	1	17	1	1	88.9173	S1(=O)(=O)c2ccccc2/C(=C(/C#N)\c2nc3c(c(=O)[nH]2)cc(cc3)F)/[N-]1.[K+]	406.439
630	2	3	2.5199	8	2	4	12	0	0	42.8845	S(=O)(=O)(N)Cc1ccc(cc1)NC(=O)c1c(cccc1F)Cl	342.779
631	2	4	0.7658	6	1	2	0	0	0	31.3475	S(=O)(=O)(C)/N=C/1\C=CC=C\C1=C(\C)/NO	228.273
632	1	4	-0.5692	7	1	2	6	0	0	30.0207	S(=O)(=O)(N)c1ncccc1C(=O)N(C)C	229.261
633	1	2	2.25764	6	1	1	6	0	0	30.0451	S(=O)(=O)(N)c1c(Cl)c(C)cc(Cl)c1C	254.138
634	2	4	2.13658	7	2	4	11	0	0	46.7103	S(=O)(=O)(c1cc(ccc1C)C)NNC(=O)c1cc(oc1C)C	322.386
635	1	7	0.6989	9	3	4	17	0	0	47.0383	n12c(cccc1)nc(cc2=O)COC(=O)c1ccc(S(=O)(=O)N)cc1	359.363
636	1	4	1.43112	7	3	2	6	0	2	45.0079	S1(=O)(=O)CCn2cccc(C(=O)Nc3ccccc3C)c2=N1	317.37
637	2	6	1.8851	9	4	4	12	0	0	59.1591	S(=O)(=O)(c1ccc(cc1)Cl)/N=C\1/c2ccccc2C2(C(=C1)N(CCO2)CCO)O	434.901
638	0	5	2.2076	9	2	4	5	0	2	39.0871	S(=O)(=O)(c1ccc(Cl)s1)/N=C\1/SCC(=O)N1CC=C	336.847
639	1	6	3.0804	9	3	7	10	0	0	67.8098	c1(SCC(=O)N2CC(CC(C)C2)C)n(CCCC)c2c(cc(cc2)S(=O)(=O)N)n1	438.619
640	2	6	3.5472	9	3	6	12	0	2	62.5062	S(=O)(=O)(c1ccccc1OC)/N=c/1\[nH]c2c([nH]c(c1C(=O)OCC)CC)cccc2	429.498
641	2	4	2.42222	7	3	4	12	0	0	57.3822	S(=O)(=O)(N)c1ccc(cc1)NC(=O)C(C)N1CCCc2cc(ccc12)C	373.478
642	2	4	1.24284	7	1	4	6	0	0	38.3367	S(=O)(=O)(c1cc(ccc1C)C)NNC(=O)OCC	272.326
643	2	5	-1.3849	8	1	3	5	1	0	22.8756	S(=O)(=O)(N)c1cnn(CC(=O)O)c1	205.195
644	2	5	1.8109	9	2	8	12	0	1	56.3144	S(=O)(=O)(N)c1ccc(cc1)NC(=O)C(C)N(C)CCOc1ccccc1F	395.456
645	1	5	1.0755	7	1	5	6	0	0	39.1319	S(=O)(=O)(N)c1ccc(OC)c(C(=O)OCC(=C)C)c1	285.321
646	2	3	2.7507	8	2	4	6	0	0	46.9647	S1(=O)(=O)NC(=C(C(=N1)C)CCC(=O)Nc1ccc(cc1)Br)C	386.271
647	2	4	1.55126	7	1	4	6	0	0	41.4303	S(=O)(=O)(c1c(C)cc(cc1C)C)NNC(=O)OCC	286.353
648	2	4	2.63442	7	3	5	18	0	0	56.4751	S(=O)(=O)(N)c1ccc(cc1)CNC(=O)c1ccc(c2ccccc2)nc1C	381.457
649	2	5	2.90444	9	2	6	11	0	0	51.9935	S(=O)(=O)(NNC(=O)C(C)Oc1cccc(C)c1C)c1ccc(Br)s1	433.349
650	2	5	-0.1098	9	1	4	6	0	0	36.2247	S(=O)(=O)(N)c1c(Cl)ccc(c1)C(=O)OCC(=O)NC	306.727
651	3	5	2.9905	8	3	7	18	1	0	56.3123	S(=O)(=O)(c1ccc(c(C(=O)O)c1)O)NN(c1ccccc1)Cc1ccccc1	398.44
652	2	3	2.1176	6	3	5	12	0	0	52.5219	S(=O)(=O)(c1ccc2CCCCc2c1)NNC(=O)Cc1ccccc1	344.436
653	1	4	2.0188	7	2	4	12	0	0	42.1991	S(=O)(=O)(N)c1ccc(N(C)Cc2ccc(cc2)Cl)nc1	311.794
654	1	3	3.26924	6	2	4	12	0	0	45.2859	S(=O)(=O)(N/N=C/c1ccc(cc1)Cl)c1cc(C)ccc1C	322.817
655	1	3	2.2232	7	1	4	6	0	0	30.8471	S(=O)(=O)(NOCC)c1ccc(Cl)c(Cl)c1	270.137
656	1	4	2.49704	6	2	3	12	0	0	41.8191	S(=O)(=O)(N)c1ccc(nc1)Sc1ccc(C)cc1C	294.401
657	1	2	3.15522	6	2	5	12	0	2	45.2859	S(=O)(=O)(c1ccc(C)cc1)/N=C/NCc1ccc(cc1)Cl	322.817
658	2	4	3.5014	8	2	5	12	0	0	44.5075	S(=O)(=O)(c1cccc(C(=O)C)c1)NNc1ccc(Cl)c(Cl)c1	359.234
659	0	4	3.69592	8	3	3	16	0	0	45.1195	c\1(=N\S(=O)(=O)c2ccc(cc2)C)/sc2c(cccc2)n1C(F)F	354.403
660	1	4	1.2805	6	3	3	11	0	1	46.8731	S(=O)(=O)(c1ccc2ccccc2c1)NN1CCN(C)CC1	305.403
661	0	3	2.7395	5	2	5	11	0	0	40.0523	S(=O)(=O)(CCc1ccccc1)/N=C/c1cccs1	279.386
662	2	3	2.822	8	2	4	12	0	0	44.5075	S(=O)(=O)(N)c1cc(Cl)c(c(c1)Cl)NC(=O)Cc1ccccc1	359.234
663	0	4	3.2928	8	3	3	6	0	2	50.3215	C\1(=N\S(=O)(=O)c2ccc(Cl)cc2)/SCC(=O)N1C1CCCCC1	372.899
664	3	4	-0.17088	8	1	4	6	0	0	41.8635	S(=O)(=O)(c1ccc(cc1)C)NNC(=O)C(=O)NC(C)C	299.352
665	0	5	4.74682	7	4	5	21	0	0	59.3683	S(=O)(=O)(c1ccccc1)/N=c/1\scc(c2c3c(oc2C)cccc3)n1CC=C	410.52
666	2	3	0.4786	5	1	2	6	0	0	28.7855	S(=O)(=O)(N)c1c(CC)ccc(N)c1	200.263
667	1	5	3.33762	10	3	7	12	0	2	63.1609	C\1(=N\S(=O)(=O)c2ccc(C)cc2)/SC(C(=O)N1CC=C)CC(=O)Nc1ccc(cc1)F	461.54
668	0	4	2.5346	8	2	4	6	0	2	44.1343	C\1(=N/S(=O)(=O)c2ccc(cc2)Cl)/SC(C(=O)N1CC=C)C	344.845
669	0	6	2.9758	9	3	4	11	0	2	52.5679	C\1(=N/S(=O)(=O)c2cccs2)/S/C(=C/N(C)C)/C(=O)N1c1ccccc1	393.515
670	2	6	2.79502	8	3	2	6	0	2	53.7263	S(=O)(=O)(C)/N=C\1/C=C/C(=C/2\CSC(=NN2)Nc2ccc(cc2)C)/C=C1	374.491
671	1	5	2.0342	7	3	2	12	0	2	42.7095	S1(=O)(=O)c2ccccc2C(=N1)Nc1ccc(C(=O)OC)cc1	316.338
672	0	4	0.9922	7	2	4	0	0	0	47.191	S(=O)(=O)(N1CCCCC1)N1CCCC(C(=O)OCC)C1	304.412
673	1	2	2.6234	5	2	3	0	0	0	53.1078	S(=O)(=O)(NC1CCCC(C)C1C)N1CC(CC(C)C1)C	302.484
674	2	2	1.68074	6	2	4	10	0	0	43.3531	S(=O)(=O)(N(C)C)NCc1ccc2c(c(C)c([nH]2)C)c1	281.381
675	1	3	1.2326	8	1	2	6	0	0	24.3978	S(=O)(=O)(N)c1cccc(c1)OC(F)(F)F	241.19
676	0	3	2.5463	6	2	8	12	0	0	55.189	S(=O)(=O)(N(C)C)N(CCc1ccc(cc1)OC)Cc1ccccc1	348.468
677	0	3	4.3349	7	4	5	17	0	0	60.6487	S(=O)(=O)(N(C)Cc1ccc(c2ccc(Cl)cc2)o1)N1CCc2ccccc2C1	416.93
678	0	4	1.1417	8	2	4	6	0	0	48.0507	S(=O)(=O)(N(C)c1ccccc1)N1CCN(CC1)C(=O)OCC	327.406
679	2	4	1.4736	6	2	3	6	0	0	38.4995	S(=O)(=O)(N)c1ccc(NC2CCCCC2)nc1	255.343
680	2	3	2.8659	7	5	4	6	0	0	53.6087	S(=O)(=O)(c1ccc(Cl)cc1)NNC(=O)C12CC3CC(C1)CC(C2)C3	368.886
681	1	3	0.8851	6	3	2	6	0	1	46.4467	S(=O)(=O)(N)N1CCN(CC1)C1CCCc2ccccc12	295.408
682	1	5	1.1709	7	2	2	5	0	0	36.5459	c1(cnc(N2CCCCCC2)s1)S(=O)(=O)N	261.372
683	1	7	2.04942	9	3	5	17	0	0	50.1319	S(=O)(=O)(N)c1ccc(cc1)C(=O)OCc1noc(c2ccc(C)cc2)n1	373.39
684	1	4	3.3546	7	2	6	12	0	0	50.0515	S(=O)(=O)(c1ccc(cc1)Br)N/N=C(\C)/Cc1ccc(cc1)OC	397.294
685	2	4	2.77552	7	2	4	12	0	0	43.8643	S(=O)(=O)(c1ccc(C)cc1)N/N=C/c1cc(ccc1O)Br	369.24
686	2	3	1.6354	8	2	5	12	1	2	43.9333	S(=O)(=O)(c1ccccc1)/N=C(\c1ccc(cc1)F)/NCC(=O)O	336.344
687	1	4	3.50882	9	3	4	17	0	2	48.3083	S(=O)(=O)(c1ccc(F)cc1F)/N=C(\c1ccccc1)/Nc1cc(on1)C	377.372
688	4	5	-1.7732	9	2	1	6	0	0	29.9223	S1(=O)(=O)c2c(ccc(c2)C(=O)NN)C(=O)NN1	256.243
689	2	4	-0.1903	7	2	2	6	1	2	29.4823	S1(=O)(=O)c2ccccc2C(=N1)NCC(=O)O	240.24
690	1	4	1.6736	7	2	5	6	0	0	46.2839	S(=O)(=O)(N(C)C1CCCCC1)Oc1ccccc1C(=O)N	312.391
691	0	3	1.3955	7	2	4	6	0	0	43.6121	S(=O)(=O)(N1CCOCC1)N(C)C(C)c1ccc(cc1)F	302.371
692	3	4	3.6504	10	2	5	12	1	0	43.7291	S(=O)(=O)(c1cccc(C(=O)O)c1)NNc1c(Cl)cc(cc1Cl)Cl	395.651
693	0	3	2.8966	6	2	8	6	0	0	56.0962	S(=O)(=O)(N(C)CCCOc1ccccc1)N(C)C1CCCCC1	340.489
694	1	3	0.7894	6	2	5	0	0	1	45.5938	S(=O)(=O)(N(CC)CC)NC1CCN2C1CCCC2	275.418
695	1	5	1.89012	7	3	3	17	0	0	44.6391	n1c(c2ccccc2)cc(C)n1c1ccc(S(=O)(=O)N)cn1	314.37
696	1	4	2.06862	7	2	4	11	0	0	46.7103	S(=O)(=O)(N)c1ccc(cc1)C(C)N(C)C(=O)c1ccc(C)o1	322.386
697	1	4	1.5358	7	3	5	6	0	0	51.1374	S(=O)(=O)(NC1CCc2ccccc12)N1CCCC1C(=O)OCC	338.429
698	0	3	0.4378	6	2	2	0	0	0	38.4419	S(=O)(=O)(N1CCCCC1)N1CCOC(C)C1	248.348
699	0	6	0.43072	10	4	4	11	0	1	65.7762	S(=O)(=O)(N1CCN(CC1)C)N1CCN(C(=O)c2ccc(n3cc(cn3)C)cc2)CC1	432.55
700	1	6	0.91122	9	2	5	11	0	0	46.1855	S(=O)(=O)(N)c1ccc(OC)c(C(=O)N(C)Cc2cc(on2)C)c1	339.373
701	1	3	0.5386	6	1	4	6	0	0	33.6459	S(=O)(=O)(N(C)C)NC(C)c1ccccn1	229.305
702	0	6	-0.5674	10	3	6	5	0	1	56.8066	S(=O)(=O)(N1CCOCC1)N1CCN(CC1)CC(=O)N(C)Cc1ccco1	386.474
703	0	3	1.9747	6	3	5	5	0	0	43.7219	S(=O)(=O)(N1CCCCC1)N(Cc1ccco1)C1CC1	284.381
704	1	5	0.7208	7	2	3	6	0	0	40.0967	S(=O)(=O)(N)c1ccc(c(C(=O)OC)c1)N1CCCC1	284.337
705	1	3	1.9597	6	2	6	0	0	1	54.8746	S(=O)(=O)(NCC1(CCCC1)N(C)C)N(C)C1CCCCC1	317.499
706	2	6	2.5132	8	3	5	16	0	0	48.8727	S(=O)(=O)(N)c1cccc(c1)CNc1ncnc2c1cc(s2)CC	348.453
707	1	4	-1.3687	8	1	5	0	0	0	37.9171	S(=O)(=O)(N1CCOCC1)N(CC)CC(=O)NC	265.335
708	0	3	1.20868	6	1	6	6	0	0	40.2595	S(=O)(=O)(N(C)CCC#N)N(C)Cc1ccccc1	267.354
709	0	6	-0.8709	8	2	1	0	0	2	29.4891	S1(=O)(=O)CCn2ccnc(C(=O)OC)c2=N1	243.244
710	2	3	3.286	6	3	7	18	0	0	60.8954	S(=O)(=O)(N)c1ccc(C(=O)NCCC(c2ccccc2)c2ccccc2)cc1	394.496
711	0	3	2.8899	6	3	2	5	0	0	52.007	S(=O)(=O)(N1CC(C)CC(C)C1)N1CCc2c(ccs2)C1C	328.503
712	1	2	2.458	5	2	4	6	0	0	46.0134	S(=O)(=O)(N1CCCCCC1)NC(C)c1ccccc1	282.409
713	1	6	2.6242	10	3	5	17	0	0	48.1455	S(=O)(=O)(N)c1ccc(F)c(C(=O)OCc2oc(cn2)c2ccc(cc2)F)c1	394.355
714	0	4	3.47188	9	1	10	6	0	1	63.6142	S(=O)(=O)(N(C)CCC#N)N(Cc1ccc(Cl)c(Cl)c1)CC(C(C)C)N(C)C	435.421
715	1	2	2.7322	5	1	7	6	0	0	50.4406	S(=O)(=O)(N(C)C)NC(C(C)C)c1ccc(cc1)CCC	298.452
716	0	4	1.1331	7	2	4	0	0	0	47.191	S(=O)(=O)(N(C)C1CCCCC1)N1CCCC1C(=O)OC	304.412
717	0	3	0.2317	6	1	2	0	0	0	32.5927	S(=O)(=O)(N(C)C)N1CCCSCC1	224.351
718	1	4	0.4906	8	3	3	6	0	0	49.8107	S(=O)(=O)(N1CCCC1)N1CCN(CC1)C(=O)c1ccccc1O	339.417
719	2	3	0.90924	6	1	2	6	0	0	34.4411	S(=O)(=O)(N)c1c(C)cc(NC(=O)C)cc1C	242.3
720	0	7	0.5378	10	3	5	5	0	1	58.9354	S(=O)(=O)(N1CCN(CC1)Cc1ccc(C(=O)OC)o1)N1CC(OC(C)C1)C	401.485
721	0	5	-0.5711	8	2	4	5	0	0	39.3083	S(=O)(=O)(N(C)Cc1cnn(c1)C)N1CCOCC1	274.346
722	1	3	0.4601	7	3	4	0	0	0	46.8222	S(=O)(=O)(N1CCCCC1)N1CCCC1C(=O)NC1CC1	301.412
723	2	3	-0.2471	7	2	4	6	0	0	41.0615	S(=O)(=O)(NC(C)C(=O)N)N1CCc2ccccc2C1	283.353
724	0	2	2.9469	5	3	3	6	0	0	50.867	S(=O)(=O)(N(C)C1CCCCC1)N1c2c(CC1C)cccc2	308.447
725	2	6	2.82384	9	4	5	22	0	0	61.5991	c1(C(=O)NNS(=O)(=O)c2ccc3c(ccc(=O)o3)c2)cc(n(c2ccccc2)c1C)C	437.477
726	1	6	1.48734	8	2	5	11	0	0	49.2723	c1(C(=O)COC(=O)C)cc(n(c2ccc(cc2)S(=O)(=O)N)c1C)C	350.396
727	0	4	0.6749	7	2	6	0	0	2	56.6414	S(=O)(=O)(N(CC)CC)N1CCN(CC1)CC1CCCCN1C	332.514
728	1	4	1.1137	7	1	3	6	0	0	31.0059	S(=O)(=O)(N)c1c(OC)cc(c(OC)c1)Br	296.142
729	1	3	1.4952	6	1	3	6	0	0	30.2039	S(=O)(=O)(N)c1ccc(c(OCC)c1)Br	280.143
730	3	4	1.5829	7	3	2	16	0	0	38.8207	S(=O)(=O)(N)c1ccc2c(nc([nH]2)c2ccc(cc2)O)c1	289.316
731	1	2	1.5325	4	1	3	6	0	0	33.2059	S(=O)(=O)(N)c1ccc(cc1)CC(C)C	213.302
732	2	4	2.6748	9	2	5	11	0	0	45.6475	S(=O)(=O)(N)c1ccc(Cl)c(C(=O)NCCc2ccc(Cl)s2)c1	379.29
733	1	4	0.2734	7	1	8	0	0	1	47.7294	S(=O)(=O)(N(C)CCCC)NCC(C)N1CCOCC1	293.433
734	1	6	0.3369	9	2	6	11	0	0	44.2263	S(=O)(=O)(NCc1cccnc1n1cncn1)N(C)C(C)C	310.383
735	2	4	-1.4716	9	2	4	6	0	0	36.1095	S1(=O)(=O)N(CC(=O)N)c2c(N1CC(=O)N)cccc2	284.297
736	2	4	0.1088	8	1	4	6	1	0	31.0749	S(=O)(=O)(N)c1cc(cc(F)c1OC)CC(=O)O	263.246
737	1	3	0.4915	6	1	1	6	0	0	21.888	S(=O)(=O)(N)c1cncc(Br)c1	237.078
738	3	4	2.3534	9	3	5	17	0	0	48.7143	S(=O)(=O)(NNC(=O)c1[nH]nc(c2ccccc2)c1)c1ccccc1Cl	376.825
739	2	4	1.9022	8	3	6	12	0	0	64.7978	S(=O)(=O)(N)c1ccc(cc1)CNC(=O)C1CCN(CC1)C(=O)/C=C/c1ccccc1	427.526
740	0	5	2.50804	7	2	3	11	0	0	40.3443	S(=O)(=O)(c1c(OC)ccc(Br)c1)n1c(C)cc(C)n1	345.218
741	1	3	2.18558	6	1	7	6	0	0	46.4467	S(=O)(=O)(N(C)CCCC)NC(C)c1ccc(cc1)C#N	295.408
742	0	4	3.35216	7	2	2	11	0	0	40.1855	S(=O)(=O)(c1cc(c(Cl)cc1Cl)C)n1c(C)cc(C)n1	319.213
743	0	5	-1.4784	11	3	4	0	0	0	51.333	S(=O)(=O)(N1CCOCC1)N1CCN(S(=O)(=O)N2CCCC2)CC1	368.481
744	0	8	3.3454	10	4	7	22	0	0	66.7974	S(=O)(=O)(c1ccc(cc1)c1ccc(cc1)S(=O)(=O)n1ccnc1CC)n1ccnc1CC	470.576
745	2	4	1.33	7	2	5	12	0	0	49.4351	S(=O)(=O)(N)c1cccc(c1)CNC(=O)c1ccc(N(C)C)cc1	333.413
746	1	5	2.18664	7	2	6	12	0	0	50.5991	S(=O)(=O)(N)c1ccc(cc1)C(=O)OCCOc1cc(C)cc(C)c1	349.408
747	2	4	1.45764	8	2	4	5	0	0	51.4822	S(=O)(=O)(N)N1CCC(C(=O)NC(C)c2cc(sc2C)C)CC1	345.49
748	1	3	2.0714	8	2	5	12	0	0	44.3551	S(=O)(=O)(N(C)Cc1ccccc1)NC(=O)c1ccc(F)c(F)c1	340.351
749	1	4	2.6283	7	4	5	12	0	0	60.4758	S(=O)(=O)(Nc1ccc2c(CCCN2Cc2ccccc2)c1)N1CCOCC1	387.505
750	0	3	2.9529	6	3	4	6	0	0	54.7626	S(=O)(=O)(N1CCCCCC1)N1CCCC1c1cccc(OC)c1	338.473
751	2	3	1.003	7	1	5	6	0	0	37.4249	S(=O)(=O)(N)c1c(F)ccc(c1)C(=O)NCCCC	274.317
752	3	5	2.499	9	2	8	12	0	0	54.1327	S(=O)(=O)(c1ccc(OCC)c(OCC)c1)NNC(=O)Nc1ccccc1	379.438
753	0	6	-0.4654	12	3	8	6	0	2	74.8125	S(=O)(=O)(N(C)C)N1CCN(CC1)Cc1ccccc1CN1CCN(S(=O)(=O)N(C)C)CC1	488.68
754	1	5	1.0058	7	2	1	6	0	2	32.5759	S1(=O)(=O)c2c(ccc(C(=O)OC)c2)NC(=N1)C	254.267
755	2	7	0.4165	8	2	3	11	0	0	34.3427	n1(c(N)cc(O)n1)S(=O)(=O)c1ccc(OC)cc1	269.282
756	2	5	2.10992	11	2	5	11	0	0	40.9957	S(=O)(=O)(c1ccc(cc1)OC(F)(F)F)NNC(=O)c1ccoc1C	364.301
757	2	3	-0.1714	6	2	1	6	0	0	26.9203	S(=O)(=O)(N)c1ccc2c(CC(=O)N2)c1	212.23
758	2	3	0.3655	7	2	3	0	0	0	45.0622	S(=O)(=O)(N1CCCCCC1)NC1CCCCNC1=O	289.401
759	1	3	2.5695	5	2	6	12	0	1	51.2934	S(=O)(=O)(N)c1ccc(cc1)C(C)N(C)CCc1ccccc1	318.442
760	3	5	0.96344	9	2	5	11	1	0	47.9455	S(=O)(=O)(NNC(=O)c1cccn1C)c1c(C)c(C)cc(C(=O)O)c1	351.384
761	1	4	3.6897	6	4	4	18	0	0	57.4331	N1(c2ccc(cc2)S(=O)(=O)N)C(c2ccccc2)CC(=N1)c1ccccc1	377.469
762	0	5	1.1712	8	3	4	6	0	0	57.3314	S(=O)(=O)(N1CCN(CC1)c1ccccc1OC)N1CC(C)OC(C)C1	369.487
763	3	5	1.9525	9	4	4	16	0	0	53.2255	S(=O)(=O)(c1ccc2OCCCOc2c1)NNC(=O)c1c2c([nH]c1)cccc2	387.417
764	0	3	-0.0964	6	1	3	0	0	0	33.5883	S(=O)(=O)(N(C)C)N1CCOC(CC)C1	222.31
765	1	4	-0.4402	7	2	1	6	0	0	29.4823	N1(C)C(=O)c2c(C1=O)cc(cc2)S(=O)(=O)N	240.24
766	1	4	1.7536	8	3	6	6	0	0	63.1498	S(=O)(=O)(N1CCCCCC1)N1CCN(CC1)C(=O)CCNc1ccccc1	394.541
767	1	4	0.8395	7	1	9	5	0	0	42.9334	S(=O)(=O)(NCCCn1cccn1)N(C)CCCC	274.39
768	2	4	2.6938	8	2	4	12	0	0	37.5251	S(=O)(=O)(NNc1ccccn1)c1cccc(Cl)c1Cl	318.185
769	1	4	3.4943	6	3	5	12	0	0	55.6154	S(=O)(=O)(c1ccc(cc1)OCC)N/N=C\1/CCCCc2c1cccc2	358.463
770	2	4	-0.0752	6	1	2	6	0	0	26.4939	S(=O)(=O)(N)c1ccc(OC)cc1N	202.235
771	0	2	1.3017	5	1	5	0	0	0	38.9734	S(=O)(=O)(N(C)C(C)C)N(C)C(C)C1CC1	234.365
772	2	3	1.5573	6	1	5	6	0	0	43.7219	S(=O)(=O)(N)c1cccc(C(C)NC(=O)CC(C)C)c1	284.381
773	2	5	4.06672	9	3	6	17	0	0	59.9983	S(=O)(=O)(c1ccc(Br)c(C)c1)NNC(=O)c1csc(c2ccc(cc2)CC)n1	480.409
774	3	4	0.82742	8	3	5	6	1	0	49.2723	S(=O)(=O)(c1ccc(cc1)C)NNC(=O)C1C(C(=O)O)[C@H]2C[C@@H]1C=C2	350.396
775	1	4	1.3997	7	2	7	11	0	0	45.9151	S(=O)(=O)(NCCCOc1cccc2cccnc12)N(C)C	309.391
776	0	3	2.8662	7	2	5	6	0	0	52.2922	S(=O)(=O)(N(C)Cc1cc(ccc1OC)Br)N1CCC(CC1)C	391.331
777	1	3	1.0213	6	2	1	11	0	0	27.7686	S(=O)(=O)(N)c1ccc(F)c2c1cccn2	226.232
778	0	3	0.6838	6	1	4	0	0	0	39.7754	S(=O)(=O)(N(CC)CC)N1CCOC(C)(C)C1	250.364
779	0	2	1.7812	5	1	6	0	0	0	42.4934	S(=O)(=O)(N(CC=C)CC=C)N1CCCCCC1	258.387
780	1	5	2.9797	8	2	5	12	0	0	46.7951	S(=O)(=O)(c1ccc(Br)cc1)/N=C/c1cc(OC)c(c(c1)OC)O	400.25
781	1	8	2.0692	10	3	5	17	0	0	50.0221	n1(c(N)cc(OC(=O)c2ccc(F)cc2)n1)S(=O)(=O)c1ccc(OC)cc1	391.38
782	2	3	3.7546	5	4	4	18	0	1	56.9999	S(=O)(=O)(N)c1ccc(cc1)C(C)NC1c2c(c3ccccc13)cccc2	364.47
783	2	4	0.9512	8	2	4	6	0	0	49.8107	S(=O)(=O)(c1ccc2c(CCCN2C(=O)C)c1)NNC(=O)C(C)C	339.417
784	1	5	2.0724	8	3	3	6	0	2	50.5751	c12=NS(=O)(=O)CCn1c1c(cc(cc1)C(=O)NC(C)C(C)C)s2	353.469
785	3	5	1.31184	10	2	5	11	0	0	45.5699	S(=O)(=O)(NNC(=O)c1ccc(Cl)cc1OC)c1c(C)n[nH]c1C	358.807
786	1	4	1.0361	7	3	2	6	0	2	39.7279	S1(=O)(=O)NC(N2C(=N1)CCC2)c1ccc(cc1)OC	281.337
787	0	4	1.5202	6	3	0	0	0	2	33.4455	c12=NS(=O)(=O)CCn1c1c(CCCC1)s2	244.341
788	0	5	1.2247	8	3	3	10	0	0	46.6863	S(=O)(=O)(N(C)C)N1CCN(CC1)c1nccc2c1ccs2	326.447
789	2	6	3.5124	9	4	10	22	0	0	73.9734	c1(=O)oc2c(ccc(S(=O)(=O)N)c2)n1CCC(=O)NC(CCCc1ccccc1)c1ccccc1	493.585
790	2	4	1.71932	8	2	4	11	0	0	43.8711	S(=O)(=O)(c1ccc(cc1)C)NNC(=O)c1cc(cn1C)Br	372.244
791	2	3	1.8663	10	2	4	12	0	0	37.9483	S(=O)(=O)(NNC(=O)c1ccccc1F)c1ccc(F)c(F)c1F	348.277
792	2	4	1.8284	6	3	3	12	0	0	42.4459	S(=O)(=O)(N)c1ccc(nc1)NC1CCc2ccccc12	289.36
793	3	5	2.3863	9	2	9	12	0	0	66.507	S(=O)(=O)(N)c1ccc(cc1)C(C)NC(=O)N(CC(C)O)Cc1ccccc1OCC	435.546
794	2	6	0.1439	10	3	5	6	0	1	70.5722	N1(C(C)Cc2cc(ccc12)S(=O)(=O)N)CC(=O)N1CCN(CC1)CC(=O)NC(C)(C)C	451.593
795	1	5	0.76232	7	2	3	11	0	0	39.7279	S(=O)(=O)(N)c1ccc2c(nc(c(=O)n2CCC)C)c1	281.337
796	2	5	0.81806	8	2	5	11	0	0	46.3483	S(=O)(=O)(c1ccc(C)cc1)NNC(=O)Cn1c(C)cc(C)n1	322.39
797	0	4	0.8413	7	3	5	0	0	0	50.2846	S(=O)(=O)(N(CC1CCOC1)C1CC1)N1CC(OC(C)C1)C	318.439
798	1	4	-0.9933	8	0	9	0	0	0	39.2507	S(=O)(=O)(N(CC)CC)N(CCOC)CC(=O)N	267.351
799	0	5	0.6976	8	2	4	0	0	0	46.9974	S(=O)(=O)(N1CCSCC1)N1CCCCC1C(=O)OCC	322.452
800	1	3	0.0201	6	1	5	6	0	0	33.6459	S(=O)(=O)(NCCc1cccnc1)N(C)C	229.305
801	1	3	-0.9968	7	1	3	0	0	0	34.0215	S(=O)(=O)(N(C)C(C)C)N1CCNC(=O)C1	235.309
802	1	4	1.5846	7	2	5	0	0	1	58.7702	S(=O)(=O)(NCC(C)(C)N1CC(C)OC(C1)C)N1CCCCCC1	347.525
803	0	3	2.2309	10	3	3	6	0	0	51.9253	S(=O)(=O)(N1CCCC1)N1CCN(C(=O)c2cc(c(Cl)cc2Cl)F)CC1	410.298
804	0	4	1.34802	8	2	6	6	0	0	57.3314	S(=O)(=O)(N(CC)CC)N1CCN(CC1)C(=O)c1ccc(C)c(OC)c1	369.487
805	2	3	-1.0135	7	1	2	0	1	0	26.8695	S(=O)(=O)(N)N1CCC(CC1)C(=O)O	208.239
806	2	5	2.5983	7	3	5	16	0	0	47.1059	S(=O)(=O)(N)c1ccc(cc1)CCNc1sc2c(n1)cccc2	333.438
807	2	4	0.2497	7	2	3	6	0	2	39.7279	S1(=O)(=O)c2ccccc2C(=N1)NC(C)C(=O)NCC	281.337
808	1	3	-0.3607	7	0	6	0	0	0	38.4487	S(=O)(=O)(N(CC)CC)NC(C)C(=O)N(C)C	251.352
809	2	4	2.53852	8	4	3	16	0	0	59.5754	S(=O)(=O)(N)c1c(C)ccc(C(=O)N2CCCC(c3[nH]c4c(n3)cccc4)C2)c1	398.488
810	2	4	2.06232	7	3	4	12	0	2	49.8615	S1(=O)(=O)c2ccccc2C(=N1)NCCC(=O)Nc1ccc(cc1)C	343.408
811	0	3	0.4362	6	2	2	0	0	0	38.4419	S(=O)(=O)(N1CCCC1)N1CC(C)OC(C)C1	248.348
812	1	5	-0.1858	8	2	5	6	0	0	44.1619	S(=O)(=O)(NCc1ccnc(N(C)C)c1)N1CCOCC1	300.384
813	2	4	1.8005	7	2	7	12	0	0	51.5639	S(=O)(=O)(N)c1cccc(C(=O)NCc2ccccc2COCC)c1	348.424
814	1	2	1.7529	5	1	7	6	0	0	41.1599	S(=O)(=O)(NCCCC)N(C)Cc1ccccc1	256.371
815	1	4	-0.4014	8	2	5	0	0	1	49.9226	S(=O)(=O)(N(C)C1CCCCC1)N1CCN(CC1)CC(=O)N	318.443
816	2	6	0.3918	10	2	6	11	0	0	52.8059	c1(cn(c(C(=O)N(C)CC(=O)Nc2ccc(cc2)OC)c1)C)S(=O)(=O)N	380.426
817	1	6	2.5236	9	2	5	11	0	0	44.8415	c1(ccsc1C(=O)OCc1ccc(OC)c(Br)c1)S(=O)(=O)N	406.279
818	2	5	2.1829	7	2	8	12	0	1	54.827	S(=O)(=O)(N)c1ccc(NCc2ccc(CN(CC)CC)cc2)nc1	348.472
819	2	4	1.56282	7	2	5	11	0	0	45.7147	S(=O)(=O)(N)c1ccc(CNC(=O)Cc2ccc(cc2)C)s1	324.427
820	2	3	0.911	6	2	2	6	1	0	35.2363	S(=O)(=O)(N)c1cc(cc2CCCCc12)C(=O)O	255.295
821	1	6	2.82746	8	2	6	12	0	0	59.3482	S(=O)(=O)(N)c1c(OC)ccc(c1)C(=O)OCc1c(C)cc(C)c(C(=O)C)c1C	405.472
822	1	3	2.59362	5	3	3	12	0	0	49.9599	N1(C(C)Cc2cc(ccc12)S(=O)(=O)N)Cc1ccccc1C	316.426
823	1	5	0.169	8	1	2	6	0	0	27.4756	S(=O)(=O)(N)c1cnc(c(C(=O)OC)c1)Cl	250.663
824	1	5	3.1159	8	2	9	11	0	1	53.4151	S(=O)(=O)(N)c1ccc(cc1)OCCN(CC=C)Cc1ccc(Cl)s1	386.926
825	2	4	2.0666	9	2	6	12	0	0	44.1615	S(=O)(=O)(c1cccc(F)c1)NNC(=O)CSc1ccccc1F	358.391
826	2	5	-1.226	10	1	6	0	0	1	49.3978	S(=O)(=O)(N(CC)CC)N1CCN(CC1)C(C)C(=O)NC(=O)N	335.43
827	2	3	2.6171	9	2	4	6	0	0	44.5519	S(=O)(=O)(NNC(=O)C1CCCCC1)c1c(Br)cc(cc1F)F	397.241
828	2	3	1.8267	6	3	2	12	0	0	41.9075	S(=O)(=O)(N)c1ccc2c(/C(=C\c3ccccc3)/C(=O)N2)c1	300.339
829	2	3	0.0757	7	0	7	0	0	0	41.5422	S(=O)(=O)(N(C)C(C)C)NC(C)C(=O)NCCC	265.379
830	1	5	1.9227	9	3	9	12	0	1	66.56	S(=O)(=O)(NCCN1CCN(c2ccc(cc2)F)CC1)N(C)Cc1cccc(OC)c1	436.553
831	1	3	3.4051	8	3	4	12	0	2	54.4683	S(=O)(=O)(c1ccc(cc1)NC(=O)c1ccc(Cl)cc1)/N=C/1\CCCN1C	391.88
832	1	3	2.0302	5	1	3	6	0	0	40.1951	S(=O)(=O)(N)c1c(OCC)ccc(C(C)(C)C)c1	257.355
833	1	4	3.8026	6	2	6	12	0	0	56.3222	S(=O)(=O)(N)c1ccc(cc1)OCCSc1ccc(C(C)(C)C)cc1	365.52
834	1	2	1.76582	4	1	2	6	0	0	33.2059	S(=O)(=O)(N)c1c(C)ccc(C(C)C)c1	213.302
835	1	3	3.08542	5	5	3	6	0	0	51.2934	S(=O)(=O)(c1ccc(C)cc1)N/N=C/1\C2CC3CC1CC(C2)C3	318.442
836	2	4	-0.6847	8	0	10	0	0	0	42.3442	S(=O)(=O)(N(C)CCCC)NCC(=O)NCCOC	281.378
837	1	2	1.71334	5	1	1	6	0	0	29.4019	S(=O)(=O)(N)c1c(C)cc(c(C)c1)Br	264.144
838	1	4	0.65962	6	1	3	6	0	0	31.7163	S(=O)(=O)(N)c1c(OC)cc(c(OC)c1)C	231.273
839	1	4	1.0504	7	2	5	0	0	1	55.6766	S(=O)(=O)(NCC(C)N1CC(C)OC(C1)C)N1CCC(CC1)C	333.498
840	2	5	2.14992	7	2	4	11	0	0	40.4923	S(=O)(=O)(N)c1ccc(cc1)N/N=C/c1sccc1C	295.389
841	0	3	1.2773	6	3	2	0	0	1	50.4474	S(=O)(=O)(N1CCCCCC1)N1CCN2C(CCCC2)C1	301.456
842	1	4	1.3177	8	2	4	0	0	0	52.0514	S(=O)(=O)(NC1CCN(CC1)C(=O)OCC)N1CCCCCC1	333.454
843	3	3	2.944	7	2	5	12	0	0	54.6267	S(=O)(=O)(N)c1ccc(cc1)CNC(=S)Nc1ccc(C(C)C)cc1	363.508
844	1	6	3.55932	9	2	8	12	0	0	59.9714	S(=O)(=O)(N)c1c(C)ccc(c1)C(=O)OCc1cc(OCC)c(cc1Br)OCC	472.357
845	1	2	2.3664	5	2	6	12	0	0	48.1999	S(=O)(=O)(N(C)C)NC(c1ccccc1)Cc1ccccc1	304.415
846	1	4	0.2583	7	1	4	0	0	0	39.2439	S(=O)(=O)(N(C)C)NC1(CCCCC1)C(=O)OC	264.347
847	1	7	2.7004	9	2	9	11	0	0	55.4354	S(=O)(=O)(c1ccc(cc1)OCC)N/N=C/c1cnc(N(CC)CC)s1	382.511
848	3	4	3.6566	8	3	7	11	0	0	70.8966	S(=O)(=O)(N)c1ccc(CCNC(=O)NCC2(CCC2)c2ccc(C(C)(C)C)cc2)s1	449.642
849	2	4	1.9701	8	2	5	12	0	0	43.4275	S(=O)(=O)(/C=C/c1ccc(cc1)Cl)NNC(=O)c1ccccn1	337.788
850	1	5	0.6429	8	3	4	6	0	0	43.9923	S(=O)(=O)(NC(C)c1ccc2OCOc2c1)N1CCOCC1	314.363
851	0	4	0.6832	7	3	2	5	0	0	40.4347	S(=O)(=O)(N1CCOCC1)N1CCc2c(ccs2)C1	288.394
852	2	5	2.01064	7	2	5	12	0	0	44.2127	S(=O)(=O)(/C=C/c1ccccc1)NNc1nc(C)cc(C)n1	304.375
853	0	4	1.9285	7	2	6	6	0	0	57.863	S(=O)(=O)(N(CC)Cc1ccc(cc1)N(C)C)N1CC(C)OC(C)C1	355.504
854	1	3	0.6469	6	1	6	0	0	1	43.8338	S(=O)(=O)(NCCN1CCCCC1)N(C)C(C)C	263.407
855	1	4	1.9821	6	2	4	11	0	0	36.6275	S(=O)(=O)(c1ccccc1)N/N=C(/C)\c1ccco1	264.306
856	3	3	1.5696	10	2	4	11	0	0	36.5943	S(=O)(=O)(NNC(=O)c1[nH]cc(Cl)c1)c1c(cccc1F)F	335.719
857	2	4	2.67294	7	3	4	16	0	0	48.8967	S(=O)(=O)(c1ccc(cc1)C)NNC(=O)c1c(C)c2c(cccc2)o1	344.392
858	0	4	1.5232	7	3	3	0	0	0	52.0446	S(=O)(=O)(N1CCCCC1)N1C2C(CC1C(=O)OC)CCCC2	330.45
859	2	4	1.8601	7	3	4	11	0	0	44.3811	S(=O)(=O)(c1ccccc1)NNC(=O)c1cc2c(s1)CCC2	322.411
860	1	4	1.5398	7	2	8	6	0	2	61.9214	S(=O)(=O)(NCCCN1CCN(C)CC1c1ccccc1)N(C)C(C)C	368.547
861	1	6	2.4239	8	3	8	12	0	2	56.8507	S1(=O)(=O)c2ccccc2C(=N1)NCCCCCC(=O)OCc1ccccn1	387.461
862	1	3	1.488	7	2	6	6	0	0	50.3422	S(=O)(=O)(NCc1ccc(cc1)N1CCCC1=O)N(C)C(C)C	325.434
863	1	4	-0.0706	8	1	8	0	0	0	47.1978	S(=O)(=O)(N(C)C1CCCCC1)N(CCOC)CC(=O)N	307.416
864	3	4	2.28482	8	3	4	17	0	0	50.2947	S(=O)(=O)(N)c1cccc(c1)NC(=O)c1[nH]nc(c2ccc(C)cc2)c1	356.407
865	0	3	1.99652	6	2	4	5	0	0	45.0554	S(=O)(=O)(N(C)Cc1ccc(C)o1)N1CCCC(C)C1	286.397
866	1	3	-0.8511	7	2	2	0	0	0	35.7815	S(=O)(=O)(N1CCCCC1)N1CCNC(=O)C1	247.32
867	0	3	0.4378	6	2	2	0	0	0	38.4419	S(=O)(=O)(N1CCCCC1)N1CCOCC1C	248.348
868	2	3	1.72302	7	1	4	6	0	0	39.9179	S(=O)(=O)(c1c(C)ccc(Br)c1)NNC(=O)C(C)C	335.223
869	2	5	2.0722	7	2	8	12	0	1	52.8974	S(=O)(=O)(N)c1ccc(cc1)OCCNC(C)c1ccccc1OC	350.44
870	3	4	2.93914	9	2	4	12	0	0	48.4031	S(=O)(=O)(NNC(=O)c1cccc(O)c1)c1c(Cl)c(C)cc(Cl)c1C	389.26
871	0	7	2.91372	11	5	5	16	0	1	79.2002	S(=O)(=O)(N1CCN(CC1)Cn1nc(nc1c1ccc2ccccc2c1)C)N1CC(OC(C)C1)C.Br	565.538
872	2	6	1.792	9	3	5	12	0	2	55.5239	S1(=O)(=O)c2ccccc2C(=N1)NC(C(C)C)C(=O)Nc1ccc(OC)nc1	388.449
873	1	7	3.3303	9	3	9	11	0	0	63.3826	n1(CC=C)c(SCCOc2ccc(S(=O)(=O)N)cc2)nnc1C1CCCCC1	422.576
874	2	6	2.3215	12	3	5	12	0	0	55.5633	S(=O)(=O)(N)c1ccc(N2CCOCC2)c(C(=O)Nc2cccc(c2)OC(F)(F)F)c1	445.419
875	2	5	1.54422	10	3	4	16	0	0	45.2215	c1(C(=O)NNS(=O)(=O)c2ccc(F)cc2F)c(C)nc2ccccn12	366.349
876	2	4	0.6128	7	2	6	6	0	0	47.2487	S(=O)(=O)(N)c1ccc2c(c1)CCN2CC(=O)NCCCC	311.407
877	2	4	1.6654	8	2	4	11	0	0	36.7191	S(=O)(=O)(c1cccc(Br)c1)NNC(=O)c1ccco1	345.174
878	3	3	2.01002	7	2	4	12	0	0	43.2479	S(=O)(=O)(c1ccc(cc1)C)NNC(=O)Nc1ccccc1	305.359
879	0	5	1.7821	7	2	3	11	0	0	33.2871	S(=O)(=O)(c1c(OC)ccc(Cl)c1)n1ccnc1	272.713
880	0	4	2.08192	6	2	2	11	0	0	32.4851	S(=O)(=O)(c1ccc(cc1)Cl)n1ccc(C)n1	256.714
881	0	2	2.1241	5	3	4	0	0	0	45.587	S(=O)(=O)(N1CCCC1)N(C1CCCCC1)C1CC1	272.414
882	2	6	0.47142	9	3	6	11	0	0	49.8751	c1(C(=O)NCCS(=O)(=O)N)nnn(c2ccc(cc2)C)c1C1CC1	349.416
883	0	4	1.31062	7	2	6	6	0	0	49.3774	S(=O)(=O)(N1CCCC1)N(Cc1ccccc1C)CC(=O)OC	326.418
884	0	5	2.90198	6	3	2	16	0	0	47.2995	n1(c2c(nn1)cc(cc2)C)S(=O)(=O)c1c(C)cc(c(C)c1)C	315.398
885	2	5	0.28454	9	2	3	5	0	0	48.8527	c1(c(C)oc(C)c1C(=O)NC1CCN(C(=O)C)CC1)S(=O)(=O)N	343.405
886	4	4	2.60112	9	2	7	12	0	0	63.0446	S(=O)(=O)(N)c1ccc(CCNC(=O)Nc2c(C)ccc(c2)NC(=O)C(C)C)cc1	418.519
887	0	2	2.3717	5	3	3	0	0	0	48.6806	S(=O)(=O)(N1CCCC1)N1CCCC1C1CCCCC1	286.441
888	0	3	1.8051	6	2	5	6	0	0	44.6867	S(=O)(=O)(N(CC)CC)N1CCCC1c1ccncc1	283.397
889	1	3	1.4884	6	2	4	5	0	0	38.8683	S(=O)(=O)(NCc1ccco1)N1CCCCC1C	258.343
890	1	3	0.8518	8	3	5	6	0	0	56.9626	S(=O)(=O)(N(C)C)N1CCN(C(=O)NCC2(c3ccccc3)CC2)CC1	366.487
891	0	4	0.2516	7	1	7	6	0	1	44.6934	S(=O)(=O)(N(C)C)N(CCN(C)C)Cc1ccccn1	286.401
892	0	5	1.457	10	3	5	6	0	1	64.4694	S(=O)(=O)(N1CCN(CC1)C)N1CCN(CC1)C(=O)C(C)Sc1ccccc1Cl	447.026
893	2	3	1.1457	7	2	5	0	0	0	51.2494	S(=O)(=O)(N1CCCCC1)NC1(CCCCC1)C(=O)NCC	317.455
894	1	3	2.6661	5	2	5	11	0	0	42.3815	S(=O)(=O)(N)c1ccc(OCCCC)c2ccccc12	279.361
895	2	5	0.2974	8	1	3	5	0	0	27.1023	S(=O)(=O)(NNC(=O)OC)c1cccs1	236.274
896	2	5	1.0737	8	2	7	6	0	0	51.9394	S(=O)(=O)(N)c1ccc(cc1)CNC(=O)COC(=O)CC1CCCC1	354.428
897	1	3	1.7359	6	1	6	6	0	0	43.3531	S(=O)(=O)(N(C)CCC#N)NC(C)c1ccccc1C	281.381
898	0	5	2.13564	6	2	4	11	0	0	41.0547	S(=O)(=O)(n1ccnc1)c1c(OCC)cc(c(C)c1)C	280.349
899	1	4	2.6934	8	2	6	12	0	0	44.1233	S(=O)(=O)(N)c1ccc(cc1)OCCOc1ccc(F)cc1Br	390.23
900	2	3	0.3104	8	1	2	6	1	0	23.976	S(=O)(=O)(N)c1ccc(F)c(C(=O)O)c1F	237.183
901	1	5	0.822	7	2	5	6	0	1	47.6174	S(=O)(=O)(N)c1ccc(OCCN2CC(C)OC(C2)C)cc1	314.407
902	0	4	2.04536	5	2	2	11	0	0	37.1591	S(=O)(=O)(c1c(C)cc(C)c(C)c1)n1cccn1	250.323
903	3	5	0.88718	8	2	4	12	0	0	41.3827	S(=O)(=O)(c1cccc(c1)C#N)NNC(=O)c1ccccc1O	317.326
904	2	4	1.22992	7	2	6	11	0	0	50.7687	S(=O)(=O)(N)c1ccc(CCC(=O)NCc2ccc(C)n2C)cc1	335.429
905	1	4	-0.1318	7	1	4	0	0	0	36.1503	S(=O)(=O)(N1CCCC1)NC(C)(C)C(=O)OC	250.32
906	0	9	2.3459	11	4	6	22	0	0	55.2251	S(=O)(=O)(c1ccc(cc1)Oc1ccc(S(=O)(=O)n2cccn2)cc1)n1cccn1	430.467
907	2	4	1.5725	8	2	5	11	0	0	42.5113	S(=O)(=O)(N)CCNC(=O)c1sccc1c1ccc(cc1)F	328.39
908	2	3	0.9959	7	2	5	6	0	0	47.2487	S(=O)(=O)(NCc1ccc(C(=O)N)cc1)N1CCCCCC1	311.407
909	0	2	1.4474	5	1	4	0	0	0	38.9734	S(=O)(=O)(N(C)C)N(CC)C1CCCCC1	234.365
910	2	3	1.47914	6	1	2	6	0	0	43.7219	S(=O)(=O)(N)c1c(C)cc(C)c(C(=O)NC(C)(C)C)c1	284.381
911	0	5	2.60742	6	2	6	11	0	0	44.1483	S(=O)(=O)(c1ccc(OCCCC)c(C)c1)n1ccnc1	294.376
912	1	3	1.15832	6	1	6	6	0	0	41.9619	S(=O)(=O)(N(C)C)NC(C)COc1ccc(C)cc1	272.37
913	2	3	2.6766	6	2	9	12	0	0	60.0426	S(=O)(=O)(N)Cc1ccc(cc1)CNC(=O)Cc1ccc(cc1)CCCC	374.506
914	1	4	1.4979	6	2	3	6	0	0	41.5931	S(=O)(=O)(N)c1ccc(N(C)C2CCCCC2)nc1	269.37
915	2	3	1.3055	7	1	4	6	0	0	35.9543	S(=O)(=O)(c1ccc(cc1)Cl)NNC(=O)C(C)C	276.745
916	0	6	2.4206	9	3	7	11	0	0	62.6182	S(=O)(=O)(N1CCCC(C)C1)N(Cc1cc(OC)ccc1OC)c1cnn(C)c1	408.524
917	2	4	0.3185	7	1	3	5	0	1	29.6787	S(=O)(=O)(N)c1ccc(CCN)s1.Cl	242.753
918	0	6	1.14412	9	4	2	5	0	2	50.6703	S1(=O)(=O)CCn2cc(C(=O)N3CCCC3c3cc(no3)C)ccc2=N1	362.411
919	0	3	2.1785	6	3	3	6	0	0	48.5754	S(=O)(=O)(N1CCCCC1)N1CCCc2cc(ccc12)OC	310.419
920	1	6	2.74854	9	3	6	11	0	0	71.3606	c1(C(=O)OC(C)C(=O)N2CCCCCC2)cc(n(Cc2ccc(S(=O)(=O)N)cc2)c1C)C	461.584
921	2	4	1.5223	8	2	5	6	0	2	49.8107	S(=O)(=O)(c1ccc(cc1)NC(=O)COC)/N=C\1/CCCCCN1	339.417
922	1	3	3.2895	6	2	5	12	0	1	50.5831	S(=O)(=O)(N)c1ccc(cc1)C(C)N(C)Cc1ccccc1Br	383.311
923	1	6	2.2644	9	2	9	6	0	0	63.3558	S(=O)(=O)(NC(C)c1ccc(OCC(=O)OCC)c(OC)c1)N1CCC(CC1)C	414.524
924	1	5	2.7577	9	4	6	12	0	0	69.2848	S(=O)(=O)(NCc1ccnc(N2CCN(c3ccc(cc3)F)CC2)c1)N1CCCCCC1	447.58
925	2	4	2.75772	7	2	5	12	0	0	50.5683	S(=O)(=O)(N)c1c(C)ccc(c1)NC(=O)c1ccc(CSC)cc1	350.465
926	0	3	2.1276	7	3	3	6	0	1	55.4806	S(=O)(=O)(N1CCCCC1)N1CCN(C)CC1c1ccccc1.Cl	359.923
927	1	5	1.81432	8	2	2	11	0	0	34.0583	S(=O)(=O)(N)c1c(Cl)ccc(c1)c1sc(nn1)C	289.769
928	1	3	2.0813	6	3	5	6	0	0	51.669	S(=O)(=O)(NC(c1ccccc1)C1CC1)N1CC(C)OC(C)C1	324.446
929	1	3	2.148	6	2	5	0	0	0	53.9098	S(=O)(=O)(NC1CCC(C(C)(C)CC)CC1)N1CCOCC1	318.483
930	0	4	0.0345	8	1	4	0	0	0	43.1087	S(=O)(=O)(N(C)C)N1CSCC1C(=O)N(C)C(C)C	295.43
931	2	4	1.674	7	2	8	12	0	0	51.5639	S(=O)(=O)(N)Cc1ccc(C(=O)NCCCOc2ccccc2)cc1	348.424
932	0	2	1.695	5	2	2	0	0	0	43.827	S(=O)(=O)(N1CCCC(C)C1)N1CCCC(C)C1	260.403
933	1	6	3.1694	11	4	5	17	0	0	63.0351	n1(c2c(cccc2Cl)Cl)c(CC)nc(C(=O)NS(=O)(=O)N2CCc3ccccc3C2)n1	480.377
934	1	4	2.0589	8	3	3	12	0	0	53.5783	S(=O)(=O)(N)c1ccc(Br)c(C(=O)N2CCN(CC2)c2ccccc2)c1	424.32
935	0	4	0.7988	7	2	4	0	0	0	45.431	S(=O)(=O)(N(C)C(C)C)N1CCCCC1C1OCCO1	292.401
936	1	4	0.23824	8	2	5	5	0	1	50.349	S(=O)(=O)(N(C)C)N1CCN(CC1)CC(=O)c1cc([nH]c1C)C	328.438
937	0	4	1.2851	8	3	4	6	0	2	51.5117	S1(=O)(=O)CCn2cc(C(=O)N(CC#C)Cc3ccc(cc3)F)ccc2=N1	373.409
938	1	4	1.2942	9	5	6	0	0	0	74.5661	S(=O)(=O)(N(C)C)N1CCN(CC1)C(=O)C(C(C)C)NC(=O)C12CC3CC(C2)CC(C3)C1	454.637
939	0	4	1.4903	8	2	6	6	0	0	50.6012	S(=O)(=O)(N(C)CCOc1ccccc1F)N1CC(OC(C)C1)C	346.424
940	1	4	-0.5068	7	1	5	0	0	1	41.5422	S(=O)(=O)(N(C)C)NCC(C)(C)N1CCOCC1	265.379
941	2	5	1.8652	7	2	4	6	0	0	46.2839	S(=O)(=O)(N)c1ccc(c(C(=O)OC)c1)NC1CCCCC1	312.391
942	0	5	2.9524	7	2	6	11	0	0	42.5679	S(=O)(=O)(c1ccc(c(OCCCC)c1)Cl)n1cccn1	314.794
943	2	5	1.0072	8	2	7	5	0	0	50.349	S(=O)(=O)(N)c1cnn(CCC(=O)NCCC2CCCCC2)c1	328.438
944	0	2	2.40532	5	2	7	6	0	0	52.627	S(=O)(=O)(N(CC#C)Cc1ccc(cc1)C)N(C)C(C)C1CC1	320.458
945	1	3	-1.0115	7	0	5	0	0	0	32.2615	S(=O)(=O)(N(C)C(C)C)N(C)CC(=O)N	223.298
946	0	3	1.5026	7	4	3	11	0	0	57.3822	S(=O)(=O)(N(C)C)N1CCN(C(=O)c2ccc3c4c(cccc24)CC3)CC1	373.478
947	0	3	0.353	6	2	2	0	0	1	42.5002	S(=O)(=O)(N1CCN(CC1)C)N1CCCCC1C	261.391
948	1	4	3.06242	7	3	5	6	0	1	68.9038	S(=O)(=O)(N1CCCCCC1)N1CCN(Cc2c(O)cc(c(C(C)C)c2)C)CC1	409.596
949	1	4	1.3626	7	1	6	5	0	0	43.5283	S(=O)(=O)(N)c1ccc(CC(=O)N(CC)CC(=C)C)s1	302.421
950	1	4	1.9867	7	2	6	11	0	0	48.8083	S(=O)(=O)(N)c1ccc(cc1)CC(=O)N(CC)Cc1cccs1	338.454
951	1	2	1.9873	5	2	6	0	0	0	46.9206	S(=O)(=O)(N(CC)CC)NC(C)C1CC2CCC1C2	274.43
952	0	4	1.6485	7	2	6	6	0	0	50.711	S(=O)(=O)(N(C)C)N1CCc2cc(OCC)c(OCC)cc2C1	328.434
953	1	3	1.0358	7	1	1	6	0	0	22.5312	S(=O)(=O)(N)c1ccc(Cl)nc1Cl	227.072
954	1	4	2.755	6	2	2	11	0	0	43.1527	S(=O)(=O)(N)c1ccc(cc1)c1csc(C(C)(C)C)n1	296.417
955	1	6	1.07222	7	2	2	10	0	0	30.7851	n1(nc(cc1N)C)S(=O)(=O)c1cccs1	243.313
956	2	5	1.9252	7	2	3	5	0	0	39.6395	c1(cnc(NC2CCCCCC2)s1)S(=O)(=O)N	275.399
957	1	3	2.8798	6	3	5	12	0	0	54.8202	S(=O)(=O)(N1CCCCC1C)NC(c1ccccc1)c1ccccn1	345.468
958	1	5	0.4291	10	2	4	6	0	0	52.3794	S(=O)(=O)(N(C)C)N1CCN(CC1)C(=O)Nc1ccc(C(=O)OC)cc1	370.431
959	1	4	-0.3425	8	1	7	0	0	0	47.1978	S(=O)(=O)(N(C)CC(=O)NCCOC)N1CCC(CC1)C	307.416
960	1	3	0.8742	6	2	4	0	0	0	41.5354	S(=O)(=O)(N1CCCCC1)NC(C)C1CCCO1	262.375
961	1	3	1.3467	5	1	4	6	0	1	38.0663	S(=O)(=O)(N)c1cccc(C(C)N(C)CC)c1	242.344
962	2	5	2.40476	8	2	4	10	0	0	47.8503	c1(cc(c(C(=O)NC(C)c2cc(oc2C)C)s1)C)S(=O)(=O)N	342.442
963	1	3	1.5232	7	2	6	6	0	0	43.6121	S(=O)(=O)(NC(C)COc1ccccc1F)N1CCCC1	302.371
964	2	3	1.339	8	1	2	6	1	0	27.222	S(=O)(=O)(N)c1cc(c(Cl)c(C(=O)O)c1)Cl	270.093
965	0	6	2.59892	7	3	4	16	0	0	47.1367	S(=O)(=O)(c1c(OC)cc(c(OC)c1)C)n1c2c(nc1)cccc2	332.381
966	2	4	1.208	7	1	7	6	0	0	46.6219	S(=O)(=O)(N)CCNC(=O)C(C(C)C)Sc1ccccc1	316.448
967	0	6	1.44572	7	2	4	11	0	0	38.7631	S(=O)(=O)(c1ccc(OC)c(OC)c1)n1cnc(C)c1	282.321
968	1	3	0.9406	7	1	8	0	0	0	49.4894	S(=O)(=O)(N(CCC)CCC)N1CCC(CC1)CC(=O)N	305.444
969	2	6	1.9428	8	3	6	11	0	0	47.4815	c1(cnc(NCC2(c3ccccc3OC)CC2)s1)S(=O)(=O)N	339.442
970	1	4	1.9427	7	3	4	5	0	0	45.2883	S(=O)(=O)(N)c1scc(C(=O)N(C2CCCC2)C2CC2)c1	314.432
971	1	5	0.2785	8	1	5	0	0	0	44.8994	S(=O)(=O)(N1CCC(CC1)C(=O)OC)NC(=O)CC(C)C	306.384
972	0	6	2.56912	7	2	5	11	0	0	48.0439	S(=O)(=O)(c1c(OC)cc(c(OC)c1)C)n1ccnc1C(C)C	324.402
973	1	5	0.2524	9	3	5	6	0	0	46.1855	S(=O)(=O)(NC(=O)CCN1CCOC1=O)N1CCc2ccccc12	339.373
974	0	3	1.1518	7	2	5	0	0	0	54.343	S(=O)(=O)(N1CCCN(C(=O)C(C)C)CC1)N(C)C(C)C1CC1	331.482
975	0	6	2.31654	7	2	5	11	0	0	48.0439	S(=O)(=O)(c1c(OC)cc(c(OC)c1)C)n1cc(nc1CC)C	324.402
976	2	3	1.5016	8	2	5	6	0	0	42.3211	C1(c2ccc(Cl)c(Cl)c2)CC1C(=O)NCCS(=O)(=O)N	337.228
977	0	3	2.32684	6	2	4	5	0	0	52.2074	S(=O)(=O)(N(C)C(C)C)N1CCC(n2c(C)ccc2C)CC1	313.467
978	1	2	1.4953	5	1	3	0	0	0	38.9734	S(=O)(=O)(N(C)C)NC1(CCCCCC1)C	234.365
979	1	4	2.0161	7	2	6	6	0	0	53.8046	S(=O)(=O)(NCc1ccc(OC)c(OC)c1)N1CC(C)CC(C)C1	342.461
980	2	3	1.644	8	3	3	12	0	0	44.8981	S(=O)(=O)(N)N1CCc2ccc(cc12)NC(=O)c1ccc(cc1)F	335.36
981	1	3	0.6293	7	3	3	6	0	0	49.0087	S(=O)(=O)(N1CCCCC1)N1Cc2c(cccc2)C[C@H]1C(=O)N	323.418
982	1	4	1.0083	7	1	6	6	0	0	41.4303	S(=O)(=O)(c1ccc(cc1)C(=O)N(CC)CC)NOC	286.353
983	1	3	0.5636	7	1	6	0	0	0	46.3958	S(=O)(=O)(N(C)CCCC)N(C)C1CCCCNC1=O	291.417
984	0	5	0.9712	8	2	6	5	0	0	49.5538	S(=O)(=O)(N(C)CCCC)N1CCCC(c2nncn2C)C1	315.443
985	2	5	1.80402	8	3	5	17	0	0	50.2947	S(=O)(=O)(NNC(=O)c1ccc(C)cc1)c1cnn(c2ccccc2)c1	356.407
986	2	4	-1.2778	8	1	4	0	0	1	41.9754	S(=O)(=O)(N)N1CCCN(CC(=O)NC(C)C)CC1	278.378
987	1	7	1.48652	10	2	7	11	0	0	53.9699	c1(C(=O)OC)cc(oc1C)CN(C)C(=O)c1ccc(cc1)S(=O)(=O)NOC	396.421
988	0	5	2.78904	7	2	4	11	0	0	42.5679	S(=O)(=O)(c1c(OCC)cc(c(Cl)c1)C)n1cnc(C)c1	314.794
989	0	6	1.8303	9	4	2	11	0	2	43.9977	S1(=O)(=O)CCn2cc(c3onc(c4ccc(F)cc4)n3)ccc2=N1	346.343
990	1	4	2.74632	7	2	5	5	0	0	52.809	c1(cc(c(C(=O)N(C)CCC2CCCCC2)s1)C)S(=O)(=O)N	344.502
991	1	3	1.73272	6	1	6	5	0	0	39.2063	S(=O)(=O)(N(CC)CC)NCc1sccc1C	262.4
992	1	5	1.79982	7	2	7	11	0	0	49.8039	S(=O)(=O)(c1ccc(cc1)C)n1ccc(C(=O)NCCOCC)c1	336.413
993	1	2	2.1086	5	3	5	6	0	0	50.867	S(=O)(=O)(NC1CCc2ccccc2C1)N(C)C(C)C1CC1	308.447
994	2	4	1.5542	7	2	4	6	0	0	41.8567	S(=O)(=O)(NNC(=O)OCC)C1=Cc2c(CC1)cccc2	296.348
995	2	6	2.7248	10	4	5	16	0	1	65.949	c1(CN2CCC(C(=O)Nc3ccc(S(=O)(=O)N)cc3)CC2)n(C)c2c(n1)cc(cc2)Cl	461.975
996	0	2	1.5782	6	1	4	6	0	0	36.4859	S(=O)(=O)(N(C)C)N(C)Cc1ccc(cc1)Cl	262.762
997	1	2	3.4681	6	4	3	10	0	0	59.2474	S(=O)(=O)(N1CCCCCC1)N1CCCC(c2cc3c([nH]2)cccc3)C1	361.511
998	1	4	0.9732	6	1	6	6	0	1	41.9619	S(=O)(=O)(N)c1ccc(cc1)C(C)N(C)CCOC	272.37
999	1	4	0.3189	7	3	3	6	0	1	45.9151	S(=O)(=O)(N)c1ccc2c(CCN2C(=O)CN2CCCC2)c1	309.391
1000	0	3	2.1757	7	3	3	6	0	0	51.5592	S(=O)(=O)(N1CCC(CC1)C)N1CCOC(c2ccc(cc2)F)C1	342.436
1001	2	7	0.8796	11	2	6	12	0	0	45.9083	S(=O)(=O)(NNC(=O)c1cnccn1)c1c(Br)cc(OC)c(OC)c1	417.241
1002	0	3	1.4827	6	2	4	0	0	1	54.8746	S(=O)(=O)(N(C)CC1CCN(CC1)C)N1CC(C)CC(C)C1	317.499
1003	2	4	2.94382	6	3	5	17	0	0	52.1531	S(=O)(=O)(N)Cc1ccc(CNc2cc(nc3c2cccc3)C)cc1	341.436
1004	1	2	1.9238	5	1	6	6	0	0	41.1599	S(=O)(=O)(N(CC)CC)NC(C)c1ccccc1	256.371
1005	2	6	1.999	9	2	4	11	0	0	38.4551	S(=O)(=O)(N)c1ccc(N/N=C/c2scc(Br)c2)nc1	361.246
1006	1	3	1.2749	6	3	5	6	0	0	48.5754	S(=O)(=O)(NCC1(CCC1)c1ccccc1)N1CCOCC1	310.419
1007	1	5	2.1312	10	3	10	6	0	1	79.8529	S(=O)(=O)(N1CCCCCC1)N1CCN(CC1)CCNC(=O)N(C)Cc1ccc(cc1)OCC=C	493.674
1008	1	4	0.6163	6	2	2	10	0	0	26.9203	S(=O)(=O)(N)Cc1c2c(on1)cccc2	212.23
1009	1	5	2.8598	7	3	6	10	0	1	59.2542	c1(CN2CCCCCC2)n(CCCC)c2c(cc(cc2)S(=O)(=O)N)n1	364.515
1010	2	4	2.455	8	3	4	16	0	0	48.2811	c1(C(=O)NNS(=O)(=O)c2ccc(cc2)Cl)c2c(n(C)c1)cccc2	363.826
1011	2	4	2.3009	7	3	3	12	0	0	49.2347	S(=O)(=O)(N)c1cccc(C(=O)NC2CCSc3ccccc23)c1	348.449
1012	2	5	2.6254	8	3	7	17	0	0	57.6459	S(=O)(=O)(c1ccc(cc1)OC)NNC(=O)C(C)Oc1ccc2ccccc2c1	400.456
1013	1	6	1.3847	8	2	5	10	0	0	42.6279	c1(SCC(=O)C)n(CC)c2c(cc(cc2)S(=O)(=O)N)n1	313.404
1014	2	3	1.3796	7	3	2	6	0	2	37.3455	S1(=O)(=O)N[C@H](C(=N1)NC1CC1)c1ccccc1Cl	285.756
1015	2	6	-1.1264	12	2	7	0	0	0	59.6558	S(=O)(=O)(NCCNS(=O)(=O)N1CC(C)OC(C)C1)N1CC(OC(C)C1)C	414.55
1016	3	4	1.99862	7	2	5	12	1	0	42.2831	S(=O)(=O)(c1cccc(C(=O)O)c1)NNc1cccc(C)c1	306.343
1017	1	8	2.23852	9	3	5	17	0	0	53.2255	n1(c(N)cc(OC(=O)c2ccc(OC)cc2)n1)S(=O)(=O)c1ccc(cc1)C	387.417
1018	3	6	0.753	10	3	5	16	0	0	46.0803	S(=O)(=O)(c1ccc2c(oc(=O)[nH]2)c1)NNC(=O)c1ccc(OC)cc1	363.351
1019	1	5	2.6726	7	3	4	16	0	0	48.1015	c1(N(C)C(C)c2cccc(S(=O)(=O)N)c2)oc2c(n1)cccc2	331.397
1020	2	3	0.39212	6	1	3	6	0	0	34.4411	S(=O)(=O)(N)c1ccc(c(C(=O)NCC)c1)C	242.3
1021	1	4	1.1357	7	1	10	6	0	0	48.951	S(=O)(=O)(N(C)CCOC)NCc1ccccc1COCC	316.423
1022	2	6	1.89824	8	2	6	11	0	0	45.7215	c1(cnc(NCCOc2c(C)cccc2C)s1)S(=O)(=O)N	327.431
1023	0	2	1.4214	6	2	3	6	0	0	39.7165	S(=O)(=O)(N(C)C)N1CCC(c2cccc(F)c2)C1	272.345
1024	2	4	3.2544	10	4	5	18	0	0	60.5775	S(=O)(=O)(NC(=O)c1ccccc1F)N1CCc2ccc(cc12)NC(=O)c1ccccc1F	457.458
1025	1	4	1.8821	7	1	8	6	0	0	47.9554	S(=O)(=O)(N(C)C)NC(C)c1ccc(cc1)SCCOC	318.464
1026	0	5	0.5841	10	2	3	0	0	0	62.5674	S(=O)(=O)(N(C)C)N1CCN(CC1)C(=O)C1CCCN(C(=O)OC(C)(C)C)C1	404.533
1027	0	4	0.5703	8	2	5	0	0	0	47.9622	S(=O)(=O)(N(CC)CC)N1CSCC1C(=O)N1CCCC1	321.468
1028	1	2	1.21332	5	1	3	6	0	0	31.8791	S(=O)(=O)(N(C)C)Nc1cccc(C)c1	214.29
1029	0	4	3.4036	9	4	5	6	0	0	69.5754	N(=P(C1CCCCC1)(N1CCOCC1)N1CCOCC1)S(=O)(=O)c1ccccc1	441.534
1030	1	3	1.895	7	1	8	6	0	0	43.4751	S(=O)(=O)(NCCOc1ccc(cc1)Cl)N(CC)CC	306.815
1031	2	3	1.6692	6	1	6	6	0	1	39.5795	S(=O)(=O)(CCCNC(C)c1ccccc1Cl)N	276.789
1032	1	4	-0.4607	8	1	7	0	0	0	44.1042	S(=O)(=O)(N(CCOC)CC(=O)N)N1CCCCC1C	293.389
1033	3	4	0.04622	7	1	2	6	1	0	28.0911	S(=O)(=O)(N)c1cc(C)cc(C(=O)O)c1O	231.229
1034	3	4	1.1918	8	2	5	12	0	0	45.0147	S(=O)(=O)(N)Cc1ccc(cc1)CNC(=O)Nc1ccccn1	320.374
1035	3	6	0.8716	9	2	3	12	0	0	37.7855	S(=O)(=O)(N)c1ccc(cc1)Nc1ccnc(N)n1.Cl	301.759
1036	1	5	2.4596	10	3	4	6	0	0	66.4886	P(=Nc1ccc(cc1)S(=O)(=O)N)(C(C)(C)C)(N1CCOCC1)N1CCOCC1	430.511
1037	0	3	2.0062	6	3	2	6	0	0	45.4819	S(=O)(=O)(N1CCCCCC1)N1CCOc2ccccc12	296.392
1038	1	4	0.3512	6	1	3	6	0	0	28.6227	S(=O)(=O)(N)c1ccc(OC)c(OC)c1	217.246
1039	2	6	3.43934	8	4	5	16	0	0	56.8199	c1(cc(n(c2ccc(S(=O)(=O)N)cc2)c1C)C)c1csc(NC2CC2)n1	388.518
1040	2	4	-0.2978	7	1	3	6	0	0	32.1495	S(=O)(=O)(N)c1ccc(c(C(=O)NC)c1)OC	244.272
1041	1	6	1.77964	8	2	6	11	0	0	46.5475	c1(C(=O)OCCOc2ccc(cc2)S(=O)(=O)N)cc(oc1C)C	339.369
1042	0	5	1.9487	8	5	2	12	0	2	64.429	S1(=O)(=O)c2ccccc2C(=N1)N1CCC[C@H]1C(=O)N1CCN(CC1)c1ccccc1	424.526
1043	2	4	0.1202	8	1	5	6	1	0	27.9813	S(=O)(=O)(c1ccc(cc1)F)NOCC(=O)O	249.219
1044	2	5	1.70726	7	2	4	12	0	0	42.4527	S(=O)(=O)(c1ccc(C)cc1)NNc1nc(C)cc(C)n1	292.364
1045	2	3	2.5422	8	2	6	12	0	0	50.6947	S(=O)(=O)(N)c1ccc(cc1)CCNC(=O)Cc1c(cccc1Cl)Cl	387.288
1046	2	4	0.8687	7	2	6	6	0	1	53.4358	S(=O)(=O)(N)c1ccc(cc1)CCNC(=O)CN1CCCCCC1	339.461
1047	2	3	2.8808	8	5	5	6	0	0	54.9694	S(=O)(=O)(NNC(=O)CC12CC3CC(C1)CC(C2)C3)c1c(F)ccc(F)c1	384.448
1048	2	4	1.3698	9	2	5	11	0	0	42.8913	S(=O)(=O)(NNC(=O)Cc1cccn1C)c1ccc(Cl)cc1F	345.783
1049	0	5	3.0912	9	4	4	17	0	3	60.6035	C1(=NS(=O)(=O)c2cccs2)N(C(=O)c2ccccc2)CCN1C(=O)c1ccccc1	439.518
1050	2	4	2.848	7	2	5	12	0	0	42.9943	S(=O)(=O)(c1ccc(cc1)C(=O)C)NNc1cccc(Cl)c1	324.789
1051	0	4	2.3866	7	3	1	6	0	2	37.1451	S1(=O)(=O)CCn2c(=N1)scc2c1ccc(Cl)cc1	300.792
1052	1	4	1.90748	7	3	3	12	0	0	45.8561	S(=O)(=O)(N)c1ccc2c(CCN2Cc2cc(ccc2F)C#N)c1	331.372
1053	1	4	1.3418	7	2	2	6	1	0	33.7091	S1(=O)(=O)c2ccccc2C(=N1)SC(C)C(=O)O	271.319
1054	2	4	2.05372	8	3	3	17	0	3	48.1659	S(=O)(=O)(c1ccccc1)/N=C(\N)/Nc1nc2ccccc2c(C)n1	341.396
1055	1	4	2.8418	6	2	8	12	0	0	57.9138	S(=O)(=O)(N)c1ccc(cc1)CC/N=C/c1ccc(N(CC)CC)cc1	359.495
1056	2	5	2.31052	10	2	5	11	0	0	44.3207	S(=O)(=O)(NNC(=O)Cc1cnc(s1)C)c1c(Cl)ccc(Cl)c1	380.278
1057	2	3	2.60884	5	2	4	12	0	0	42.0127	S(=O)(=O)(c1ccc(cc1)C)NNc1ccc(cc1)C	276.361
1058	2	3	3.39714	7	2	3	12	0	2	53.2931	S(=O)(=O)(c1ccc(cc1)C)/N=C(\C)/NC(=S)Nc1ccc(cc1)C	361.492
1059	2	7	2.816	10	3	6	18	0	0	57.4635	S(=O)(=O)(N)c1ccc(cc1)N/N=C/c1ccc(cc1)OC(=O)c1cccnc1.Cl	432.889
1060	1	3	4.6921	7	3	3	6	0	0	54.2999	S(=O)(=O)(N/N=C/1\CC2C(C1(C)CC2)(C)C)c1c(Br)ccc(Br)c1	464.223
1061	1	4	1.3038	7	1	3	6	0	2	39.1011	S(=O)(=O)(C)/N=C(\c1ccccc1)/NC(=S)OCC	286.378
1062	2	6	2.0659	8	2	8	12	0	0	56.0554	S(=O)(=O)(c1ccc(cc1)NCC(=O)C)N/N=C/c1ccc(N(C)C)cc1	374.466
1063	0	2	3.6905	7	2	3	12	0	2	46.7991	S(=O)(=O)(c1ccc(Cl)cc1)/N=C(/N(C)C)\c1ccc(cc1)Cl	357.262
1064	2	5	3.7431	12	2	5	12	0	0	50.8979	S(=O)(=O)(N)c1c(Cl)cc(c(C(=O)OCC(=O)Nc2cc(cc(Cl)c2)Cl)c1)Cl	472.133
1065	1	4	4.22972	8	2	3	11	0	2	46.2323	S(=O)(=O)(c1cccs1)/N=C(\SC)/Nc1cccc(Cl)c1C	360.913
1066	0	4	3.3006	7	4	4	23	1	1	51.6791	c1(nc2c(nc1[n+]1ccccc1)cccc2)[N-]S(=O)(=O)c1ccccc1	362.414
1067	2	5	2.45078	7	4	1	12	0	0	43.7319	S1(=O)(=O)c2ccccc2C(=N1)C(=c1[nH]c2c(cccc2)[nH]1)C#N	322.349
1068	2	4	0.5526	8	3	2	12	0	0	42.0895	S(=O)(=O)(N)c1ccc2c(Cc3c2ccc(c3)S(=O)(=O)N)c1	324.383
1069	0	3	3.20122	6	3	4	12	0	0	58.709	S(=O)(=O)(N1CCCCC1C(=O)N(C)c1ccccc1)c1ccc(cc1)C	372.49
1070	2	5	3.6091	9	4	6	22	0	0	63.3591	S(=O)(=O)(N(C)c1ccccc1)c1ccc(cc1)C(=O)Nc1c2c(oc1C(=O)N)cccc2	449.488
1071	1	4	3.88062	7	3	7	12	0	0	69.7566	S(=O)(=O)(N1CCC(CC1)C(=O)Nc1ccc(N(CC)CC)cc1)c1ccc(cc1)C	429.586
1072	1	6	2.5162	9	4	4	11	0	0	53.9323	s1cccc1S(=O)(=O)N1CCC(CC1)C(=O)Nc1cc2OCOc2cc1	394.474
1073	1	5	2.9242	9	3	6	12	0	0	66.9334	S(=O)(=O)(N1CC(CCC1)C(=O)N(Cc1ccccc1)C)c1ccc(NC(=O)OC)cc1	445.541
1074	1	5	2.6047	9	3	6	6	0	0	66.845	S1CC(=O)N(c2cc(S(=O)(=O)N3CCCCCC3)ccc12)CC(=O)NC(CC)C	439.603
1075	1	4	1.6908	7	2	8	6	0	0	59.623	S(=O)(=O)(N1CCC(CC1)C(=O)NCCN(CC)c1ccccc1)CC	367.515
1076	2	5	2.8145	9	3	7	16	0	0	59.4127	S(=O)(=O)(N(CC)CC)c1ccc(cc1)C(=O)Nc1c2c(oc1C(=O)N)cccc2	415.471
1077	3	5	3.89322	9	4	6	22	0	0	63.3591	S(=O)(=O)(Nc1ccccc1C(=O)Nc1c2c(oc1C(=O)N)cccc2)c1ccc(cc1)C	449.488
1078	2	6	1.8049	10	4	5	16	0	0	58.8811	S(=O)(=O)(N1CCOCC1)c1ccc(cc1)C(=O)Nc1c2c(oc1C(=O)N)cccc2	429.454
1079	2	5	2.9586	9	4	5	16	0	0	61.1727	S(=O)(=O)(N1CCCCC1)c1ccc(cc1)C(=O)Nc1c2c(oc1C(=O)N)cccc2	427.482
1080	2	5	2.5685	9	4	5	16	0	0	58.0791	S(=O)(=O)(N1CCCC1)c1ccc(cc1)C(=O)Nc1c2c(oc1C(=O)N)cccc2	413.455
1081	2	5	2.0343	9	3	5	16	0	0	53.2255	S(=O)(=O)(N(C)C)c1ccc(cc1)C(=O)Nc1c2c(oc1C(=O)N)cccc2	387.417
1082	1	3	1.7669	8	2	4	6	0	0	46.8853	Clc1cc(F)ccc1CNC(=O)C1CCN(S(=O)(=O)C)CC1	348.827
1083	1	4	1.3731	7	2	6	6	0	0	52.471	S(=O)(=O)(N1CCC(CC1)C(=O)NCc1ccccc1OCC)C	340.445
1084	1	5	1.8143	8	2	9	6	0	0	62.5538	S(=O)(=O)(N1CC(CCC1)C(=O)NCCc1cc(OCC)c(OCC)cc1)C	398.525
1085	1	5	1.0932	8	3	5	6	0	0	51.9394	S(=O)(=O)(N1CCC(CC1)C(=O)NCc1cc2OCOc2cc1)CC	354.428
1086	2	5	3.3487	9	4	5	16	0	0	64.2662	S(=O)(=O)(N1CCCCCC1)c1ccc(cc1)C(=O)Nc1c2c(oc1C(=O)N)cccc2	441.509
1087	2	5	3.9255	9	5	5	22	0	0	68.2127	S(=O)(=O)(N1CCCc2c1cccc2)c1ccc(cc1)C(=O)Nc1c2c(oc1C(=O)N)cccc2	475.526
1088	2	5	3.4506	9	4	5	16	0	0	67.3598	S(=O)(=O)(N1CC(CC(C1)C)C)c1ccc(cc1)C(=O)Nc1c2c(oc1C(=O)N)cccc2	455.536
1089	2	5	3.5354	9	5	5	22	0	0	65.1191	S(=O)(=O)(N1CCc2c1cccc2)c1ccc(cc1)C(=O)Nc1c2c(oc1C(=O)N)cccc2	461.499
1090	1	5	2.7488	9	4	5	6	0	0	68.605	S1CC(=O)N(c2cc(S(=O)(=O)N3CCCCCC3)ccc12)CC(=O)NC1CCCC1	451.614
1091	1	5	0.9916	8	2	6	6	0	0	53.273	S(=O)(=O)(N1CCC(CC1)C(=O)NCc1ccc(OC)cc1OC)C	356.444
1092	1	3	1.5354	6	2	4	6	0	0	48.5754	S(=O)(=O)(N1CCC(CC1)C(=O)NC(C)c1ccccc1)C	310.419
1093	1	3	1.28282	6	2	4	6	0	0	48.5754	S(=O)(=O)(N1CC(CCC1)C(=O)NCc1ccc(cc1)C)C	310.419
1094	1	3	1.407	6	2	6	6	0	0	51.669	S(=O)(=O)(N1CCC(CC1)C(=O)NCCc1ccccc1)CC	324.446
1095	2	5	4.4697	7	4	4	22	0	0	53.1811	s1c2c(nc1c1cc(NS(=O)(=O)c3ccccc3)ccc1O)cccc2	382.466
1096	0	7	1.5213	11	4	6	6	0	0	70.209	S1CC(=O)N(c2cc(S(=O)(=O)N(CC)CC)ccc12)CC(=O)N1CCC2(OCCO2)CC1	483.612
1097	1	3	1.28282	6	2	4	6	0	0	48.5754	S(=O)(=O)(N1CCC(CC1)C(=O)NCc1ccc(cc1)C)C	310.419
1098	1	3	1.32532	6	2	5	6	0	0	51.669	S(=O)(=O)(N1CCC(CC1)C(=O)NCCc1ccc(cc1)C)C	324.446
1099	1	4	1.7455	8	2	5	6	0	0	51.7607	Brc1cc(CNC(=O)C2CCCN(S(=O)(=O)C)C2)c(OC)cc1	405.314
1100	1	5	2.2044	8	2	10	6	0	0	65.6474	S(=O)(=O)(N1CCC(CC1)C(=O)NCCc1cc(OCC)c(OCC)cc1)CC	412.552
1101	1	5	2.6047	9	3	7	6	0	0	66.845	S1CC(=O)N(c2cc(S(=O)(=O)N(CC)CC)ccc12)CC(=O)NC1CCCCC1	439.603
1102	1	5	0.9916	8	2	6	6	0	0	53.273	S(=O)(=O)(N1CCC(CC1)C(=O)NCc1cc(OC)ccc1OC)C	356.444
1103	1	3	2.0179	7	2	5	6	0	0	50.0887	Clc1ccccc1CNC(=O)C1CCN(S(=O)(=O)CC)CC1	344.864
1104	1	3	1.71542	6	2	6	6	0	0	54.7626	S(=O)(=O)(N1CCC(CC1)C(=O)NCCc1ccc(cc1)C)CC	338.473
1105	1	5	1.3817	8	2	7	6	0	0	56.3666	S(=O)(=O)(N1CC(CCC1)C(=O)NCc1cc(OC)c(OCC)cc1)C	370.471
1106	1	5	2.9948	9	3	7	6	0	0	69.9386	S1CC(=O)N(c2cc(S(=O)(=O)N(CC)CC)ccc12)CC(=O)NC1CCCCCC1	453.63
1107	1	3	0.9744	6	2	4	6	0	0	45.4819	S(=O)(=O)(N1CCC(CC1)C(=O)NCc1ccccc1)C	296.392
1108	1	3	1.5036	7	2	5	6	0	0	48.4657	S(=O)(=O)(N1CCC(CC1)C(=O)NCc1ccc(F)cc1)CC	328.409
1109	1	4	1.426	7	2	5	5	0	0	46.6219	s1cccc1CNC(=O)C1CCN(S(=O)(=O)CC)CC1	316.448
1110	2	7	4.15962	10	4	6	22	0	0	59.2767	s1ccnc1NS(=O)(=O)c1ccc(NC(=O)c2c(noc2C)c2ccccc2)cc1	440.506
1111	1	4	2.119	7	3	8	6	0	1	70.6638	S(=O)(=O)(N1CC(CCC1)C(=O)NCCCN1CCC(CC1)Cc1ccccc1)C	421.607
1112	2	5	2.54972	8	3	4	17	0	0	49.3299	S(=O)(=O)(N)c1ccc(NC(=O)c2c(noc2C)c2ccccc2)cc1	357.391
1113	1	3	1.5368	6	2	5	6	0	0	51.669	S(=O)(=O)(N1CC(CCC1)C(=O)NCc1ccc(cc1)CC)C	324.446
1114	1	4	2.1356	8	2	6	6	0	0	54.8542	Brc1cc(CNC(=O)C2CCN(S(=O)(=O)CC)CC2)c(OC)cc1	419.341
1115	1	5	0.9821	8	3	8	6	0	2	69.337	S(=O)(=O)(N1CC(CCC1)C(=O)NCCCN1CCN(CC1)Cc1ccccc1)C	422.595
1116	1	4	1.3731	7	2	6	6	0	0	52.471	S(=O)(=O)(N1CCC(CC1)C(=O)NCc1ccc(OC)cc1)CC	340.445
1117	3	4	3.4622	10	2	4	12	0	0	48.8363	Clc1cc(NC(=O)Nc2ccc(S(=O)(=O)NC(=O)C)cc2)ccc1Cl	402.259
1118	1	4	3.4941	6	3	7	12	0	0	59.0778	S(=O)(=O)(NCC1(CCCC1)c1cc(OC)c(OC)cc1)c1ccccc1	375.49
1119	1	3	1.7669	8	2	4	6	0	0	46.8853	Clc1cc(F)ccc1CNC(=O)C1CCCN(S(=O)(=O)C)C1	348.827
1120	1	3	1.9255	6	2	5	6	0	0	51.669	S(=O)(=O)(N1CCC(CC1)C(=O)NC(C)c1ccccc1)CC	324.446
1121	1	4	1.0359	7	2	4	5	0	0	43.5283	s1cccc1CNC(=O)C1CCCN(S(=O)(=O)C)C1	302.421
1122	1	5	1.7718	8	2	8	6	0	0	59.4602	S(=O)(=O)(N1CCC(CC1)C(=O)NCc1cc(OC)c(OCC)cc1)CC	384.498
1123	1	5	1.8143	8	2	9	6	0	0	62.5538	S(=O)(=O)(N1CCC(CC1)C(=O)NCCc1cc(OCC)c(OCC)cc1)C	398.525
1124	1	5	0.9916	8	2	6	6	0	0	53.273	S(=O)(=O)(N1CC(CCC1)C(=O)NCc1cc(OC)ccc1OC)C	356.444
1125	1	5	1.3817	8	2	7	6	0	0	56.3666	S(=O)(=O)(N1CCC(CC1)C(=O)NCc1cc(OC)ccc1OC)CC	370.471
1126	1	5	1.3817	8	2	7	6	0	0	56.3666	S(=O)(=O)(N1CCC(CC1)C(=O)NCc1ccc(OC)cc1OC)CC	370.471
1127	1	5	2.5241	9	3	4	6	0	0	64.747	S(=O)(=O)(N1CCC(CC1)C(=O)N1CCC(CC1)C)c1ccc(NC(=O)OC)cc1	423.535
1128	2	4	2.8671	8	3	6	11	0	0	65.705	S(=O)(=O)(N(CC)CC)c1cc2c([nH]cc(C(=O)NC3CCC(CC3)C)c2=O)cc1	419.547
1129	3	6	3.8149	9	3	9	18	1	0	63.3014	S(=O)(=O)(Nc1cc(OC)ccc1)c1cc(ccc1NCc1ccc(OC)cc1)C(=O)O	442.493
1130	3	6	3.8149	9	3	9	18	1	0	63.3014	S(=O)(=O)(Nc1cc(OC)ccc1)c1cc(ccc1NCc1ccccc1OC)C(=O)O	442.493
1131	3	5	3.9454	9	3	8	18	1	0	59.2961	S(=O)(=O)(Nc1cc(OC)ccc1)c1cc(ccc1NCc1ccc(F)cc1)C(=O)O	430.457
1132	3	5	4.8923	9	3	10	18	1	0	67.1062	Clc1ccc(cc1)CCNc1ccc(cc1S(=O)(=O)Nc1ccc(OCC)cc1)C(=O)O	474.966
1133	1	4	2.72072	7	3	6	12	0	0	62.6046	S(=O)(=O)(N1CC(CCC1)C(=O)NCc1ccccc1OC)c1ccc(cc1)C	402.516
1134	3	5	4.8251	11	3	8	18	1	0	62.1701	S(=O)(=O)(Nc1cc(ccc1)C(F)(F)F)c1cc(ccc1NCc1ccccc1OC)C(=O)O	480.464
1135	1	5	1.145	8	3	4	6	0	0	50.6059	S(=O)(=O)(N1CCC(CC1)C(=O)OCC)c1cc2CC(=O)Nc2cc1	352.412
1136	1	4	2.6943	7	4	4	11	0	0	60.4758	S(=O)(=O)(N1CC(CCC1)C(=O)NC1CCCC1)c1c2ncccc2ccc1	387.505
1137	1	6	2.70022	9	3	5	10	1	0	52.1723	s1cccc1/C=C/c1onc(C)c1S(=O)(=O)N1CC(CCC1)C(=O)O	382.463
1138	2	4	3.588	8	4	6	17	0	0	69.6514	S(=O)(=O)(N(C)c1ccccc1CC)c1cc2c([nH]cc(C(=O)NC3CCCC3)c2=O)cc1	453.564
1139	2	5	3.51342	9	3	11	17	0	0	78.939	S(=O)(=O)(N(CC)CC)c1cc2c([nH]cc(C(=O)NCCCN(CC)c3cc(ccc3)C)c2=O)cc1	498.649
1140	2	4	2.6211	8	4	4	11	0	0	64.3714	S(=O)(=O)(N1CC(CCC1)C)c1cc2c([nH]c(=O)cc2C(=O)NC2CCCC2)cc1	417.531
1141	1	4	2.38792	7	3	7	6	0	1	67.5702	S(=O)(=O)(N1CC(CCC1)C(=O)NCCCN1CCCCC1)c1ccc(cc1)C	407.58
1142	2	4	0.6665	8	3	3	6	1	0	44.4187	S(=O)(=O)(N1CCC(CC1)C(=O)O)c1cc2CC(=O)Nc2cc1	324.358
1143	1	5	3.99626	8	3	7	17	0	0	64.7978	S(=O)(=O)(N(CC(=O)Nc1ccc(cc1)C)c1ccc(cc1)CC)c1c(noc1C)C	427.526
1144	1	6	3.9448	10	4	6	17	0	0	68.873	Clc1cc(NC(=O)C2CCCN(S(=O)(=O)c3c4ncccc4ccc3)C2)c(OC)cc1OC	489.981
1145	2	5	2.207	9	3	8	17	0	1	69.6582	S(=O)(=O)(N(C)c1ccccc1CC)c1cc2c([nH]cc(C(=O)NCCN(C)C)c2=O)cc1	456.568
1146	2	4	2.241	7	2	8	12	0	0	54.6574	S(=O)(=O)(NCCC(=O)NC(C)c1ccccc1)c1ccc(OC)cc1	362.451
1147	0	5	3.2916	8	3	5	10	0	0	61.2778	S(=O)(=O)(N1CCCCCC1)c1cc2c(oc(C(=O)N(CCC#N)C)c2C)cc1	403.504
1148	2	6	1.07	10	4	8	11	0	2	74.0922	S(=O)(=O)(N1CCCC1)c1cc2c([nH]c(=O)cc2C(=O)NCCCN2CCN(CC2)CC)cc1	475.615
1149	1	3	3.40802	7	3	6	12	0	0	63.3158	Clc1ccc(cc1)CCNC(=O)C1CCCN(S(=O)(=O)c2ccc(cc2)C)C1	420.962
1150	1	5	0.77674	8	2	3	5	1	0	39.1387	S(=O)(=O)(N1CC(CCC1)C(=O)O)c1c(noc1C)C	288.325
1151	2	4	3.0538	8	3	6	17	0	0	64.7978	S(=O)(=O)(N(C)c1ccccc1CC)c1cc2c([nH]cc(C(=O)NC(C)C)c2=O)cc1	427.526
1152	2	4	1.8191	8	2	8	12	0	0	51.4541	S(=O)(=O)(NCCC(=O)NCc1ccc(F)cc1)c1ccc(OC)cc1	366.414
1153	0	4	5.34832	7	3	9	10	0	0	74.5525	S(=O)(=O)(N(CCCC)CCCC)c1cc2c(oc(C(=O)N3CCCCCC3)c2C)cc1	448.629
1154	0	4	5.34832	7	3	9	10	0	0	74.5525	S(=O)(=O)(N1CCCCCC1)c1cc2c(oc(C(=O)N(CCCC)CCCC)c2C)cc1	448.629
1155	2	4	4.7393	8	3	12	11	0	0	79.8393	S(=O)(=O)(N(CCCC)CCCC)c1cc2c([nH]c(=O)cc2C(=O)NCCC2=CCCCC2)cc1	487.666
1156	1	3	3.36552	7	3	5	12	0	0	60.2222	Clc1ccccc1CNC(=O)C1CCCN(S(=O)(=O)c2ccc(cc2)C)C1	406.935
1157	2	6	2.2643	10	3	9	17	0	0	69.4954	S(=O)(=O)(N(C)c1ccccc1CC)c1cc2c([nH]cc(C(=O)NCC(OC)OC)c2=O)cc1	473.551
1158	2	4	1.4744	8	2	7	11	0	0	53.3307	S(=O)(=O)(N(CC)CC)c1cc2c([nH]cc(C(=O)NCC=C)c2=O)cc1	363.439
1159	1	4	4.86042	7	2	11	10	0	0	69.699	S(=O)(=O)(N(CCCC)CCCC)c1cc2c(oc(C(=O)NC(CC)C)c2C)cc1	422.591
1160	0	4	4.17802	7	3	6	10	0	0	65.2718	S(=O)(=O)(N1CCCCCC1)c1cc2c(oc(C(=O)N(CCCC)C)c2C)cc1	406.548
1161	1	5	2.44082	8	4	5	12	0	0	62.073	S(=O)(=O)(N1CCC(CC1)C(=O)NCc1cc2OCOc2cc1)c1ccc(cc1)C	416.499
1162	1	3	2.85122	7	3	5	12	0	0	58.5992	S(=O)(=O)(N1CC(CCC1)C(=O)NCc1ccc(F)cc1)c1ccc(cc1)C	390.48
1163	2	5	2.6413	9	4	7	17	0	0	67.3598	S(=O)(=O)(N1CCCC1)c1cc2c([nH]c(=O)cc2C(=O)NCc2ccc(OCC)cc2)cc1	455.536
1164	1	5	3.2828	8	4	5	17	0	0	63.4642	S(=O)(=O)(N1CC(CCC1)C(=O)Nc1ccc(OC)cc1)c1c2ncccc2ccc1	425.51
1165	2	5	2.2918	9	3	8	17	0	0	65.5998	S(=O)(=O)(N(C)c1ccccc1CC)c1cc2c([nH]cc(C(=O)NCCOC)c2=O)cc1	443.525
1166	2	5	2.2492	9	3	9	11	0	0	66.507	S(=O)(=O)(N1CCOCC1)c1cc2c([nH]cc(C(=O)NCCCCCCC)c2=O)cc1	435.546
1167	0	4	4.95822	7	3	9	10	0	0	71.459	S(=O)(=O)(N(CCCC)CCCC)c1cc2c(oc(C(=O)N3CCCCC3)c2C)cc1	434.602
1168	1	4	4.81652	9	3	6	16	0	0	59.5809	Clc1cc(NC(=O)c2oc3c(cc(S(=O)(=O)N(CC)CC)cc3)c2C)ccc1F	438.908
1169	1	4	3.11082	7	3	7	12	0	0	65.6982	S(=O)(=O)(N1CCC(CC1)C(=O)NCc1ccccc1OCC)c1ccc(cc1)C	416.543
1170	1	4	5.73922	9	4	5	16	0	0	67.528	Clc1cc(NC(=O)c2oc3c(cc(S(=O)(=O)N(C)C4CCCCC4)cc3)c2C)ccc1F	478.973
1171	2	4	3.4252	10	4	5	17	0	0	64.8677	Clc1cc(F)ccc1CNC(=O)c1cc(=O)[nH]c2c1cc(S(=O)(=O)N1CCCCC1)cc2	477.945
1172	1	4	3.89104	7	4	4	17	0	0	65.7558	S(=O)(=O)(N1CC(CCC1)C(=O)Nc1cc(C)c(cc1)C)c1c2ncccc2ccc1	423.538
1173	2	8	4.04592	10	4	6	22	0	0	55.3879	s1cc(nc1Nc1ccc(S(=O)(=O)Nc2noc(c2)C)cc1)c1ccncc1	413.484
1174	1	4	3.9318	8	4	5	17	0	0	72.745	S(=O)(=O)(N(C)c1ccccc1CC)c1cc2c([nH]cc(C(=O)N3CCCCCC3)c2=O)cc1	467.591
1175	0	5	3.80452	8	3	9	10	0	0	69.1674	S(=O)(=O)(N(CCCC)CCCC)c1cc2c(oc(C(=O)N3CCOCC3)c2C)cc1	436.574
1176	0	4	4.97262	7	4	5	16	0	0	69.2182	S(=O)(=O)(N1CCCCCC1)c1cc2c(oc(C(=O)N(CC)c3ccccc3)c2C)cc1	440.565
1177	1	3	3.58952	6	4	4	12	0	0	66.6562	S(=O)(=O)(N1CC(CCC1)C(=O)NC1CCCc2c1cccc2)c1ccc(cc1)C	412.555
1178	2	6	1.4601	10	4	9	11	0	2	77.1858	S(=O)(=O)(N1CCCC1)c1cc2c([nH]c(=O)cc2C(=O)NCCCN2CCN(CC2)CCC)cc1	489.642
1179	0	9	1.0042	11	3	7	17	0	0	64.1102	S(=O)(=O)(N(CC(=O)OC)c1ccc(OCC)cc1)c1cc2n(C)c(=O)c(=O)n(c2cc1)C	461.496
1180	1	4	3.4745	7	4	4	11	0	0	66.663	S(=O)(=O)(N1CC(CCC1)C(=O)NC1CCCCCC1)c1c2ncccc2ccc1	415.559
1181	2	4	4.5359	8	4	8	17	0	0	77.5986	S(=O)(=O)(N(C)c1ccccc1CC)c1cc2c([nH]cc(C(=O)NCCC3=CCCCC3)c2=O)cc1	493.629
1182	1	4	3.7877	8	3	8	17	0	0	70.985	S(=O)(=O)(N(C)c1ccccc1CC)c1cc2c([nH]cc(C(=O)N(CCCC)C)c2=O)cc1	455.58
1183	1	4	5.10802	7	2	12	10	0	0	72.7925	S(=O)(=O)(N(CCCC)CCCC)c1cc2c(oc(C(=O)NCCC(C)C)c2C)cc1	436.618
1184	1	4	5.45262	9	4	4	16	0	0	67.528	Clc1cc(NC(=O)c2oc3c(cc(S(=O)(=O)N4CC(CC(C4)C)C)cc3)c2C)ccc1F	478.973
1185	1	5	2.44082	8	4	5	12	0	0	62.073	S(=O)(=O)(N1CC(CCC1)C(=O)NCc1cc2OCOc2cc1)c1ccc(cc1)C	416.499
1186	0	8	1.7289	10	3	6	17	0	0	66.4018	S(=O)(=O)(N(CC(=O)OC)c1ccc(cc1)C(C)C)c1cc2n(C)c(=O)c(=O)n(c2cc1)C	459.524
1187	1	4	2.5502	7	3	3	11	0	0	58.7158	S(=O)(=O)(N1CC(CCC1)C(=O)NC(C)(C)C)c1c2ncccc2ccc1	375.494
1188	2	4	3.4439	8	3	7	17	0	0	67.8914	S(=O)(=O)(N(C)c1ccccc1CC)c1cc2c([nH]cc(C(=O)NC(CC)C)c2=O)cc1	441.553
1189	2	6	2.5961	8	3	4	17	0	0	44.4455	s1cc(nc1Nc1ccc(S(=O)(=O)N)cc1)c1cccnc1	332.41
1190	2	8	4.04592	10	4	6	22	0	0	55.3879	s1cc(nc1Nc1ccc(S(=O)(=O)Nc2noc(c2)C)cc1)c1cccnc1	413.484
1191	1	3	1.407	6	2	6	6	0	0	51.669	S(=O)(=O)(N1CC(CCC1)C(=O)NCCc1ccccc1)CC	324.446
1192	1	5	2.9948	9	4	5	6	0	0	71.6986	S1CC(=O)N(c2cc(S(=O)(=O)N3CCCCC3)ccc12)CC(=O)NC1CCCCC1C	465.641
1193	1	3	2.06302	6	2	6	6	0	0	54.7626	S(=O)(=O)(N1CC(CCC1)C(=O)NCc1ccc(cc1)C)CCC	338.473
1194	1	3	2.4505	7	2	7	6	0	0	56.2758	Clc1ccc(cc1)CCNC(=O)C1CCN(S(=O)(=O)CCC)CC1	372.918
1195	2	4	3.6473	8	2	11	11	0	0	70.1322	S(=O)(=O)(N(CCCC)CCCC)c1cc2c([nH]c(=O)cc2C(=O)NC(CC)C)cc1	435.59
1196	2	5	2.4952	9	2	12	11	0	0	67.8406	S(=O)(=O)(N(CCCC)CC)c1cc2c([nH]c(=O)cc2C(=O)NCCCOCC)cc1	437.562
1197	2	4	3.1537	8	4	5	11	0	0	67.465	S(=O)(=O)(N1CCCCC1CC)c1cc2c([nH]c(=O)cc2C(=O)NC2CCCC2)cc1	431.558
1198	1	3	1.67292	6	2	5	6	0	0	51.669	S(=O)(=O)(N1CC(CCC1)C(=O)NCc1ccc(cc1)C)CC	324.446
1199	2	3	3.75444	6	3	8	18	0	0	67.0826	S(=O)(=O)(NCc1ccc(cc1)C(=O)NCCc1ccc(cc1)C)c1ccc(cc1)C	422.55
1200	1	3	1.7971	6	2	7	6	0	0	54.7626	S(=O)(=O)(N1CC(CCC1)C(=O)NCCc1ccccc1)CCC	338.473
1201	1	7	2.2265	10	5	6	17	0	0	70.8866	S(=O)(=O)(N1CCOCC1)c1cc2c(nc(cc2C(=O)NCC2OCCC2)c2ncccc2)cc1	482.562
1202	2	4	2.8671	8	2	9	11	0	0	63.945	S(=O)(=O)(N(CCCC)CC)c1cc2c([nH]c(=O)cc2C(=O)NC(CC)C)cc1	407.536
1203	1	4	2.55062	8	3	7	6	0	0	73.2258	S(=O)(=O)(N1CCC(CC1)C(=O)N1CCC(CC1)C(=O)NCCCC)c1ccc(cc1)C	449.617
1204	2	4	3.9339	8	4	5	11	0	0	73.6522	S(=O)(=O)(N1CCCCC1CC)c1cc2c([nH]c(=O)cc2C(=O)NC2CCCCCC2)cc1	459.612
1205	0	5	1.9223	9	4	4	6	0	0	62.4178	S1CC(=O)N(c2cc(S(=O)(=O)N3CCCCC3)ccc12)CC(=O)N1CCCC1	423.56
1206	1	4	2.38932	7	2	9	6	0	0	65.8102	S(=O)(=O)(N1CC(CCC1)C(=O)NCCCN(CC)c1cc(ccc1)C)CC	395.569
1207	2	3	3.24942	6	2	8	12	0	0	60.0426	S(=O)(=O)(NCc1ccc(cc1)C(=O)NCCC(C)C)c1ccc(cc1)C	374.506
1208	1	3	2.10552	6	2	7	6	0	0	57.8562	S(=O)(=O)(N1CC(CCC1)C(=O)NCCc1ccc(cc1)C)CCC	352.5
1209	2	4	3.8137	10	4	5	17	0	0	67.9612	Clc1cc(F)ccc1CNC(=O)c1cc(=O)[nH]c2c1cc(S(=O)(=O)N1CCCCC1C)cc2	491.972
1210	1	6	2.2335	9	4	6	17	0	0	63.8974	S(=O)(=O)(N1CCOCC1)c1cc2c(nc(cc2C(=O)NCC=C)c2ncccc2)cc1	438.509
1211	2	4	3.2688	8	3	9	17	0	0	67.8914	S(=O)(=O)(N(CCCC)CC)c1cc2c([nH]c(=O)cc2C(=O)NCc2ccccc2)cc1	441.553
1212	1	4	1.93652	8	3	6	6	0	0	68.7986	S(=O)(=O)(N1CCC(CC1)C(=O)N1CCC(CC1)C(=O)NCC=C)c1ccc(cc1)C	433.574
1213	1	4	3.25012	7	2	7	10	1	0	50.1727	S(=O)(=O)(N(CCCC)CC)c1cc2c(oc(C(=O)O)c2C)cc1	339.413
1214	1	4	2.0809	7	2	9	6	0	0	62.7166	S(=O)(=O)(N1CCC(CC1)C(=O)NCCN(CC)c1ccccc1)CCC	381.542
1215	1	5	1.4833	8	3	6	6	0	0	55.033	S(=O)(=O)(N1CC(CCC1)C(=O)NCc1cc2OCOc2cc1)CCC	368.455
1216	2	5	2.4908	9	5	7	17	0	1	76.2718	S(=O)(=O)(N1CCCC1)c1cc2c([nH]c(=O)cc2C(=O)NCCCN2CCc3c(C2)cccc3)cc1	494.617
1217	0	6	3.4358	9	5	4	17	0	0	76.2718	S(=O)(=O)(N1CCOCC1)c1cc2c(nc(cc2C(=O)N2CC(CC(C2)C)C)c2ncccc2)cc1	494.617
1218	2	4	3.8312	8	3	10	17	0	0	74.0786	S(=O)(=O)(N(CCCC)CC)c1cc2c([nH]c(=O)cc2C(=O)NCc2ccc(cc2)CC)cc1	469.607
1219	1	4	2.95072	8	4	6	12	0	0	77.1722	S(=O)(=O)(N1CCC(CC1)C(=O)N1CCC(CC1)C(=O)NCc1ccccc1)c1ccc(cc1)C	483.634
1220	2	5	2.4104	9	4	7	11	0	1	75.419	S(=O)(=O)(N1CCCC1)c1cc2c([nH]c(=O)cc2C(=O)NCCCN2CC(CC(C2)C)C)cc1	474.627
1221	2	4	2.7636	8	4	4	11	0	0	64.3714	S(=O)(=O)(N1CCCCC1C)c1cc2c([nH]c(=O)cc2C(=O)NC2CCCC2)cc1	417.531
1222	1	3	1.7971	6	2	7	6	0	0	54.7626	S(=O)(=O)(N1CCC(CC1)C(=O)NCCc1ccccc1)CCC	338.473
1223	1	4	2.77942	7	2	10	6	0	0	68.9038	S(=O)(=O)(N1CC(CCC1)C(=O)NCCCN(CC)c1cc(ccc1)C)CCC	409.596
1224	0	3	3.12602	5	2	6	6	0	1	58.3878	S(=O)(=O)(N1CCC(N(CCC(C)C)C)CC1)c1ccc(cc1)C	338.517
1225	2	4	4.1815	8	3	8	11	0	0	74.9858	S(=O)(=O)(N(CCCC)CC)c1cc2c([nH]c(=O)cc2C(=O)NC2CCCCCCC2)cc1	461.628
1226	2	5	1.7743	9	3	9	11	0	1	67.4718	S(=O)(=O)(N1CCCC1)c1cc2c([nH]c(=O)cc2C(=O)NCCN(CCCC)C)cc1	434.562
1227	1	4	1.7632	7	2	7	6	0	0	55.5646	S(=O)(=O)(N1CCC(CC1)C(=O)NCc1cc(OC)ccc1)CCC	354.472
1228	1	3	2.408	7	2	6	6	0	0	53.1822	Clc1ccccc1CNC(=O)C1CCCN(S(=O)(=O)CCC)C1	358.891
1229	2	5	3.6675	9	3	11	17	0	0	74.8806	S(=O)(=O)(N(CCCC)CC)c1cc2c([nH]c(=O)cc2C(=O)NCc2ccc(OCC)cc2)cc1	485.606
1230	1	3	0.5727	6	1	4	0	0	0	41.5354	S(=O)(=O)(N1CC(CCC1)C(=O)NC(C)C)CC	262.375
1231	1	3	2.10552	6	2	7	6	0	0	57.8562	S(=O)(=O)(N1CCC(CC1)C(=O)NCCc1ccc(cc1)C)CCC	352.5
1232	1	3	2.3156	6	2	6	6	0	0	54.7626	S(=O)(=O)(N1CC(CCC1)C(=O)NC(C)c1ccccc1)CCC	338.473
1233	1	4	0.8962	7	1	9	0	0	1	55.6766	S(=O)(=O)(N1CC(CCC1)C(=O)NCCN(CC)CC)CCC	333.498
1234	2	6	3.38352	9	3	9	18	0	0	62.1374	S(=O)(=O)(Nc1ncccn1)c1ccc(NC(=O)CCCOc2ccccc2C)cc1	426.498
1235	2	5	3.5951	9	3	12	17	0	0	78.939	S(=O)(=O)(N(CCCC)CC)c1cc2c([nH]c(=O)cc2C(=O)NCCN(CC)c2ccccc2)cc1	498.649
1236	2	6	2.5961	8	3	4	17	0	0	44.4455	s1cc(nc1Nc1ccc(S(=O)(=O)N)cc1)c1ccncc1	332.41
1237	1	4	1.7455	8	2	5	6	0	0	51.7607	Brc1cc(CNC(=O)C2CCN(S(=O)(=O)C)CC2)c(OC)cc1	405.314
1238	1	3	1.71542	6	2	6	6	0	0	54.7626	S(=O)(=O)(N1CC(CCC1)C(=O)NCCc1ccc(cc1)C)CC	338.473
1239	1	5	2.1619	8	2	9	6	0	0	62.5538	S(=O)(=O)(N1CC(CCC1)C(=O)NCc1cc(OC)c(OCC)cc1)CCC	398.525
1240	1	4	2.0809	7	2	9	6	0	0	62.7166	S(=O)(=O)(N1CC(CCC1)C(=O)NCCCN(C)c1ccccc1)CCC	381.542
1241	1	6	2.8476	9	4	7	17	0	0	68.3246	S(=O)(=O)(N1CCOCC1)c1cc2c(nc(cc2C(=O)NCCCC)c2ncccc2)cc1	454.552
1242	2	4	3.3113	8	3	10	17	0	0	70.985	S(=O)(=O)(N(CCCC)CC)c1cc2c([nH]c(=O)cc2C(=O)NCCc2ccccc2)cc1	455.58
1243	2	4	3.9591	8	3	10	11	0	0	73.6522	S(=O)(=O)(N(CCCC)CC)c1cc2c([nH]c(=O)cc2C(=O)NCCC2=CCCCC2)cc1	459.612
1244	2	4	4.324	8	4	5	11	0	0	76.7458	S(=O)(=O)(N1CCCCC1CC)c1cc2c([nH]c(=O)cc2C(=O)NC2CCCCCCC2)cc1	473.639
1245	2	4	5.06432	8	4	6	18	0	0	76.265	S(=O)(=O)(N1CCCCCC1)c1cc(ccc1)C(=O)Nc1ccccc1C(=O)Nc1cc(ccc1)C	491.613
1246	2	3	5.39382	5	4	9	24	0	1	74.6542	S(=O)(=O)(NCC(NC(c1ccccc1)c1ccccc1)c1ccccc1)c1ccc(cc1)C	456.611
1247	2	3	4.43112	5	3	8	18	0	1	67.6142	S(=O)(=O)(NC(CNC(c1ccccc1)c1ccccc1)(C)C)c1ccc(cc1)C	408.567
1248	2	3	4.1494	6	3	8	18	0	1	59.8467	Clc1ccc(S(=O)(=O)NCC(NCc2ccccc2)c2ccccc2)cc1	400.931
1249	1	4	2.5332	9	3	5	12	0	1	56.5621	Brc1ccc(S(=O)(=O)N2CCN(CC2)CC(=O)Nc2ccc(F)cc2)cc1	456.337
1250	1	4	3.9856	8	3	7	12	0	0	72.3186	S(=O)(=O)(N1CCCCCC1)c1cc(ccc1)C(=O)Nc1ccccc1C(=O)N(CC)CC	457.596
1251	1	5	1.8367	9	3	6	12	0	1	62.1328	S(=O)(=O)(N1CCN(CC1)CC(=O)Nc1ccc(N(C)C)cc1)c1ccc(F)cc1	420.51
1252	2	4	4.2217	8	3	8	18	0	0	68.3178	S(=O)(=O)(N(CC)CC)c1cc(ccc1)C(=O)Nc1ccccc1C(=O)Nc1ccccc1	451.548
1253	1	3	3.90152	5	3	6	12	0	0	63.1294	S(=O)(=O)(N(Cc1ccccc1)C1CCC(CC1O)C=C)c1ccc(cc1)C	385.529
1254	2	5	3.18842	11	3	7	12	0	0	66.8662	Clc1ccc(Cl)cc1N(S(=O)(=O)c1ccc(cc1)C)CC(O)CN1C(=O)C(NC1=O)(C)C	500.404
1255	1	5	4.46202	7	2	14	12	0	1	77.6461	S(=O)(=O)(N(CC(O)CN(CCCC)CCCC)c1ccccc1OC)c1ccc(cc1)C	462.656
1256	1	4	3.5417	8	4	5	17	0	0	69.6514	S(=O)(=O)(N(C)c1ccccc1CC)c1cc2c([nH]cc(C(=O)N3CCCCC3)c2=O)cc1	453.564
1257	2	4	4.28192	8	4	7	17	0	0	74.505	S(=O)(=O)(N(C)c1cc(ccc1)C)c1cc2c([nH]cc(C(=O)NCCC3=CCCCC3)c2=O)cc1	479.602
1258	2	4	4.0065	8	3	8	17	0	0	70.985	S(=O)(=O)(N(C)c1ccc(cc1)C(C)C)c1cc2c([nH]cc(C(=O)NCCCC)c2=O)cc1	455.58
1259	2	5	3.9051	8	3	10	17	0	0	68.8562	S(=O)(=O)(NCCCC)c1cc2c(nc(cc2C(=O)NCCCC)c2cccnc2)cc1	440.569
1260	2	5	4.5716	8	3	10	16	0	0	68.2294	s1cccc1c1nc2c(cc(S(=O)(=O)NCCCC)cc2)c(c1)C(=O)NCCCC	445.61
1261	2	7	2.643	12	5	6	17	1	0	73.3388	S(=O)(=O)(N1CCN(CC1)c1cc2n(cc(C(=O)O)c(=O)c2cc1F)C1CC1)c1ccc(NC(=O)C)cc1	528.562
1262	2	3	3.00342	6	2	8	12	0	0	56.949	S(=O)(=O)(NCc1ccc(cc1)C(=O)NCCCC)c1ccc(cc1)C	360.479
1263	1	3	3.5276	5	4	3	12	0	0	60.0358	S(=O)(=O)(N1C2C(CCCC2)C(O)(CC1)c1ccccc1)c1ccccc1	371.502
1264	0	3	2.2089	5	3	2	6	0	0	45.4751	S(=O)(=O)(N1[C@H]2[C@H](CCCC2)C(=O)CC1)c1ccccc1	293.388
1265	1	5	2.0655	8	4	2	12	0	0	49.6987	S(=O)(=O)(N1CCOCC1)c1cc2c(Oc3c(NC2=O)cccc3)cc1	360.391
1266	2	5	3.8144	9	4	7	17	0	0	73.547	S(=O)(=O)(N(C)c1ccc(OCC)cc1)c1cc2c([nH]cc(C(=O)NC3CCCCC3)c2=O)cc1	483.59
1267	2	4	3.18992	8	3	6	17	0	0	64.7978	S(=O)(=O)(N(C)c1cc(ccc1)C)c1cc2c([nH]cc(C(=O)NC(CC)C)c2=O)cc1	427.526
1268	1	4	4.7388	8	3	9	17	0	0	77.1722	S(=O)(=O)(N(C)c1ccc(cc1)C(C)C)c1cc2c([nH]cc(C(=O)N(CCCC)CC)c2=O)cc1	483.634
1269	2	5	4.9955	8	4	10	17	0	0	78.5634	S(=O)(=O)(NCCCC)c1cc2c(nc(cc2C(=O)NCCC2=CCCCC2)c2cccnc2)cc1	492.645
1270	2	7	3.3904	10	3	11	16	0	0	69.8334	s1cccc1c1nc2c(cc(S(=O)(=O)NCCCC)cc2)c(c1)C(=O)NCC(OC)OC	477.608
1271	2	3	3.75444	6	3	8	18	0	0	67.0826	S(=O)(=O)(NCc1ccc(cc1)C(=O)NCCc1cc(ccc1)C)c1ccc(cc1)C	422.55
1272	2	7	2.1006	11	3	10	17	0	0	70.2974	S(=O)(=O)(N(C)c1ccc(OCC)cc1)c1cc2c([nH]cc(C(=O)NCC(OC)OC)c2=O)cc1	489.55
1273	1	4	3.9586	8	3	7	17	0	0	70.985	S(=O)(=O)(N(C)c1ccc(cc1)C(C)C)c1cc2c([nH]cc(C(=O)N(CC)CC)c2=O)cc1	455.58
1274	2	7	2.7239	10	3	11	17	0	0	70.4602	S(=O)(=O)(NCCCC)c1cc2c(nc(cc2C(=O)NCC(OC)OC)c2cccnc2)cc1	472.567
1275	2	5	4.8176	8	3	10	16	0	0	71.323	s1cccc1c1nc2c(cc(S(=O)(=O)NCCCC)cc2)c(c1)C(=O)NCCC(C)C	459.637
1276	3	4	3.742	9	3	9	12	0	0	73.8318	Clc1ccc(cc1)CCNC(=O)C1CCC(CC1)CNS(=O)(=O)c1ccc(NC(=O)C)cc1	492.041
1277	3	5	3.5035	9	3	9	17	0	0	68.6934	S(=O)(=O)(Nc1ccc(OCC)cc1)c1cc2c([nH]cc(C(=O)NCCC(C)C)c2=O)cc1	457.552
1278	2	6	2.6607	10	4	8	17	0	0	71.2554	S(=O)(=O)(N(C)c1ccc(OCC)cc1)c1cc2c([nH]cc(C(=O)NCC3OCCC3)c2=O)cc1	485.562
1279	2	6	2.01032	10	3	8	17	0	0	66.4018	S(=O)(=O)(N(C)c1cc(ccc1)C)c1cc2c([nH]cc(C(=O)NCC(OC)OC)c2=O)cc1	459.524
1280	2	4	3.2555	9	3	6	17	0	0	60.9939	Brc1ccc(N(S(=O)(=O)c2cc3c([nH]cc(C(=O)NCCC)c3=O)cc2)C)cc1	478.368
1281	2	6	4.1981	9	3	12	16	0	0	72.125	s1cccc1c1nc2c(cc(S(=O)(=O)NCCCC)cc2)c(c1)C(=O)NCCCOCC	475.636
1282	3	4	3.91824	8	4	7	23	0	0	71.8378	S(=O)(=O)(Nc1ccccc1C)c1cc2c([nH]cc(C(=O)NCCc3cc(ccc3)C)c2=O)cc1	475.57
1283	2	5	4.1323	9	4	7	17	0	0	73.547	S(=O)(=O)(Nc1ccc(OCC)cc1)c1cc2c([nH]cc(C(=O)N(C)C3CCCCC3)c2=O)cc1	483.59
1284	2	6	2.1281	10	3	9	17	0	0	66.4018	S(=O)(=O)(N(C)c1ccc(OCC)cc1)c1cc2c([nH]cc(C(=O)NCCOC)c2=O)cc1	459.524
1285	1	4	3.92382	8	3	8	17	0	0	70.985	S(=O)(=O)(N(C)c1cc(ccc1)C)c1cc2c([nH]cc(C(=O)N(CCCC)CC)c2=O)cc1	455.58
1286	2	5	4.3477	8	4	10	23	0	0	75.8962	S(=O)(=O)(NCCCC)c1cc2c(nc(cc2C(=O)NCCc2ccccc2)c2cccnc2)cc1	488.613
1287	2	5	5.28012	8	4	9	22	0	0	75.2694	s1cccc1c1nc2c(cc(S(=O)(=O)NCCCC)cc2)c(c1)C(=O)NCc1ccc(cc1)C	493.654
1288	2	4	3.84022	8	5	4	23	0	0	67.4107	S(=O)(=O)(Nc1ccccc1C)c1cc2c([nH]cc(C(=O)N3CCc4c3cccc4)c2=O)cc1	459.527
1289	2	3	3.9301	8	3	8	18	0	0	62.2989	Clc1ccc(cc1)CCNC(=O)c1ccc(cc1)CNS(=O)(=O)c1ccc(F)cc1	446.931
1290	2	5	4.4818	9	3	10	17	0	0	77.9742	S(=O)(=O)(Nc1ccc(OCC)cc1)c1cc2c([nH]cc(C(=O)N(CC(C)C)CC(C)C)c2=O)cc1	499.633
1291	2	6	2.5182	10	3	10	17	0	0	69.4954	S(=O)(=O)(N(C)c1ccc(OCC)cc1)c1cc2c([nH]cc(C(=O)NCCCOC)c2=O)cc1	473.551
1292	2	4	3.6164	8	3	7	17	0	0	67.8914	S(=O)(=O)(N(C)c1ccc(cc1)C(C)C)c1cc2c([nH]cc(C(=O)NCCC)c2=O)cc1	441.553
1293	1	6	0.5952	10	2	10	6	0	0	60.6954	S(=O)(=O)(N(CC)CC)c1cc2N(CC(=O)NCCCOC)C(=O)COc2cc1	413.496
1294	2	6	3.8369	9	3	13	17	0	1	79.9038	S(=O)(=O)(NCCCC)c1cc2c(nc(cc2C(=O)NCCCN(CC)CC)c2cccnc2)cc1	497.665
1295	2	5	4.1799	8	3	8	16	0	0	65.1358	s1cccc1c1nc2c(cc(S(=O)(=O)NCCCC)cc2)c(c1)C(=O)NC(C)C	431.583
1296	2	5	3.7422	9	4	6	17	0	0	70.4534	S(=O)(=O)(Nc1cc(OC)ccc1)c1cc2c([nH]cc(C(=O)N3CCCCC3CC)c2=O)cc1	469.563
1297	2	3	3.58512	7	3	8	18	0	0	63.8792	S(=O)(=O)(NCc1ccc(cc1)C(=O)NCCc1ccc(cc1)C)c1ccc(F)cc1	426.513
1298	3	5	4.0361	9	4	7	17	0	0	73.547	S(=O)(=O)(Nc1ccc(OCC)cc1)c1cc2c([nH]cc(C(=O)NC3CCC(CC3)C)c2=O)cc1	483.59
1299	2	5	3.6819	9	4	8	23	0	0	72.6398	S(=O)(=O)(N(C)c1ccc(OCC)cc1)c1cc2c([nH]cc(C(=O)NCc3ccccc3)c2=O)cc1	491.569
1300	2	5	2.8528	9	3	8	17	0	0	68.6934	S(=O)(=O)(N(C)c1ccc(cc1)C(C)C)c1cc2c([nH]cc(C(=O)NCCOC)c2=O)cc1	457.552
1301	2	5	4.0476	8	4	8	17	0	0	70.6162	S(=O)(=O)(NCCCC)c1cc2c(nc(cc2C(=O)NC2CCCC2)c2cccnc2)cc1	452.58
1302	2	5	5.0142	8	4	10	22	0	0	75.2694	s1cccc1c1nc2c(cc(S(=O)(=O)NCCCC)cc2)c(c1)C(=O)NCCc1ccccc1	493.654
1303	2	4	4.0898	8	5	5	23	0	0	73.5978	S(=O)(=O)(Nc1ccc(cc1)CC)c1cc2c([nH]cc(C(=O)N3CCc4c(C3)cccc4)c2=O)cc1	487.581
1304	3	5	4.2186	9	4	8	23	0	0	72.6398	S(=O)(=O)(Nc1ccc(OCC)cc1)c1cc2c([nH]cc(C(=O)NC(C)c3ccccc3)c2=O)cc1	491.569
1305	3	4	5.4699	11	3	7	18	1	0	59.7877	Clc1ccccc1CNc1ccc(cc1S(=O)(=O)Nc1cc(ccc1)C(F)(F)F)C(=O)O	484.883
1306	1	5	3.7681	9	4	6	17	0	0	73.547	S(=O)(=O)(N(C)c1ccc(OCC)cc1)c1cc2c([nH]cc(C(=O)N3CCCCCC3)c2=O)cc1	483.59
1307	2	5	3.633	9	3	10	17	0	0	74.8806	S(=O)(=O)(N(C)c1ccc(cc1)C(C)C)c1cc2c([nH]cc(C(=O)NCCCOCC)c2=O)cc1	485.606
1308	2	6	3.9201	9	3	12	17	0	0	75.8454	S(=O)(=O)(NCCCC)c1cc2c(nc(cc2C(=O)NCCCOC(C)C)c2cccnc2)cc1	484.622
1309	2	6	4.5866	9	3	12	16	0	0	75.2186	s1cccc1c1nc2c(cc(S(=O)(=O)NCCCC)cc2)c(c1)C(=O)NCCCOC(C)C	489.663
1310	2	5	4.9717	8	4	9	22	0	0	72.1758	s1cccc1c1nc2c(cc(S(=O)(=O)NCCCC)cc2)c(c1)C(=O)NCc1ccccc1	479.627
1311	1	5	5.34514	7	4	5	17	0	0	66.0938	s1cc(nc1Nc1cc(C)c(cc1)C)c1ccc(S(=O)(=O)N2CCCCC2)cc1	427.595
1312	2	4	3.90952	8	4	6	23	0	0	68.7442	S(=O)(=O)(Nc1ccccc1C)c1cc2c([nH]cc(C(=O)N(Cc3ccccc3)C)c2=O)cc1	461.543
1313	2	5	3.7422	9	4	6	17	0	0	70.4534	S(=O)(=O)(Nc1cc(OC)ccc1)c1cc2c([nH]cc(C(=O)N(C)C3CCCCC3)c2=O)cc1	469.563
1314	2	7	3.93912	9	4	5	22	0	0	54.5859	s1ccnc1NS(=O)(=O)c1ccc(Nc2nnc(c3c2cccc3)C)cc1	397.485
1315	1	6	2.08922	8	4	3	17	0	0	56.4819	S(=O)(=O)(N)c1cc(ccc1C)c1nnc(N2CCOCC2)c2c1cccc2	384.461
1316	2	5	3.99622	7	4	4	23	0	0	57.8663	S(=O)(=O)(N)c1cc(ccc1C)c1nnc(Nc2ccccc2)c2c1cccc2	390.468
1317	1	6	4.5928	8	3	8	17	0	0	62.0422	s1cc(nc1Nc1ccccc1OC)c1ccc(S(=O)(=O)N(CC)CC)cc1	417.556
1318	2	4	3.26342	8	4	4	17	0	0	63.4642	S(=O)(=O)(Nc1ccccc1C)c1cc2c([nH]cc(C(=O)N3CCCCC3)c2=O)cc1	425.51
1319	3	5	3.1134	9	3	8	17	0	0	65.5998	S(=O)(=O)(Nc1cc(OC)ccc1)c1cc2c([nH]cc(C(=O)NCCC(C)C)c2=O)cc1	443.525
1320	1	6	2.34992	8	4	4	17	0	0	59.5754	S(=O)(=O)(NC)c1cc(ccc1C)c1nnc(N2CCOCC2)c2c1cccc2	398.488
1321	2	5	4.25692	7	4	5	23	0	0	60.9599	S(=O)(=O)(NC)c1cc(ccc1C)c1nnc(Nc2ccccc2)c2c1cccc2	404.495
1322	2	7	4.04352	9	4	6	23	0	0	67.4174	S(=O)(=O)(NC)c1cc(ccc1C)c1nnc(Nc2ccc(cc2)C(=O)OC)c2c1cccc2	462.531
1323	2	4	4.67972	8	3	10	17	0	0	74.0786	S(=O)(=O)(Nc1ccccc1C)c1cc2c([nH]cc(C(=O)N(CCCC)CCCC)c2=O)cc1	469.607
1324	3	5	3.9209	10	4	7	23	0	0	67.9659	Clc1ccccc1CNC(=O)c1c[nH]c2c(cc(S(=O)(=O)Nc3cc(OC)ccc3)cc2)c1=O	497.96
1325	1	4	3.1221	7	3	5	12	0	0	56.4174	S(=O)(=O)(N1CCCCC1)c1cc(ccc1)C(=O)Nc1ccccc1OC	374.462
1326	2	5	4.0917	9	3	9	17	0	0	74.8806	S(=O)(=O)(Nc1cc(OC)ccc1)c1cc2c([nH]cc(C(=O)N(CC(C)C)CC(C)C)c2=O)cc1	485.606
1327	2	5	4.3799	9	3	11	17	0	0	74.8806	S(=O)(=O)(Nc1cc(OC)ccc1)c1cc2c([nH]cc(C(=O)N(CCCC)CCCC)c2=O)cc1	485.606
1328	3	5	3.61842	9	4	8	23	0	0	72.6398	S(=O)(=O)(Nc1cc(OC)ccc1)c1cc2c([nH]cc(C(=O)NCCc3cc(ccc3)C)c2=O)cc1	491.569
1329	2	4	3.65352	8	4	4	17	0	0	66.5578	S(=O)(=O)(Nc1ccccc1C)c1cc2c([nH]cc(C(=O)N3CCCCCC3)c2=O)cc1	439.537
1330	2	5	3.3521	9	4	5	17	0	0	67.3598	S(=O)(=O)(Nc1cc(OC)ccc1)c1cc2c([nH]cc(C(=O)N3CCCCC3C)c2=O)cc1	455.536
1331	1	5	4.7799	8	5	5	17	0	0	78.5634	S(=O)(=O)(N1CCC(CC1)C)c1cc2c(nc(cc2C(=O)NC2CCCCC2)c2cccnc2)cc1	492.645
1332	2	7	2.3166	11	5	5	17	0	0	70.7238	S(=O)(=O)(Nc1cc(OC)ccc1)c1cc2c([nH]cc(C(=O)N3CCC4(OCCO4)CC3)c2=O)cc1	499.545
1333	1	5	4.2473	8	4	7	17	0	0	73.7098	S(=O)(=O)(N1CCC(CC1)C)c1cc2c(nc(cc2C(=O)NCCCC)c2cccnc2)cc1	466.607
1334	1	5	5.20104	7	3	7	17	0	0	64.3338	s1cc(nc1Nc1cc(C)c(cc1)C)c1ccc(S(=O)(=O)N(CC)CC)cc1	415.584
1335	2	5	3.2096	9	3	8	17	0	0	65.5998	S(=O)(=O)(Nc1cc(OC)ccc1)c1cc2c([nH]cc(C(=O)N(CCCC)C)c2=O)cc1	443.525
1336	1	7	3.0661	10	4	8	17	0	0	75.3138	S(=O)(=O)(N1CCC(CC1)C)c1cc2c(nc(cc2C(=O)NCC(OC)OC)c2cccnc2)cc1	498.605
1337	1	7	2.2478	10	3	6	17	0	0	54.9923	S(=O)(=O)(N(C)C)c1ccc(cc1)C(=O)Nc1oc(nn1)c1cc(OC)ccc1	402.432
1338	1	6	3.9487	10	4	7	23	0	0	64.2141	S(=O)(=O)(N(Cc1ccccc1)C)c1ccc(cc1)C(=O)Nc1oc(nn1)c1ccc(F)cc1	466.494
1339	2	5	3.49152	9	3	5	18	0	0	53.5679	Clc1cc(ccc1)C(=O)Nc1ccc(S(=O)(=O)Nc2nc(ccn2)C)cc1	402.863
1340	1	5	5.5409	9	4	6	23	0	0	66.1683	Clc1ccc(cc1)c1nc(sc1)NC(=O)c1ccc(S(=O)(=O)N(C)c2ccccc2)cc1	484.002
1341	2	5	5.31122	9	4	5	22	0	0	61.3147	Clc1cc2sc(nc2cc1)NC(=O)c1ccccc1NS(=O)(=O)c1ccc(cc1)C	457.964
1342	1	7	2.2478	10	3	6	17	0	0	54.9923	S(=O)(=O)(N(C)C)c1ccc(cc1)C(=O)Nc1oc(nn1)c1ccc(OC)cc1	402.432
1343	1	7	3.8182	10	4	8	23	0	0	68.2194	S(=O)(=O)(N(Cc1ccccc1)C)c1ccc(cc1)C(=O)Nc1oc(nn1)c1ccccc1OC	478.53
1344	2	6	2.5383	9	3	6	18	0	0	52.8567	S(=O)(=O)(Nc1ncnc(OC)c1)c1ccc(NC(=O)c2ccccc2)cc1	384.417
1345	1	5	5.50434	8	4	6	23	0	0	70.8422	s1cc(nc1NC(=O)c1ccc(S(=O)(=O)N(C)c2ccccc2)cc1)c1ccc(cc1C)C	477.611
1346	2	5	5.42032	9	4	5	22	0	0	62.1847	Brc1cc2sc(nc2cc1)NC(=O)c1ccccc1NS(=O)(=O)c1ccc(cc1)C	502.415
1347	1	8	3.0366	11	3	9	17	0	0	65.075	S(=O)(=O)(N(CC)CC)c1ccc(cc1)C(=O)Nc1oc(nn1)c1cc(OC)cc(OC)c1	460.512
1348	1	7	3.8182	10	4	8	23	0	0	68.2194	S(=O)(=O)(N(Cc1ccccc1)C)c1ccc(cc1)C(=O)Nc1oc(nn1)c1cc(OC)ccc1	478.53
1349	2	6	3.1917	10	3	6	18	0	0	54.3699	Clc1ccc(cc1)C(=O)Nc1ccc(S(=O)(=O)Nc2ncnc(OC)c2)cc1	418.862
1350	1	5	5.50434	8	4	6	23	0	0	70.8422	s1cc(nc1NC(=O)c1ccc(S(=O)(=O)N(C)c2ccccc2)cc1)c1cc(C)c(cc1)C	477.611
1351	2	5	4.96624	8	4	5	22	0	0	62.8951	s1c2cc(ccc2nc1NC(=O)c1ccccc1NS(=O)(=O)c1ccc(cc1)C)C	437.546
1352	1	7	2.3007	10	3	5	16	0	0	49.1431	s1cccc1c1oc(nn1)NC(=O)c1ccc(S(=O)(=O)N(C)C)cc1	378.435
1353	1	7	3.8182	10	4	8	23	0	0	68.2194	S(=O)(=O)(N(Cc1ccccc1)C)c1ccc(cc1)C(=O)Nc1oc(nn1)c1ccc(OC)cc1	478.53
1354	2	4	5.3073	8	5	6	28	0	0	71.8954	S(=O)(=O)(N(C)c1ccccc1)c1ccc(cc1)C(=O)Nc1ccccc1c1[nH]c2c(n1)cccc2	482.565
1355	3	3	1.8225	7	3	5	12	0	0	51.1951	S(=O)(=O)(N)c1ccc(cc1)CNC(=O)NC1(CC1)c1ccccc1	345.424
1356	2	5	5.31122	9	4	5	22	0	0	61.3147	Clc1c2nc(sc2ccc1)NC(=O)c1ccccc1NS(=O)(=O)c1ccc(cc1)C	457.964
1357	1	6	2.8926	10	3	5	17	0	0	52.6099	Clc1ccccc1c1oc(nn1)NC(=O)c1ccc(S(=O)(=O)N(C)C)cc1	406.851
1358	1	7	4.6413	10	3	11	16	0	0	67.7046	s1cccc1c1oc(nn1)NC(=O)c1ccc(S(=O)(=O)N(CCCC)CCCC)cc1	462.597
1359	1	8	3.8268	11	4	9	23	0	0	72.115	S(=O)(=O)(N(Cc1ccccc1)C)c1ccc(cc1)C(=O)Nc1oc(nn1)c1ccc(OC)cc1OC	508.556
1360	1	5	4.8904	9	4	5	17	0	0	63.9819	Clc1ccc(cc1)c1nc(sc1)NC(=O)c1ccc(S(=O)(=O)N2CCCCC2)cc1	461.996
1361	2	5	4.96624	8	4	5	22	0	0	62.8951	s1c2c(nc1NC(=O)c1ccccc1NS(=O)(=O)c1ccc(cc1)C)c(ccc2)C	437.546
1362	2	4	3.5217	7	4	6	23	0	0	64.8487	S(=O)(=O)(N)c1ccc(cc1)CCNC(=O)c1cc(nc2c1cccc2)c1ccccc1	431.517
1363	1	6	3.4268	10	4	5	17	0	0	57.4635	Clc1ccccc1c1oc(nn1)NC(=O)c1ccc(S(=O)(=O)N2CCCC2)cc1	432.889
1364	1	7	2.8349	10	4	5	16	0	0	53.9967	s1cccc1c1oc(nn1)NC(=O)c1ccc(S(=O)(=O)N2CCCC2)cc1	404.473
1365	1	8	3.8268	11	4	9	23	0	0	72.115	S(=O)(=O)(N(Cc1ccccc1)C)c1ccc(cc1)C(=O)Nc1oc(nn1)c1cc(OC)cc(OC)c1	508.556
1366	1	6	4.7947	11	3	7	17	0	0	62.4083	Clc1cc(Cl)ccc1c1sc(nn1)NC(=O)c1ccc(S(=O)(=O)N(CC)CC)cc1	485.418
1367	2	6	3.3008	10	3	6	18	0	0	55.2399	Brc1ccccc1C(=O)Nc1ccc(S(=O)(=O)Nc2nccnc2OC)cc1	463.313
1368	2	6	4.66642	9	4	6	22	0	0	63.6971	s1c2cc(OC)ccc2nc1NC(=O)c1ccccc1NS(=O)(=O)c1ccc(cc1)C	453.545
1369	0	5	2.4699	8	4	4	12	0	0	63.0378	S(=O)(=O)(N1CCOCC1)c1ccc(cc1)C(=O)N1CCCCC1c1cccnc1	415.515
1370	2	5	5.27466	8	4	5	22	0	0	65.9887	s1c2c(nc1NC(=O)c1ccccc1NS(=O)(=O)c1ccc(cc1)C)c(cc(c2)C)C	451.573
1371	1	6	4.0629	10	4	5	17	0	0	63.6507	Clc1ccccc1c1oc(nn1)NC(=O)c1ccc(S(=O)(=O)N2CC(CCC2)C)cc1	460.943
1372	1	7	2.9541	11	3	5	16	0	0	50.6563	Clc1sc(cc1)c1oc(nn1)NC(=O)c1ccc(S(=O)(=O)N(C)C)cc1	412.88
1373	2	5	3.14654	8	3	5	18	0	0	55.1483	S(=O)(=O)(Nc1nc(ccn1)C)c1ccc(NC(=O)c2ccc(cc2)C)cc1	382.445
1374	1	5	3.64152	8	4	4	16	0	0	57.6151	s1c2c(nc1C)cc(NC(=O)c1ccc(S(=O)(=O)N3CCCC3)cc1)cc2	401.513
1375	2	6	4.66642	9	4	6	22	0	0	63.6971	s1c2c(nc1NC(=O)c1ccccc1NS(=O)(=O)c1ccc(cc1)C)c(OC)ccc2	453.545
1376	2	5	4.62942	8	4	5	17	0	0	65.5622	s1c2CC(CCc2nc1NC(=O)c1ccccc1NS(=O)(=O)c1ccc(cc1)C)C	441.578
1377	1	7	2.2478	10	3	6	17	0	0	54.9923	S(=O)(=O)(N(C)C)c1ccc(cc1)C(=O)Nc1oc(nn1)c1ccccc1OC	402.432
1378	1	6	4.463	10	4	7	23	0	0	65.8371	Clc1ccccc1c1oc(nn1)NC(=O)c1ccc(S(=O)(=O)N(Cc2ccccc2)C)cc1	482.949
1379	3	5	2.24952	9	3	5	16	0	0	51.4347	S(CC(=O)Nc1ccc(S(=O)(=O)N)cc1)c1[nH]c2c(n1)cc(cc2)C	376.463
1380	2	5	3.49152	9	3	5	18	0	0	53.5679	Clc1ccccc1C(=O)Nc1ccc(S(=O)(=O)Nc2nc(ccn2)C)cc1	402.863
1381	1	5	4.68212	8	4	5	22	0	0	62.8951	s1c2c(nc1C)cc(NC(=O)c1ccc(S(=O)(=O)N(C)c3ccccc3)cc1)cc2	437.546
1382	2	6	5.05652	9	4	7	22	0	0	66.7907	s1c2cc(OCC)ccc2nc1NC(=O)c1ccccc1NS(=O)(=O)c1ccc(cc1)C	467.572
1383	2	5	4.65782	8	4	5	22	0	0	59.8015	s1c2c(nc1NC(=O)c1ccccc1NS(=O)(=O)c1ccc(cc1)C)cccc2	423.519
1384	1	7	3.9083	10	3	12	17	0	0	74.687	s1cc(nc1NC(=O)c1ccc(S(=O)(=O)N(CCOC)CCOC)cc1)c1ccc(cc1)CC	503.646
1385	1	6	3.2229	10	4	4	16	0	0	56.8367	Clc1cc2sc(nc2cc1)NC(=O)c1ccc(S(=O)(=O)N2CCOCC2)cc1	437.93
1386	2	6	0.7643	9	3	6	12	0	1	54.5591	S(=O)(=O)(N)c1ccc(cc1)CNC1CC(=O)N(C1=O)c1ccc(OC)cc1	389.433
1387	1	8	3.3545	11	3	12	17	0	0	72.3954	s1cc(nc1NC(=O)c1ccc(S(=O)(=O)N(CCOC)CCOC)cc1)c1ccc(OC)cc1	505.618
1388	3	7	-0.6399	10	2	6	11	0	0	39.6363	S(=O)(=O)(NCCNC(=O)c1nonc1N)c1ccccc1	311.323
1389	2	5	3.36392	8	3	4	16	0	0	49.6679	s1c2cc(NC(=O)C)ccc2nc1NS(=O)(=O)c1ccc(cc1)C	361.448
1390	1	7	3.96274	10	3	11	17	0	0	74.687	s1cc(nc1NC(=O)c1ccc(S(=O)(=O)N(CCOC)CCOC)cc1)c1ccc(cc1C)C	503.646
1391	1	7	3.5946	11	3	10	16	0	0	66.0294	Brc1cc2sc(nc2cc1)NC(=O)c1ccc(S(=O)(=O)N(CCOC)CCOC)cc1	528.45
1392	2	5	2.9548	10	3	8	12	0	0	65.353	Clc1cc(NC(=O)CCNS(=O)(=O)c2cc3CCN(c3cc2)C(=O)CC)ccc1OC	465.959
1393	2	5	1.4091	9	3	5	12	0	1	52.1767	Clc1ccc(N2C(=O)C(NCc3ccc(S(=O)(=O)N)cc3)CC2=O)cc1	393.852
1394	1	7	3.4855	11	3	10	16	0	0	65.1594	Clc1c2nc(sc2ccc1)NC(=O)c1ccc(S(=O)(=O)N(CCOC)CCOC)cc1	483.999
1395	1	4	2.40732	8	3	4	12	0	0	53.2141	S(=O)(=O)(N1CCOCC1)c1cc(ccc1C)C(=O)Nc1cc(F)ccc1	378.425
1396	1	5	5.11642	8	5	5	16	1	0	75.8386	S(=O)(=O)(N1CCC(CC1)c1nc2cc(ccc2n1C1CCCCC1)C(=O)O)c1ccc(cc1)C	481.618
1397	1	7	3.65432	10	3	11	17	0	0	71.5934	s1cc(nc1NC(=O)c1ccc(S(=O)(=O)N(CCOC)CCOC)cc1)c1ccc(cc1)C	489.619
1398	1	6	2.0697	10	3	4	11	0	0	48.4631	Clc1ccc(S(=O)(=O)N2CCOCC2)cc1C(=O)Nc1sccn1	387.87
1399	1	7	3.96274	10	3	11	17	0	0	74.687	s1cc(nc1NC(=O)c1ccc(S(=O)(=O)N(CCOC)CCOC)cc1)c1cc(C)c(cc1)C	503.646
1400	1	7	3.96274	10	3	11	17	0	0	74.687	s1cc(nc1NC(=O)c1ccc(S(=O)(=O)N(CCOC)CCOC)cc1)c1cc(ccc1C)C	503.646
1401	2	7	4.9539	10	4	7	23	0	0	64.9471	Brc1ccc(S(=O)(=O)Nc2nc3c(nc2Nc2cc(OC)c(OC)cc2)cccc3)cc1	515.389
1402	2	4	2.8175	7	3	5	12	0	2	49.8615	S1(=O)(=O)NC(=Nc2c1cccc2)CCCC(=O)Nc1ccccc1	343.408
1403	2	5	3.64862	8	3	4	17	0	0	48.7561	s1cc(nc1Nc1ccc(S(=O)(=O)N)cc1)c1cc(C)c(F)cc1	363.439
1404	2	7	4.9539	10	4	7	23	0	0	64.9471	Brc1ccc(S(=O)(=O)Nc2nc3c(nc2Nc2cc(OC)ccc2OC)cccc3)cc1	515.389
1405	2	6	2.8347	9	3	7	12	0	2	57.6527	S1(=O)(=O)NC(=Nc2c1cccc2)CCCC(=O)Nc1cc(OC)cc(OC)c1	403.46
1406	1	6	2.9449	9	4	4	17	0	1	59.8299	Brc1ccc(S(=O)(=O)Nc2nc3c(nc2N2CCN(CC2)C)cccc3)cc1	462.373
1407	3	6	3.02402	9	4	6	23	0	0	65.2887	S(=O)(=O)(N)c1cc(ccc1C)c1nnc(Nc2ccc(cc2)CC(=O)N)c2c1cccc2	447.52
1408	0	5	4.29772	8	3	6	17	0	0	57.5619	Clc1ccc(S(=O)(=O)N(Cc2onc(n2)c2cc(ccc2)C)C(C)C)cc1	405.907
1409	1	5	4.7558	8	5	4	23	0	0	65.1031	Brc1ccc(S(=O)(=O)Nc2nc3c(nc2N2CCc4c(C2)cccc4)cccc3)cc1	495.402
1410	1	6	3.80362	8	5	5	17	0	0	71.581	S(=O)(=O)(N1CCN(CC1)c1nc(NC2CCCC2)c2c(n1)cccc2)c1ccc(cc1)C	451.596
1411	0	5	4.29772	8	3	6	17	0	0	57.5619	Clc1ccc(S(=O)(=O)N(Cc2onc(n2)c2ccc(cc2)C)C(C)C)cc1	405.907
1412	2	7	4.8649	10	4	9	23	0	0	71.1342	Brc1ccc(S(=O)(=O)Nc2nc3c(nc2NCCc2cc(OC)c(OC)cc2)cccc3)cc1	543.443
1413	2	5	3.50952	7	3	4	17	0	0	48.8659	s1cc(nc1Nc1ccc(S(=O)(=O)N)cc1)c1ccc(cc1)C	345.449
1414	2	4	2.4786	8	3	6	11	0	0	62.6114	S(=O)(=O)(N1CCC(CC1)C)c1cc2c([nH]c(=O)cc2C(=O)NCCCC)cc1	405.52
1415	2	5	3.7635	7	3	5	17	0	0	51.9595	s1cc(nc1Nc1ccc(S(=O)(=O)N)cc1)c1ccc(cc1)CC	359.476
1416	2	4	3.5321	9	4	5	17	0	0	68.071	Clc1ccccc1CNC(=O)c1cc(=O)[nH]c2c1cc(S(=O)(=O)N1CCC(CC1)C)cc2	473.982
1417	2	5	4.3245	7	3	5	17	0	0	55.0531	s1cc(nc1Nc1ccc(S(=O)(=O)N)cc1)c1ccc(cc1)C(C)C	373.503
1418	2	5	2.5529	9	4	6	11	0	1	75.419	S(=O)(=O)(N1CCC(CC1)C)c1cc2c([nH]c(=O)cc2C(=O)NCCN2CCCCC2C)cc1	474.627
1419	2	6	3.51812	8	3	5	17	0	0	52.7615	s1cc(nc1Nc1ccc(S(=O)(=O)N)cc1)c1cc(C)c(OC)cc1	375.475
1420	2	5	2.8105	9	4	8	17	0	1	77.6054	S(=O)(=O)(N1CCC(CC1)C)c1cc2c([nH]c(=O)cc2C(=O)NCCN(Cc2ccccc2)C)cc1	496.633
1421	2	6	1.7195	10	3	5	11	1	0	51.6407	s1cc(S(=O)(=O)N2CCOCC2)cc1C(=O)Nc1ccc(cc1)C(=O)O	396.446
1422	2	6	5.18974	8	4	7	23	0	0	67.949	S(=O)(=O)(Nc1nc2c(nc1Nc1ccc(OCC)cc1)cc(cc2)C)c1ccc(cc1)C	448.548
1423	1	6	4.124	9	4	5	17	0	0	67.329	s1cc(nc1NC(=O)c1ccc(S(=O)(=O)N2CC(CC(C2)C)C)cc1)c1ncccc1	456.593
1424	3	7	1.9689	11	4	5	17	0	0	58.1503	S(=O)(=O)(Nc1nc2n(n1)C(CC(=O)N2)c1ccccc1)c1ccc(NC(=O)C)cc1	426.458
1425	0	5	2.26644	7	3	4	11	0	1	52.8667	s1cc(nc1C)CN1CCN(S(=O)(=O)c2ccc(cc2)C)CC1	351.497
1426	2	5	3.1962	8	3	5	17	0	0	48.3343	s1cc(S(=O)(=O)Nc2cccnc2)cc1C(=O)Nc1ccccc1	359.432
1427	2	5	4.8276	8	4	5	23	0	0	56.2859	Clc1ccc(S(=O)(=O)Nc2nc3c(nc2Nc2ccccc2)cccc3)cc1	410.886
1428	1	6	5.04602	9	4	6	17	0	0	75.645	s1cc(nc1NC(=O)c1ccc(S(=O)(=O)N2CC(CC(C2)C)C)cc1)c1cc(C)c(OC)cc1	499.658
1429	1	5	5.3762	8	5	6	23	0	0	72.6022	s1cc(nc1NC(=O)c1ccc(S(=O)(=O)N2CCc3c2cccc3)cc1)c1ccc(cc1)CC	489.622
1430	2	6	5.4278	9	5	6	23	0	0	69.0934	Clc1ccc(S(=O)(=O)Nc2nc3c(nc2Nc2ccc(N4CCCC4)cc2)cccc3)cc1	479.993
1431	2	6	1.7195	10	3	5	11	1	0	51.6407	s1cc(S(=O)(=O)N2CCOCC2)cc1C(=O)Nc1ccccc1C(=O)O	396.446
1432	2	5	5.5901	9	4	5	23	0	0	58.6691	Brc1ccc(Nc2nc3c(nc2NS(=O)(=O)c2ccc(Cl)cc2)cccc3)cc1	489.782
1433	1	5	5.2914	8	4	6	17	0	0	74.843	s1cc(nc1NC(=O)c1ccc(S(=O)(=O)N2CC(CC(C2)C)C)cc1)c1ccc(cc1)CC	483.659
1434	1	6	3.632	9	4	5	17	0	0	61.1419	s1cc(nc1NC(=O)c1ccc(S(=O)(=O)N2CCCCC2)cc1)c1ccncc1	428.539
1435	1	7	3.31532	9	5	6	23	0	0	71.4758	S(=O)(=O)(NCc1cccnc1)c1cc(ccc1C)c1nnc(N2CCOCC2)c2c1cccc2	475.574
1436	3	6	4.18822	8	4	5	23	0	0	58.6683	S(=O)(=O)(Nc1nc2c(nc1Nc1ccc(O)cc1)cccc2)c1ccc(cc1)C	406.467
1437	1	7	4.4577	10	5	5	17	0	0	72.0198	s1cc(nc1NC(=O)c1ccc(S(=O)(=O)N2CC(CC(C2)C)C)cc1)c1cc2OCOc2cc1	499.614
1438	2	6	4.88132	8	4	7	23	0	0	64.8554	S(=O)(=O)(Nc1nc2c(nc1Nc1ccc(OCC)cc1)cccc2)c1ccc(cc1)C	434.521
1439	1	8	2.9009	11	5	6	17	0	0	70.693	S1Cc2c(nn(c3ccc(OC)cc3)c2NC(=O)c2ccc(S(=O)(=O)N3CCOCC3)cc2)C1	500.602
1440	1	6	3.48732	8	4	6	23	0	0	61.7619	S(=O)(=O)(NCc1cccnc1)c1cc(ccc1C)c1nnc(OC)c2c1cccc2	420.494
1441	2	5	5.09946	7	4	5	23	0	0	64.0534	S(=O)(=O)(Nc1nc2c(nc1Nc1ccc(cc1C)C)cccc2)c1ccc(cc1)C	418.522
1442	1	7	3.6645	10	5	6	17	0	0	69.891	S1Cc2c(nn(c3ccc(OC)cc3)c2NC(=O)c2ccc(S(=O)(=O)N3CCCC3)cc2)C1	484.603
1443	1	7	2.4783	10	4	5	17	0	0	58.8503	s1cc(nc1NC(=O)c1ccc(S(=O)(=O)N2CCOCC2)cc1)c1ncccc1	430.511
1444	2	5	5.40788	7	4	5	23	0	0	67.147	S(=O)(=O)(Nc1nc2c(nc1Nc1cc(C)c(cc1)C)cc(cc2)C)c1ccc(cc1)C	432.549
1445	1	6	3.632	9	4	5	17	0	0	61.1419	s1cc(nc1NC(=O)c1ccc(S(=O)(=O)N2CCCCC2)cc1)c1ncccc1	428.539
1446	0	6	2.59982	8	3	6	16	0	0	48.9035	S(=O)(=O)(N(Cc1occc1)Cc1onc(n1)c1ccc(cc1)C)C	347.396
1447	1	5	3.92792	7	3	5	17	0	0	50.9947	s1cc(nc1C)c1ccc(NS(=O)(=O)c2ccc(OC)cc2)cc1	360.46
1448	2	5	5.09946	7	4	5	23	0	0	64.0534	S(=O)(=O)(Nc1nc2c(nc1Nc1cc(C)c(cc1)C)cccc2)c1ccc(cc1)C	418.522
1449	2	6	2.0105	9	4	4	17	0	0	50.7279	S(=O)(=O)(Nc1nc2n(n1)C(CC(=O)N2)c1ccccc1)c1ccccc1	369.406
1450	0	5	0.52872	7	2	3	5	0	1	39.6395	s1cc(nc1C)CN1CCN(S(=O)(=O)C)CC1	275.399
1451	2	5	3.01992	10	3	5	17	0	0	53.8269	Clc1cccc(F)c1c1noc(C)c1C(=O)NCc1ccc(S(=O)(=O)N)cc1	423.853
1452	1	6	2.2348	10	4	7	12	0	0	68.4998	S1CC(=O)N(c2cc(S(=O)(=O)N3CCCC3)ccc12)CC(=O)NCc1cc(OC)ccc1	475.592
1453	2	4	3.66792	8	3	7	16	0	0	57.9307	Clc1ccc(S(=O)(=O)NCCc2c3cc(OC)ccc3[nH]c2C)cc1OC	408.907
1454	1	6	1.1218	10	4	7	6	0	1	67.2782	S1CC(=O)N(c2cc(S(=O)(=O)N3CCCC3)ccc12)CC(=O)NCCN1CCCC1	452.602
1455	2	3	4.31272	8	3	6	16	0	0	55.5483	Clc1ccc(Cl)cc1S(=O)(=O)NCCc1c2cc(OC)ccc2[nH]c1C	413.326
1456	1	5	3.2408	9	3	8	6	0	0	73.0322	S1CC(=O)N(c2cc(S(=O)(=O)N(C)C3CCCCC3)ccc12)CC(=O)NCCC(C)C	467.657
1457	0	5	3.5946	9	3	10	12	0	0	75.2186	S1CC(=O)N(c2cc(S(=O)(=O)N(CCC)CCC)ccc12)CC(=O)N(Cc1ccccc1)C	489.663
1458	2	5	2.40182	8	4	5	17	0	2	60.0019	S1(=O)(=O)N=C(NCCCNC(=O)c2cc(nc3c2cccc3)C)c2c1cccc2	408.483
1459	3	3	2.89372	7	3	9	16	0	0	62.2358	S(=O)(=O)(NCCCC(=O)NCCc1c2c([nH]c1C)cccc2)c1ccccc1	399.516
1460	2	8	3.6004	11	5	8	27	0	0	73.4754	S(CC(=O)Nc1ccc(S(=O)(=O)N)cc1)c1nc2n(c3c(c2nn1)cccc3)CCc1ccccc1	518.624
1461	2	6	3.4531	9	3	6	16	0	0	55.6615	s1c2c(nc1SC(CC)C(=O)Nc1ccc(S(=O)(=O)N)cc1)cccc2	407.542
1462	0	5	2.7009	9	4	5	6	0	0	68.605	S1CC(=O)N(c2cc(S(=O)(=O)N(C)C3CCCCC3)ccc12)CC(=O)N1CCCC1	451.614
1463	0	5	3.583	9	4	5	6	0	0	77.8858	S1CC(=O)N(c2cc(S(=O)(=O)N(C)C3CCCCC3)ccc12)CC(=O)N1CC(CC(C1)C)C	493.695
1464	0	4	3.67822	8	4	6	18	0	0	70.4996	S(=O)(=O)(N(CC(=O)N1CCN(CC1)c1ccccc1)c1ccccc1F)c1ccc(cc1)C	467.566
1465	1	6	2.2905	10	4	7	6	0	1	76.559	S1CC(=O)N(c2cc(S(=O)(=O)N3CCCCC3)ccc12)CC(=O)NCCN1CCCCC1C	494.683
1466	1	5	2.422	8	3	4	17	0	0	44.5293	S(=O)(=O)(Nc1cc(ccc1)c1nncn1C)c1ccc(F)cc1	332.36
1467	0	5	1.5322	9	4	4	6	0	0	59.3242	S1CC(=O)N(c2cc(S(=O)(=O)N3CCCC3)ccc12)CC(=O)N1CCCC1	409.533
1468	2	4	3.66792	8	3	7	16	0	0	57.9307	Clc1cc(S(=O)(=O)NCCc2c3cc(OC)ccc3[nH]c2C)c(OC)cc1	408.907
1469	0	2	4.0579	5	3	2	11	0	0	47.9463	Clc1c2c(cccc2)c(S(=O)(=O)N2CCCCCC2)cc1	323.845
1470	3	8	1.2904	11	3	7	16	0	0	65.6134	S(=O)(=O)(NCCO)c1cc(c2nc(=O)c3n(nc(c3[nH]2)C(C)(C)C)C)c(OCC)cc1	449.533
1471	2	3	2.6948	7	3	4	16	0	0	42.6255	Clc1ccc(S(=O)(=O)NCc2[nH]c3c(n2)cccc3)cc1	321.789
1472	0	8	2.3108	10	5	5	22	0	0	65.2954	S(=O)(=O)(N1CCN(CC1)c1nn2c(nnc2c2ccccc2)cc1)c1ccc(OC)cc1	450.524
1473	0	7	2.4413	10	5	4	22	0	0	61.2901	S(=O)(=O)(N1CCN(CC1)c1nn2c(nnc2c2ccc(F)cc2)cc1)c1ccccc1	438.488
1474	2	8	1.6326	11	3	7	16	0	0	68.707	S(=O)(=O)(N(CCO)C)c1cc(c2nc(=O)c3n(nc(c3[nH]2)C(C)(C)C)C)c(OCC)cc1	463.56
1475	2	3	2.34982	6	3	4	16	0	0	44.2059	S(=O)(=O)(NCc1[nH]c2c(n1)cccc2)c1ccc(cc1)C	301.371
1476	0	7	2.74972	10	5	4	22	0	0	64.3837	S(=O)(=O)(N1CCN(CC1)c1nn2c(nnc2c2ccc(F)cc2)cc1)c1ccc(cc1)C	452.515
1477	2	7	3.6308	10	4	6	16	0	0	75.8522	S(=O)(=O)(NC1CCCCC1)c1cc(c2nc(=O)c3n(nc(c3[nH]2)C(C)(C)C)C)c(OCC)cc1	487.626
1478	2	3	3.3482	8	3	4	16	0	0	44.1387	Clc1cc(S(=O)(=O)NCc2[nH]c3c(n2)cccc3)ccc1Cl	356.234
1479	0	8	2.4499	11	5	5	22	0	0	65.1857	S(=O)(=O)(N1CCN(CC1)c1nn2c(nnc2c2ccc(F)cc2)cc1)c1ccc(OC)cc1	468.514
1480	1	5	4.5903	8	4	6	17	0	0	64.5974	s1c2c(cc1C(=O)Nc1ccc(S(=O)(=O)N(CC)CC)cc1)COc1c2cccc1	442.562
1481	1	5	4.7344	8	5	4	17	0	0	66.3574	s1c2c(cc1C(=O)Nc1ccc(S(=O)(=O)N3CCCCC3)cc1)COc1c2cccc1	454.573
1482	0	7	2.3022	9	5	4	22	0	0	61.3999	S(=O)(=O)(N1CCN(CC1)c1nn2c(nnc2c2ccccc2)cc1)c1ccccc1	420.498
1483	1	5	3.26076	7	2	4	11	0	0	47.8435	s1c(C)c(C)c(C(=O)OC)c1NS(=O)(=O)c1ccc(cc1)C	339.438
1484	2	5	2.5372	9	4	4	17	1	0	58.0791	S(=O)(=O)(N1CCCCC1c1cccnc1)c1cc2c([nH]cc(C(=O)O)c2=O)cc1	413.455
1485	0	7	2.61062	9	5	4	22	0	0	64.4934	S(=O)(=O)(N1CCN(CC1)c1nn2c(nnc2c2ccccc2)cc1)c1ccc(cc1)C	434.525
1486	2	5	2.9274	8	4	5	17	0	0	58.4103	s1c2c(cc1C(=O)NCCc1ccc(S(=O)(=O)N)cc1)COc1c2cccc1	414.508
1487	0	7	3.0647	10	5	4	22	0	0	63.7831	Brc1ccc(S(=O)(=O)N2CCN(CC2)c2nn3c(nnc3c3ccccc3)cc2)cc1	499.394
1488	1	7	2.6632	11	4	5	17	0	0	58.2655	Clc1ccccc1c1oc(nn1)NC(=O)c1ccc(S(=O)(=O)N2CCOCC2)cc1	448.888
1489	1	8	2.9258	12	3	11	17	0	0	66.5882	Clc1ccccc1c1oc(nn1)NC(=O)c1ccc(S(=O)(=O)N(CCOC)CCOC)cc1	494.957
1490	1	6	4.5955	10	4	6	17	0	0	66.7442	Clc1ccccc1c1oc(nn1)NC(=O)c1ccc(S(=O)(=O)N2CCCCC2CC)cc1	474.97
1491	2	6	2.5812	10	4	7	15	0	0	72.5582	s1c2cc(n(c2cc1)CC)C(=O)N1CCC(CC1)C(=O)NCCc1ccc(S(=O)(=O)N)cc1	488.635
1492	3	5	3.42782	9	3	5	17	0	0	51.0967	S(=O)(=O)(Nc1noc(c1)C)c1ccc(NC(=O)Nc2ccccc2)cc1	372.406
1493	1	6	2.3783	10	3	5	17	0	0	50.9869	S(=O)(=O)(N(C)C)c1ccc(cc1)C(=O)Nc1oc(nn1)c1ccc(F)cc1	390.396
1494	1	6	2.9125	10	4	5	17	0	0	55.8405	S(=O)(=O)(N1CCCC1)c1ccc(cc1)C(=O)Nc1oc(nn1)c1ccc(F)cc1	416.434
1495	1	7	2.9259	11	4	5	17	0	0	62.8297	S(=O)(=O)(N1CC(OC(C1)C)C)c1ccc(cc1)C(=O)Nc1oc(nn1)c1ccc(F)cc1	460.487
1496	3	6	4.1987	11	3	6	17	0	0	56.4747	Clc1cc(NC(=O)Nc2ccc(S(=O)(=O)Nc3sc(nn3)CC)cc2)ccc1	437.934
1497	3	6	4.8521	12	3	6	17	0	0	57.9879	Clc1cc(NC(=O)Nc2ccc(S(=O)(=O)Nc3sc(nn3)CC)cc2)ccc1Cl	472.379
1498	1	7	2.1489	11	4	5	17	0	0	56.6425	S(=O)(=O)(N1CCOCC1)c1ccc(cc1)C(=O)Nc1oc(nn1)c1ccc(F)cc1	432.433
1499	1	7	3.4402	11	4	5	17	0	0	64.4527	Clc1ccccc1c1oc(nn1)NC(=O)c1ccc(S(=O)(=O)N2CC(OC(C2)C)C)cc1	476.942
1500	1	8	2.4115	12	3	11	17	0	0	64.9652	S(=O)(=O)(N(CCOC)CCOC)c1ccc(cc1)C(=O)Nc1oc(nn1)c1ccc(F)cc1	478.502
1501	2	6	5.11454	8	5	7	23	0	0	75.8962	S(=O)(=O)(NCC1OCCC1)c1cc(ccc1C)c1nnc(Nc2ccccc2C)c2c1cccc2	488.613
1502	2	6	4.94522	9	5	7	23	0	0	72.6928	S(=O)(=O)(NCC1OCCC1)c1cc(ccc1C)c1nnc(Nc2ccc(F)cc2)c2c1cccc2	492.576
1503	2	7	4.76422	9	5	6	23	0	0	70.511	S(=O)(=O)(NC(C)C)c1cc(ccc1C)c1nnc(Nc2cc3OCOc3cc2)c2c1cccc2	476.558
1504	3	6	3.75852	9	4	7	23	0	0	64.7457	S(=O)(=O)(NCCO)c1cc(ccc1C)c1nnc(Nc2ccc(F)cc2)c2c1cccc2	452.511
1505	1	5	2.87842	8	3	4	11	0	0	52.3351	s1ccnc1NC(=O)c1cc(S(=O)(=O)N2CCCCC2)c(cc1)C	365.48
1506	2	4	2.6227	8	3	6	11	0	0	62.6114	S(=O)(=O)(N1CCCCCC1)c1cc2c([nH]c(=O)cc2C(=O)NCCCC)cc1	405.52
1507	2	6	0.7983	9	2	5	11	0	0	43.0611	S(CC(=O)Nc1ccc(S(=O)(=O)N)cc1)c1nccn1C	326.403
1508	2	4	2.231	8	3	4	11	0	0	59.5178	S(=O)(=O)(N1CCCCCC1)c1cc2c([nH]c(=O)cc2C(=O)NC(C)C)cc1	391.493
1509	3	7	0.0135	11	2	6	11	0	0	41.1495	Clc1ccc(S(=O)(=O)NCCNC(=O)c2nonc2N)cc1	345.768
1510	2	5	2.6986	9	4	7	11	0	1	75.419	S(=O)(=O)(N1CCCCCC1)c1cc2c([nH]c(=O)cc2C(=O)NCCCN2CCCCC2)cc1	474.627
1511	2	4	2.94112	8	4	5	17	0	0	66.5578	S(=O)(=O)(N1CCCCC1)c1cc2c([nH]c(=O)cc2C(=O)NCc2ccc(cc2)C)cc1	439.537
1512	2	4	3.4538	8	4	7	17	0	0	72.745	S(=O)(=O)(N1CCCCC1)c1cc2c([nH]c(=O)cc2C(=O)NC(CCc2ccccc2)C)cc1	467.591
1513	2	5	1.5215	9	4	6	17	0	0	64.2662	S(=O)(=O)(N1CCOCC1)c1cc2c([nH]c(=O)cc2C(=O)NCCc2ccccc2)cc1	441.509
1514	2	5	2.04	9	4	5	17	0	0	64.2662	S(=O)(=O)(N1CCOCC1)c1cc2c([nH]c(=O)cc2C(=O)NC(C)c2ccccc2)cc1	441.509
1515	2	4	1.8425	8	3	6	11	0	0	56.4242	S(=O)(=O)(N1CCCC1)c1cc2c([nH]c(=O)cc2C(=O)NCCCC)cc1	377.466
1516	2	4	2.8671	8	4	4	11	0	0	67.465	S(=O)(=O)(N1CCCC1)c1cc2c([nH]c(=O)cc2C(=O)NC2CCCC(C)C2C)cc1	431.558
1517	1	7	4.5289	11	4	6	22	0	0	60.7899	Clc1sc(cc1)c1oc(nn1)NC(=O)c1ccc(S(=O)(=O)N(C)c2ccccc2)cc1	474.951
1518	2	6	5.42296	8	5	7	23	0	0	78.9898	S(=O)(=O)(NCC1OCCC1)c1cc(ccc1C)c1nnc(Nc2ccc(cc2C)C)c2c1cccc2	502.64
1519	2	8	4.53482	10	6	7	23	0	0	76.1666	S(=O)(=O)(NCC1OCCC1)c1cc(ccc1C)c1nnc(Nc2cc3OCOc3cc2)c2c1cccc2	518.595
1520	2	7	3.72492	9	5	4	23	0	0	61.2303	S(=O)(=O)(N)c1cc(ccc1C)c1nnc(Nc2cc3OCOc3cc2)c2c1cccc2	434.477
1521	2	5	5.56472	8	4	5	23	0	0	70.1308	S(=O)(=O)(NC(C)(C)C)c1cc(ccc1C)c1nnc(Nc2ccc(F)cc2)c2c1cccc2	464.566
1522	3	6	4.63822	11	4	7	23	0	0	67.6197	S(=O)(=O)(NCCO)c1cc(ccc1C)c1nnc(Nc2cc(ccc2)C(F)(F)F)c2c1cccc2	502.518
1523	2	4	2.6211	8	3	5	11	0	0	62.6114	S(=O)(=O)(N1CCCCCC1)c1cc2c([nH]c(=O)cc2C(=O)NC(CC)C)cc1	405.52
1524	2	4	2.8687	8	3	6	11	0	0	65.705	S(=O)(=O)(N1CCCCCC1)c1cc2c([nH]c(=O)cc2C(=O)NCCC(C)C)cc1	419.547
1525	2	5	2.3085	9	4	7	11	0	1	72.3254	S(=O)(=O)(N1CCCCCC1)c1cc2c([nH]c(=O)cc2C(=O)NCCCN2CCCC2)cc1	460.6
1526	3	7	-0.4988	10	2	7	11	0	0	42.7299	S(=O)(=O)(NCCNC(=O)c1nonc1N)Cc1ccccc1	325.35
1527	2	6	1.1548	10	4	7	11	0	1	70.0338	S(=O)(=O)(N1CCCCC1)c1cc2c([nH]c(=O)cc2C(=O)NCCCN2CCOCC2)cc1	462.572
1528	2	5	2.2476	9	3	8	11	0	0	66.507	S(=O)(=O)(N1CCCCC1)c1cc2c([nH]c(=O)cc2C(=O)NCCCOC(C)C)cc1	435.546
1529	2	6	0.874	10	4	5	17	0	0	59.8459	S(=O)(=O)(N1CCOCC1)c1cc2c([nH]c(=O)cc2C(=O)NCc2cccnc2)cc1	428.47
1530	1	6	3.88302	8	4	5	17	0	0	60.7087	s1cc(nc1Nc1ccc(cc1)C)c1ccc(S(=O)(=O)N2CCOCC2)cc1	415.54
1531	2	5	1.3249	9	3	6	11	0	0	60.3198	S(=O)(=O)(N1CCOCC1)c1cc2c([nH]c(=O)cc2C(=O)NCCC(C)C)cc1	407.492
1532	2	6	2.3023	10	4	8	17	0	0	71.2554	S(=O)(=O)(N1CCCC1)c1cc2c([nH]c(=O)cc2C(=O)NCCc2cc(OC)c(OC)cc2)cc1	485.562
1533	2	4	2.9329	8	4	6	11	0	0	66.1314	S(=O)(=O)(N1CCCC1)c1cc2c([nH]c(=O)cc2C(=O)NCCC2=CCCCC2)cc1	429.542
1534	1	7	4.0665	11	3	9	16	0	0	60.3635	Clc1sc(cc1)c1oc(nn1)NC(=O)c1ccc(S(=O)(=O)N(CC=C)CC=C)cc1	464.956
1535	2	6	5.11454	8	5	7	23	0	0	75.8962	S(=O)(=O)(NCC1OCCC1)c1cc(ccc1C)c1nnc(Nc2cc(ccc2)C)c2c1cccc2	488.613
1536	2	5	4.39602	8	4	5	23	0	0	60.8501	S(=O)(=O)(NC)c1cc(ccc1C)c1nnc(Nc2ccc(F)cc2)c2c1cccc2	422.485
1537	2	5	6.44442	10	4	5	23	0	0	73.0048	S(=O)(=O)(NC(C)(C)C)c1cc(ccc1C)c1nnc(Nc2cc(ccc2)C(F)(F)F)c2c1cccc2	514.573
1538	3	8	3.34812	10	5	7	23	0	0	68.2194	S(=O)(=O)(NCCO)c1cc(ccc1C)c1nnc(Nc2cc3OCOc3cc2)c2c1cccc2	478.53
1539	3	6	3.3934	8	4	4	23	0	0	55.5747	S(=O)(=O)(N)c1ccc(Nc2nnc(c3c2cccc3)c2ccc(O)cc2)cc1	392.44
1540	3	7	0.5133	10	3	6	16	0	0	48.0099	S(=O)(=O)(NCCNC(=O)c1nonc1N)c1cc2c(cc1)cccc2	361.383
1541	2	4	3.6762	9	4	5	17	0	0	68.071	Clc1ccccc1CNC(=O)c1cc(=O)[nH]c2c1cc(S(=O)(=O)N1CCCCCC1)cc2	473.982
1542	2	4	3.4013	8	4	4	11	0	0	70.5586	S(=O)(=O)(N1CCCCCC1)c1cc2c([nH]c(=O)cc2C(=O)NC2CCC(CC2)C)cc1	445.585
1543	2	4	2.6752	8	4	6	17	0	0	66.5578	S(=O)(=O)(N1CCCCC1)c1cc2c([nH]c(=O)cc2C(=O)NCCc2ccccc2)cc1	439.537
1544	2	4	2.4786	8	3	6	11	0	0	62.6114	S(=O)(=O)(N1CCCCC1)c1cc2c([nH]c(=O)cc2C(=O)NCCC(C)C)cc1	405.52
1545	2	6	0.7647	10	4	6	11	0	1	66.9402	S(=O)(=O)(N1CCCCC1)c1cc2c([nH]c(=O)cc2C(=O)NCCN2CCOCC2)cc1	448.545
1546	2	5	1.479	9	4	5	17	0	0	61.1727	S(=O)(=O)(N1CCOCC1)c1cc2c([nH]c(=O)cc2C(=O)NCc2ccccc2)cc1	427.482
1547	2	6	0.4578	10	4	5	11	0	0	59.7882	S(=O)(=O)(N1CCOCC1)c1cc2c([nH]c(=O)cc2C(=O)NCC2OCCC2)cc1	421.475
1548	2	5	2.2512	9	4	6	17	0	0	64.2662	S(=O)(=O)(N1CCCC1)c1cc2c([nH]c(=O)cc2C(=O)NCc2ccc(OC)cc2)cc1	441.509
1549	2	5	1.9184	9	4	7	11	0	1	69.2318	S(=O)(=O)(N1CCCC1)c1cc2c([nH]c(=O)cc2C(=O)NCCCN2CCCCC2)cc1	446.573
1550	1	7	3.4883	11	4	5	16	0	0	55.5099	Clc1sc(cc1)c1oc(nn1)NC(=O)c1ccc(S(=O)(=O)N2CCCC2)cc1	438.918
1551	2	6	5.11454	8	5	7	23	0	0	75.8962	S(=O)(=O)(NCC1OCCC1)c1cc(ccc1C)c1nnc(Nc2ccc(cc2)C)c2c1cccc2	488.613
1552	2	5	5.27572	10	4	5	23	0	0	63.7241	S(=O)(=O)(NC)c1cc(ccc1C)c1nnc(Nc2cc(ccc2)C(F)(F)F)c2c1cccc2	472.492
1553	2	7	5.15432	9	5	5	23	0	0	73.6046	S(=O)(=O)(NC(C)(C)C)c1cc(ccc1C)c1nnc(Nc2cc3OCOc3cc2)c2c1cccc2	490.585
1554	3	7	3.90502	10	5	8	23	0	0	77.1314	S(=O)(=O)(NCC1OCCC1)c1cc(ccc1C)c1nnc(Nc2ccc(cc2)C(=O)N)c2c1cccc2	517.611
1555	3	7	3.36442	10	4	6	23	0	0	69.1842	S(=O)(=O)(N)c1cc(ccc1C)c1nnc(Nc2cc(C(=O)NC)c(OC)cc2)c2c1cccc2	477.546
1556	2	4	3.7187	9	4	6	17	0	0	71.1646	Clc1ccc(cc1)CCNC(=O)c1cc(=O)[nH]c2c1cc(S(=O)(=O)N1CCCCCC1)cc2	488.009
1557	2	4	3.4013	8	4	4	11	0	0	70.5586	S(=O)(=O)(N1CCCCCC1)c1cc2c([nH]c(=O)cc2C(=O)NC2CCCCC2C)cc1	445.585
1558	2	4	2.2326	8	3	6	11	0	0	59.5178	S(=O)(=O)(N1CCCCC1)c1cc2c([nH]c(=O)cc2C(=O)NCCCC)cc1	391.493
1559	2	5	2.6413	9	4	6	17	0	0	67.3598	S(=O)(=O)(N1CCCCC1)c1cc2c([nH]c(=O)cc2C(=O)NCc2ccccc2OC)cc1	455.536
1560	2	6	2.2725	10	5	5	17	0	0	69.9218	S(=O)(=O)(N1CCCCC1)c1cc2c([nH]c(=O)cc2C(=O)NCC2Oc3c(OC2)cccc3)cc1	483.546
1561	2	5	1.0789	9	3	6	11	0	0	57.2262	S(=O)(=O)(N1CCOCC1)c1cc2c([nH]c(=O)cc2C(=O)NCCCC)cc1	393.465
1562	2	6	1.4876	10	4	6	17	0	0	65.0682	S(=O)(=O)(N1CCOCC1)c1cc2c([nH]c(=O)cc2C(=O)NCc2ccccc2OC)cc1	457.508
1563	2	4	2.55102	8	4	5	17	0	0	63.4642	S(=O)(=O)(N1CCCC1)c1cc2c([nH]c(=O)cc2C(=O)NCc2ccc(cc2)C)cc1	425.51
1564	2	5	1.5283	9	4	7	11	0	1	66.1382	S(=O)(=O)(N1CCCC1)c1cc2c([nH]c(=O)cc2C(=O)NCCCN2CCCC2)cc1	432.546
1565	1	7	3.8784	11	4	5	16	0	0	58.6035	Clc1sc(cc1)c1oc(nn1)NC(=O)c1ccc(S(=O)(=O)N2CCCCC2)cc1	452.945
1566	2	6	5.42296	8	5	7	23	0	0	78.9898	S(=O)(=O)(NCC1OCCC1)c1cc(ccc1C)c1nnc(Nc2cc(ccc2C)C)c2c1cccc2	502.64
1567	2	7	3.98562	9	5	5	23	0	0	64.3239	S(=O)(=O)(NC)c1cc(ccc1C)c1nnc(Nc2cc3OCOc3cc2)c2c1cccc2	448.504
1568	1	5	5.66252	8	5	5	23	0	0	71.8908	S(=O)(=O)(N1CCCCC1)c1cc(ccc1C)c1nnc(Nc2ccc(F)cc2)c2c1cccc2	476.577
1569	4	7	4.10362	9	4	7	23	0	0	71.8446	S(=O)(=O)(NC(CO)(C)C)c1cc(ccc1C)c1nnc(Nc2ccc(O)cc2)c2c1cccc2	478.574
1570	3	6	3.95462	9	4	5	23	0	0	65.2887	S(=O)(=O)(N)c1cc(ccc1C)c1nnc(Nc2ccc(NC(=O)C)cc2)c2c1cccc2	447.52
1571	2	4	3.1553	8	4	4	11	0	0	67.465	S(=O)(=O)(N1CCCCCC1)c1cc2c([nH]c(=O)cc2C(=O)NC2CCCCC2)cc1	431.558
1572	2	5	2.2492	9	3	8	11	0	0	66.507	S(=O)(=O)(N1CCCCCC1)c1cc2c([nH]c(=O)cc2C(=O)NCCCOCC)cc1	435.546
1573	2	4	3.2861	9	4	5	17	0	0	64.9774	Clc1ccccc1CNC(=O)c1cc(=O)[nH]c2c1cc(S(=O)(=O)N1CCCCC1)cc2	459.955
1574	2	5	2.6413	9	4	6	17	0	0	67.3598	S(=O)(=O)(N1CCCCC1)c1cc2c([nH]c(=O)cc2C(=O)NCc2cc(OC)ccc2)cc1	455.536
1575	2	5	2.3085	9	4	7	11	0	1	72.3254	S(=O)(=O)(N1CCCCC1)c1cc2c([nH]c(=O)cc2C(=O)NCCCN2CCCCC2)cc1	460.6
1576	2	5	2.1324	10	4	5	17	0	0	62.6859	Clc1ccccc1CNC(=O)c1cc(=O)[nH]c2c1cc(S(=O)(=O)N1CCOCC1)cc2	461.927
1577	2	5	2.1693	9	4	6	11	0	0	66.9334	S(=O)(=O)(N1CCOCC1)c1cc2c([nH]c(=O)cc2C(=O)NCCC2=CCCCC2)cc1	445.541
1578	0	6	1.3336	9	4	5	12	0	1	62.5062	S(=O)(=O)(N1CCN(CC1)C1CC(=O)N(C1=O)c1cc(OC)ccc1)c1ccccc1	429.498
1579	2	6	0.7647	10	4	7	11	0	1	66.9402	S(=O)(=O)(N1CCCC1)c1cc2c([nH]c(=O)cc2C(=O)NCCCN2CCOCC2)cc1	448.545
1580	2	5	2.6413	9	4	7	17	0	0	67.3598	S(=O)(=O)(N1CCCC1)c1cc2c([nH]c(=O)cc2C(=O)NCc2ccccc2OCC)cc1	455.536
1581	1	7	4.3704	11	4	5	16	0	0	64.7907	Clc1sc(cc1)c1oc(nn1)NC(=O)c1ccc(S(=O)(=O)N2CC(CC(C2)C)C)cc1	480.999
1582	2	6	5.45952	9	5	7	23	0	0	74.3158	Clc1ccc(Nc2nnc(c3c2cccc3)c2cc(S(=O)(=O)NCC3OCCC3)c(cc2)C)cc1	509.031
1583	2	5	4.78612	8	4	6	23	0	0	63.9437	S(=O)(=O)(NCC)c1cc(ccc1C)c1nnc(Nc2ccc(F)cc2)c2c1cccc2	436.512
1584	1	6	4.50882	9	5	5	23	0	0	69.5992	S(=O)(=O)(N1CCOCC1)c1cc(ccc1C)c1nnc(Nc2ccc(F)cc2)c2c1cccc2	478.549
1585	3	7	4.40662	9	4	8	23	0	0	74.9382	S(=O)(=O)(NC(CO)(C)C)c1cc(ccc1C)c1nnc(Nc2ccc(OC)cc2)c2c1cccc2	492.601
1586	2	7	4.32812	10	5	6	23	0	0	77.1314	S(=O)(=O)(N1CCOCC1)c1cc(ccc1C)c1nnc(Nc2ccc(NC(=O)C)cc2)c2c1cccc2	517.611
1587	2	5	4.9667	9	4	5	23	0	0	56.1761	Clc1ccc(S(=O)(=O)Nc2nc3c(nc2Nc2ccccc2F)cccc3)cc1	428.876
1588	2	4	2.7652	8	4	4	11	0	0	64.3714	S(=O)(=O)(N1CCCCCC1)c1cc2c([nH]c(=O)cc2C(=O)NC2CCCC2)cc1	417.531
1589	2	4	3.7131	8	4	6	11	0	0	72.3186	S(=O)(=O)(N1CCCCCC1)c1cc2c([nH]c(=O)cc2C(=O)NCCC2=CCCCC2)cc1	457.596
1590	2	4	3.1553	8	4	4	11	0	0	67.465	S(=O)(=O)(N1CCCCC1)c1cc2c([nH]c(=O)cc2C(=O)NC2CCCCCC2)cc1	431.558
1591	2	4	2.7718	9	4	5	17	0	0	63.3544	S(=O)(=O)(N1CCCCC1)c1cc2c([nH]c(=O)cc2C(=O)NCc2ccc(F)cc2)cc1	443.5
1592	2	5	1.9184	9	4	7	11	0	1	69.2318	S(=O)(=O)(N1CCCCC1)c1cc2c([nH]c(=O)cc2C(=O)NCCCN2CCCC2)cc1	446.573
1593	2	5	1.6115	9	4	4	11	0	0	62.0798	S(=O)(=O)(N1CCOCC1)c1cc2c([nH]c(=O)cc2C(=O)NC2CCCCC2)cc1	419.503
1594	2	6	1.8777	10	4	7	17	0	0	68.1618	S(=O)(=O)(N1CCOCC1)c1cc2c([nH]c(=O)cc2C(=O)NCc2ccccc2OCC)cc1	471.535
1595	2	5	0.6888	9	3	6	11	0	0	54.1327	S(=O)(=O)(N1CCCC1)c1cc2c([nH]c(=O)cc2C(=O)NCCOC)cc1	379.438
1596	3	6	0.0677	10	2	6	11	1	0	44.6891	S(=O)(=O)(NCC(=O)OCC)c1cc2c([nH]cc(C(=O)O)c2=O)cc1	354.34
1597	1	8	2.7247	12	4	5	16	0	0	56.3119	Clc1sc(cc1)c1oc(nn1)NC(=O)c1ccc(S(=O)(=O)N2CCOCC2)cc1	454.917
1598	2	6	5.45952	9	5	7	23	0	0	74.3158	Clc1cc(Nc2nnc(c3c2cccc3)c2cc(S(=O)(=O)NCC3OCCC3)c(cc2)C)ccc1	509.031
1599	2	5	5.66582	10	4	6	23	0	0	66.8177	S(=O)(=O)(NCC)c1cc(ccc1C)c1nnc(Nc2cc(ccc2)C(F)(F)F)c2c1cccc2	486.519
1600	1	7	5.25212	9	6	5	23	0	0	75.3646	S(=O)(=O)(N1CCCCC1)c1cc(ccc1C)c1nnc(Nc2cc3OCOc3cc2)c2c1cccc2	502.596
1601	3	6	4.70644	8	4	7	23	0	0	74.1362	S(=O)(=O)(NC(CO)(C)C)c1cc(ccc1C)c1nnc(Nc2ccc(cc2)C)c2c1cccc2	476.602
1602	2	5	4.7386	8	4	7	23	0	0	62.4731	Clc1ccc(S(=O)(=O)Nc2nc3c(nc2NCCc2ccccc2)cccc3)cc1	438.94
1603	1	6	1.72472	9	3	4	11	0	0	50.0435	s1ccnc1NC(=O)c1cc(S(=O)(=O)N2CCOCC2)c(cc1)C	367.452
1604	2	5	1.3842	9	3	6	11	0	1	64.3782	S(=O)(=O)(N1CCCCCC1)c1cc2c([nH]c(=O)cc2C(=O)NCCN(C)C)cc1	420.535
1605	2	5	1.8591	9	3	7	11	0	0	63.4134	S(=O)(=O)(N1CCCCCC1)c1cc2c([nH]c(=O)cc2C(=O)NCCCOC)cc1	421.519
1606	2	4	2.7652	8	4	4	11	0	0	64.3714	S(=O)(=O)(N1CCCCC1)c1cc2c([nH]c(=O)cc2C(=O)NC2CCCCC2)cc1	417.531
1607	2	5	1.8591	9	3	8	11	0	0	63.4134	S(=O)(=O)(N1CCCCC1)c1cc2c([nH]c(=O)cc2C(=O)NCCCOCC)cc1	421.519
1608	2	5	2.3085	9	4	6	11	0	1	72.3254	S(=O)(=O)(N1CCCCC1)c1cc2c([nH]c(=O)cc2C(=O)NCCN2CCCCCC2)cc1	460.6
1609	0	3	3.6591	5	3	4	11	0	0	53.4222	S(=O)(=O)(N1CCC(CC1)C)c1c2c(cccc2)c(OCC)cc1	333.453
1610	2	5	1.78742	9	4	5	17	0	0	64.2662	S(=O)(=O)(N1CCOCC1)c1cc2c([nH]c(=O)cc2C(=O)NCc2ccc(cc2)C)cc1	441.509
1611	2	4	2.2851	8	4	6	17	0	0	63.4642	S(=O)(=O)(N1CCCC1)c1cc2c([nH]c(=O)cc2C(=O)NCCc2ccccc2)cc1	425.51
1612	2	5	2.2512	9	4	6	17	0	0	64.2662	S(=O)(=O)(N1CCCC1)c1cc2c([nH]c(=O)cc2C(=O)NCc2ccccc2OC)cc1	441.509
1613	3	6	1.722	10	3	7	17	1	0	56.1563	S(=O)(=O)(NCc1ccc(OC)cc1OC)c1cc2c([nH]cc(C(=O)O)c2=O)cc1	418.427
1614	1	7	5.0065	11	3	9	16	0	0	69.2178	Clc1sc(cc1)c1oc(nn1)NC(=O)c1ccc(S(=O)(=O)N(CC(C)C)CC(C)C)cc1	497.042
1615	3	7	4.51172	9	5	7	23	0	0	73.6046	S(=O)(=O)(NCC1OCCC1)c1cc(ccc1C)c1nnc(Nc2cc(O)ccc2)c2c1cccc2	490.585
1616	2	5	4.13532	8	4	4	23	0	0	57.7565	S(=O)(=O)(N)c1cc(ccc1C)c1nnc(Nc2ccc(F)cc2)c2c1cccc2	408.458
1617	2	5	5.17462	8	4	6	23	0	0	67.0372	S(=O)(=O)(NC(C)C)c1cc(ccc1C)c1nnc(Nc2ccc(F)cc2)c2c1cccc2	450.539
1618	1	8	4.09842	10	6	5	23	0	0	73.073	S(=O)(=O)(N1CCOCC1)c1cc(ccc1C)c1nnc(Nc2cc3OCOc3cc2)c2c1cccc2	504.568
1619	2	4	3.33122	8	4	5	17	0	0	69.6514	S(=O)(=O)(N1CCCCCC1)c1cc2c([nH]c(=O)cc2C(=O)NCc2ccc(cc2)C)cc1	453.564
1620	2	6	1.1548	10	4	6	11	0	1	70.0338	S(=O)(=O)(N1CCCCCC1)c1cc2c([nH]c(=O)cc2C(=O)NCCN2CCOCC2)cc1	462.572
1621	2	4	3.5454	8	4	4	11	0	0	70.5586	S(=O)(=O)(N1CCCCC1)c1cc2c([nH]c(=O)cc2C(=O)NC2CCCCCCC2)cc1	445.585
1622	2	4	3.323	8	4	6	11	0	0	69.225	S(=O)(=O)(N1CCCCC1)c1cc2c([nH]c(=O)cc2C(=O)NCCC2=CCCCC2)cc1	443.569
1623	2	5	3.0314	9	4	7	17	0	0	70.4534	S(=O)(=O)(N1CCCCC1)c1cc2c([nH]c(=O)cc2C(=O)NCc2ccccc2OCC)cc1	469.563
1624	2	7	1.2077	11	5	5	17	0	0	64.5367	S(=O)(=O)(N1CCOCC1)c1cc2c([nH]c(=O)cc2C(=O)NCc2cc3OCOc3cc2)cc1	471.491
1625	2	4	2.2426	8	4	5	17	0	0	60.3707	S(=O)(=O)(N1CCCC1)c1cc2c([nH]c(=O)cc2C(=O)NCc2ccccc2)cc1	411.483
1626	2	5	2.2512	9	4	6	17	0	0	64.2662	S(=O)(=O)(N1CCCC1)c1cc2c([nH]c(=O)cc2C(=O)NCc2cc(OC)ccc2)cc1	441.509
1627	3	6	1.722	10	3	7	17	1	0	56.1563	S(=O)(=O)(NCc1cc(OC)ccc1OC)c1cc2c([nH]cc(C(=O)O)c2=O)cc1	418.427
1628	1	7	4.657	11	4	6	16	0	0	64.7907	Clc1sc(cc1)c1oc(nn1)NC(=O)c1ccc(S(=O)(=O)N2CCCCC2CC)cc1	480.999
1629	2	5	4.87376	7	4	5	23	0	0	67.147	S(=O)(=O)(NC)c1cc(ccc1C)c1nnc(Nc2ccc(cc2C)C)c2c1cccc2	432.549
1630	1	5	4.90754	7	4	5	23	0	0	67.147	S(=O)(=O)(N(C)C)c1cc(ccc1C)c1nnc(Nc2ccc(cc2)C)c2c1cccc2	432.549
1631	1	6	4.67814	8	5	5	23	0	0	72.8026	S(=O)(=O)(N1CCOCC1)c1cc(ccc1C)c1nnc(Nc2cc(ccc2)C)c2c1cccc2	474.586
1632	3	4	3.3445	8	4	6	17	0	0	63.4642	S(=O)(=O)(Nc1ccc(cc1)C(C)C)c1cc2c([nH]cc(C(=O)NC3CC3)c2=O)cc1	425.51
1633	3	6	4.92622	10	4	7	23	0	0	67.8819	Clc1cc(Nc2nnc(c3c2cccc3)c2cc(S(=O)(=O)NCCO)c(cc2)C)ccc1Cl	503.411
1634	2	5	5.73404	7	4	5	23	0	0	73.3342	S(=O)(=O)(NC(C)(C)C)c1cc(ccc1C)c1nnc(Nc2ccc(cc2)C)c2c1cccc2	460.603
1635	1	6	5.53202	8	5	6	23	0	0	75.8962	S(=O)(=O)(N1CCCCC1)c1cc(ccc1C)c1nnc(Nc2ccc(OC)cc2)c2c1cccc2	488.613
1636	3	4	4.4248	8	4	8	23	0	0	74.9314	S(=O)(=O)(Nc1ccc(cc1)C(C)C)c1cc2c([nH]cc(C(=O)NCCc3ccccc3)c2=O)cc1	489.597
1637	4	8	2.48352	11	4	10	23	0	0	73.0798	S(=O)(=O)(NCCO)c1cc(ccc1C)c1nnc(Nc2ccc(OCC(=O)N)cc2)c2c1cccc2	507.572
1638	3	4	3.94582	8	4	5	17	0	0	69.6514	S(=O)(=O)(Nc1ccccc1C)c1cc2c([nH]cc(C(=O)NC3CCCCC3C)c2=O)cc1	453.564
1639	3	4	4.9433	8	4	7	23	0	0	74.9314	S(=O)(=O)(Nc1ccc(cc1)C(C)C)c1cc2c([nH]cc(C(=O)NC(C)c3ccccc3)c2=O)cc1	489.597
1640	2	5	4.56534	7	4	5	23	0	0	64.0534	S(=O)(=O)(NC)c1cc(ccc1C)c1nnc(Nc2cc(ccc2)C)c2c1cccc2	418.522
1641	1	5	5.25252	8	4	5	23	0	0	65.5667	Clc1cc(Nc2nnc(c3c2cccc3)c2cc(S(=O)(=O)N(C)C)c(cc2)C)ccc1	452.967
1642	1	6	4.98656	8	5	5	23	0	0	75.8962	S(=O)(=O)(N1CCOCC1)c1cc(ccc1C)c1nnc(Nc2cc(ccc2C)C)c2c1cccc2	488.613
1643	3	4	4.69072	8	4	7	23	0	0	74.9314	S(=O)(=O)(Nc1ccc(cc1)C(C)C)c1cc2c([nH]cc(C(=O)NCc3ccc(cc3)C)c2=O)cc1	489.597
1644	3	6	4.38192	9	4	7	23	0	0	67.2387	Brc1cc(Nc2nnc(c3c2cccc3)c2cc(S(=O)(=O)NCCO)c(cc2)C)ccc1	513.417
1645	2	5	6.04246	7	4	5	23	0	0	76.4278	S(=O)(=O)(NC(C)(C)C)c1cc(ccc1C)c1nnc(Nc2cc(ccc2C)C)c2c1cccc2	474.63
1646	1	5	5.83184	7	5	5	23	0	0	75.0942	S(=O)(=O)(N1CCCCC1)c1cc(ccc1C)c1nnc(Nc2cc(ccc2)C)c2c1cccc2	472.614
1647	3	4	4.22666	8	4	7	23	0	0	74.9314	S(=O)(=O)(Nc1ccc(cc1C)C)c1cc2c([nH]cc(C(=O)NCCc3ccc(cc3)C)c2=O)cc1	489.597
1648	2	7	4.19022	9	4	8	23	0	0	70.511	S(=O)(=O)(NCC(=O)OCC)c1cc(ccc1C)c1nnc(Nc2ccccc2)c2c1cccc2	476.558
1649	3	4	3.30972	8	4	5	17	0	0	63.4642	S(=O)(=O)(Nc1ccccc1C)c1cc2c([nH]cc(C(=O)NC3CCCC3)c2=O)cc1	425.51
1650	3	4	3.2439	9	3	7	17	0	0	61.5944	S(=O)(=O)(Nc1ccccc1F)c1cc2c([nH]cc(C(=O)NCCC(C)C)c2=O)cc1	431.489
1651	1	5	3.2381	8	3	3	11	0	0	47.3649	s1c2c(nc1NS(=O)(=O)c1ccc(F)cc1)CC(CC2=O)(C)C	354.428
1652	2	5	4.56534	7	4	5	23	0	0	64.0534	S(=O)(=O)(NC)c1cc(ccc1C)c1nnc(Nc2ccc(cc2)C)c2c1cccc2	418.522
1653	1	5	5.90592	9	4	5	23	0	0	67.0799	Clc1cc(Nc2nnc(c3c2cccc3)c2cc(S(=O)(=O)N(C)C)c(cc2)C)ccc1Cl	487.412
1654	2	7	3.72932	10	5	6	23	0	0	77.1314	S(=O)(=O)(N1CCOCC1)c1cc(ccc1C)c1nnc(Nc2ccc(cc2)C(=O)NC)c2c1cccc2	517.611
1655	3	5	3.5041	12	3	9	17	0	0	65.2704	S(=O)(=O)(Nc1cc(ccc1)C(F)(F)F)c1cc2c([nH]cc(C(=O)NCCCOCC)c2=O)cc1	497.495
1656	2	5	5.42562	7	4	5	23	0	0	70.2406	S(=O)(=O)(NC(C)(C)C)c1cc(ccc1C)c1nnc(Nc2ccccc2)c2c1cccc2	446.576
1657	2	5	6.07902	8	4	5	23	0	0	71.7538	Clc1ccc(Nc2nnc(c3c2cccc3)c2cc(S(=O)(=O)NC(C)(C)C)c(cc2)C)cc1	481.021
1658	1	5	6.14026	7	5	5	23	0	0	78.1878	S(=O)(=O)(N1CCCCC1)c1cc(ccc1C)c1nnc(Nc2cc(ccc2C)C)c2c1cccc2	486.641
1659	3	8	3.89582	10	4	8	23	0	0	71.313	S(=O)(=O)(NCC(=O)OCC)c1cc(ccc1C)c1nnc(Nc2ccc(O)cc2)c2c1cccc2	492.557
1660	2	4	2.87332	8	4	4	17	0	0	60.3707	S(=O)(=O)(Nc1ccccc1C)c1cc2c([nH]cc(C(=O)N3CCCC3)c2=O)cc1	411.483
1661	2	4	4.5188	9	4	7	23	0	0	71.728	S(=O)(=O)(Nc1ccccc1F)c1cc2c([nH]cc(C(=O)N(Cc3ccccc3)C(C)C)c2=O)cc1	493.56
1662	2	4	2.90964	8	3	7	12	0	0	66.1314	S(=O)(=O)(NCCC(=O)Nc1cc(ccc1C)C)c1cc2CCN(c2cc1)C(=O)CC	429.542
1663	1	4	5.35052	7	4	3	16	0	0	59.6839	Clc1cc(NS(=O)(=O)c2ccc(cc2)C)cc2c3c(oc12)CC(CC3=O)(C)C	417.914
1664	2	4	2.5315	8	3	8	12	0	0	66.1314	S(=O)(=O)(NCCC(=O)NC(C)c1ccccc1)c1cc2CCN(c2cc1)C(=O)CC	429.542
1665	2	5	1.9791	9	3	9	12	0	0	66.9334	S(=O)(=O)(NCCC(=O)NCc1ccccc1OC)c1cc2CCN(c2cc1)C(=O)CC	445.541
1666	2	5	4.87376	7	4	5	23	0	0	67.147	S(=O)(=O)(NC)c1cc(ccc1C)c1nnc(Nc2cc(ccc2C)C)c2c1cccc2	432.549
1667	2	7	3.24652	11	4	6	23	0	0	70.3242	S(=O)(=O)(N(C)C)c1cc(ccc1C)c1nnc(Nc2ccc(S(=O)(=O)N)cc2)c2c1cccc2	497.602
1668	1	6	5.02312	9	5	5	23	0	0	71.2222	Clc1cc(Nc2nnc(c3c2cccc3)c2cc(S(=O)(=O)N3CCOCC3)c(cc2)C)ccc1	495.004
1669	3	6	5.13122	8	4	5	23	0	0	71.0426	S(=O)(=O)(NC(C)(C)C)c1cc(ccc1C)c1nnc(Nc2ccc(O)cc2)c2c1cccc2	462.575
1670	3	6	4.52452	9	4	6	23	0	0	74.5694	S(=O)(=O)(NC(C)(C)C)c1cc(ccc1C)c1nnc(Nc2ccc(cc2)C(=O)N)c2c1cccc2	489.601
1671	3	4	4.1236	11	3	7	17	0	0	64.4684	S(=O)(=O)(Nc1cc(ccc1)C(F)(F)F)c1cc2c([nH]cc(C(=O)NCCC(C)C)c2=O)cc1	481.496
1672	1	5	6.17682	8	5	5	23	0	0	73.5138	Clc1ccc(Nc2nnc(c3c2cccc3)c2cc(S(=O)(=O)N3CCCCC3)c(cc2)C)cc1	493.032
1673	3	4	4.19182	8	4	5	17	0	0	72.745	S(=O)(=O)(Nc1ccccc1C)c1cc2c([nH]cc(C(=O)NC3CCCC(C)C3C)c2=O)cc1	467.591
1674	3	4	3.74892	9	4	7	23	0	0	68.6344	S(=O)(=O)(Nc1ccccc1F)c1cc2c([nH]cc(C(=O)NCCc3cc(ccc3)C)c2=O)cc1	479.533
1675	1	4	5.6955	8	4	3	16	0	0	58.1035	Clc1cc(NS(=O)(=O)c2ccc(Cl)cc2)cc2c3c(oc12)CC(CC3=O)(C)C	438.332
1676	2	5	4.91032	8	4	5	23	0	0	62.4731	Clc1ccc(Nc2nnc(c3c2cccc3)c2cc(S(=O)(=O)NC)c(cc2)C)cc1	438.94
1677	2	6	3.69802	9	4	6	23	0	0	68.3822	S(=O)(=O)(N(C)C)c1cc(ccc1C)c1nnc(Nc2ccc(cc2)C(=O)N)c2c1cccc2	461.547
1678	3	7	3.62802	9	4	8	23	0	0	68.751	S(=O)(=O)(NCCO)c1cc(ccc1C)c1nnc(Nc2ccc(OC)cc2)c2c1cccc2	464.547
1679	2	6	5.43422	8	4	6	23	0	0	74.1362	S(=O)(=O)(NC(C)(C)C)c1cc(ccc1C)c1nnc(Nc2ccc(OC)cc2)c2c1cccc2	476.602
1680	3	6	4.78522	9	4	6	23	0	0	77.663	S(=O)(=O)(NC(C)(C)C)c1cc(ccc1C)c1nnc(Nc2ccc(cc2)C(=O)NC)c2c1cccc2	503.628
1681	3	4	4.4102	11	4	5	17	0	0	66.2284	S(=O)(=O)(Nc1cc(ccc1)C(F)(F)F)c1cc2c([nH]cc(C(=O)NC3CCCCC3)c2=O)cc1	493.507
1682	2	6	4.88302	9	5	6	23	0	0	79.423	S(=O)(=O)(N1CCCCC1)c1cc(ccc1C)c1nnc(Nc2ccc(cc2)C(=O)NC)c2c1cccc2	515.639
1683	3	7	3.12102	10	4	7	23	0	0	69.1842	S(=O)(=O)(N)c1cc(ccc1C)c1nnc(Nc2ccc(OCC(=O)NC)cc2)c2c1cccc2	477.546
1684	2	7	4.49864	9	4	8	23	0	0	73.6046	S(=O)(=O)(NCC(=O)OCC)c1cc(ccc1C)c1nnc(Nc2ccccc2C)c2c1cccc2	490.585
1685	3	4	3.41322	8	3	7	17	0	0	64.7978	S(=O)(=O)(Nc1ccccc1C)c1cc2c([nH]cc(C(=O)NCCC(C)C)c2=O)cc1	427.526
1686	2	6	2.1589	11	3	8	17	0	0	63.1984	S(=O)(=O)(Nc1ccccc1F)c1cc2c([nH]cc(C(=O)N(CC(OC)OC)C)c2=O)cc1	463.487
1687	1	4	4.876	6	4	4	16	0	0	58.1707	S(=O)(=O)(Nc1cc2c3c(oc2cc1)CCCC3=O)c1ccc(cc1)C(C)C	383.469
1688	2	5	5.56372	9	4	5	23	0	0	63.9863	Clc1cc(Nc2nnc(c3c2cccc3)c2cc(S(=O)(=O)NC)c(cc2)C)ccc1Cl	473.385
1689	2	6	4.30472	8	4	5	23	0	0	64.8554	S(=O)(=O)(N(C)C)c1cc(ccc1C)c1nnc(Nc2cc(O)ccc2)c2c1cccc2	434.521
1690	3	6	3.92784	8	4	7	23	0	0	67.949	S(=O)(=O)(NCCO)c1cc(ccc1C)c1nnc(Nc2ccccc2C)c2c1cccc2	448.548
1691	2	5	5.73404	7	4	5	23	0	0	73.3342	S(=O)(=O)(NC(C)(C)C)c1cc(ccc1C)c1nnc(Nc2ccccc2C)c2c1cccc2	460.603
1692	3	6	5.13122	8	4	5	23	0	0	71.0426	S(=O)(=O)(NC(C)(C)C)c1cc(ccc1C)c1nnc(Nc2cc(O)ccc2)c2c1cccc2	462.575
1693	3	5	2.943	9	4	6	17	0	0	60.1771	S(C)c1cc(NS(=O)(=O)c2cc3c([nH]cc(C(=O)NC4CC4)c3=O)cc2)ccc1	429.523
1694	2	6	5.22902	8	5	5	23	0	0	72.8026	S(=O)(=O)(N1CCCCC1)c1cc(ccc1C)c1nnc(Nc2cc(O)ccc2)c2c1cccc2	474.586
1695	3	7	3.12102	10	4	8	23	0	0	69.1842	S(=O)(=O)(NC)c1cc(ccc1C)c1nnc(Nc2ccc(OCC(=O)N)cc2)c2c1cccc2	477.546
1696	3	4	3.60982	8	4	7	23	0	0	68.7442	S(=O)(=O)(Nc1ccccc1C)c1cc2c([nH]cc(C(=O)NCCc3ccccc3)c2=O)cc1	461.543
1697	2	7	4.49864	9	4	8	23	0	0	73.6046	S(=O)(=O)(NCC(=O)OCC)c1cc(ccc1C)c1nnc(Nc2cc(ccc2)C)c2c1cccc2	490.585
1698	3	4	3.91824	8	4	7	23	0	0	71.8378	S(=O)(=O)(Nc1ccccc1C)c1cc2c([nH]cc(C(=O)NCCc3ccc(cc3)C)c2=O)cc1	475.57
1699	3	5	4.1212	10	3	11	17	0	0	70.6816	S(=O)(=O)(Nc1ccccc1F)c1cc2c([nH]cc(C(=O)NCCCSCCCC)c2=O)cc1	491.61
1700	2	4	3.4162	8	3	8	12	0	0	69.225	S(=O)(=O)(NCCC(=O)Nc1ccc(cc1)C(C)C)c1cc2CCN(c2cc1)C(=O)CC	443.569
1701	2	6	4.62232	9	5	5	23	0	0	76.3294	S(=O)(=O)(N)c1cc(ccc1C)c1nnc(Nc2ccc(cc2)C(=O)N2CCCCC2)c2c1cccc2	501.612
1702	2	6	4.73892	9	4	8	23	0	0	77.663	S(=O)(=O)(NC)c1cc(ccc1C)c1nnc(Nc2ccc(cc2)C(=O)N(CC)CC)c2c1cccc2	503.628
1703	2	7	4.07532	9	5	5	23	0	0	70.511	S(=O)(=O)(N1CCOCC1)c1cc(ccc1C)c1nnc(Nc2ccc(O)cc2)c2c1cccc2	476.558
1704	3	6	4.23626	8	4	7	23	0	0	71.0426	S(=O)(=O)(NCCO)c1cc(ccc1C)c1nnc(Nc2cc(ccc2C)C)c2c1cccc2	462.575
1705	2	5	6.04246	7	4	5	23	0	0	76.4278	S(=O)(=O)(NC(C)(C)C)c1cc(ccc1C)c1nnc(Nc2ccc(cc2C)C)c2c1cccc2	474.63
1706	2	5	6.07902	8	4	5	23	0	0	71.7538	Clc1cc(Nc2nnc(c3c2cccc3)c2cc(S(=O)(=O)NC(C)(C)C)c(cc2)C)ccc1	481.021
1707	3	5	4.28922	9	4	7	23	0	0	71.6442	S(C)c1cc(NS(=O)(=O)c2cc3c([nH]cc(C(=O)NCc4ccc(cc4)C)c3=O)cc2)ccc1	493.61
1708	1	5	6.17682	8	5	5	23	0	0	73.5138	Clc1cc(Nc2nnc(c3c2cccc3)c2cc(S(=O)(=O)N3CCCCC3)c(cc2)C)ccc1	493.032
1709	2	7	3.72392	10	4	8	23	0	0	75.3714	S(=O)(=O)(N(C)C)c1cc(ccc1C)c1nnc(Nc2ccc(OCC(=O)NC)cc2)c2c1cccc2	505.6
1710	3	4	3.69982	8	4	5	17	0	0	66.5578	S(=O)(=O)(Nc1ccccc1C)c1cc2c([nH]cc(C(=O)NC3CCCCC3)c2=O)cc1	439.537
1711	2	7	4.49864	9	4	8	23	0	0	73.6046	S(=O)(=O)(NCC(=O)OCC)c1cc(ccc1C)c1nnc(Nc2ccc(cc2)C)c2c1cccc2	490.585
1712	3	4	4.2282	8	3	8	17	0	0	70.985	S(=O)(=O)(Nc1ccc(cc1)C(C)C)c1cc2c([nH]cc(C(=O)NCCC(C)C)c2=O)cc1	455.58
1713	2	6	2.4471	11	5	4	17	0	0	66.7184	S(=O)(=O)(Nc1ccccc1F)c1cc2c([nH]cc(C(=O)N3CCC4(OCCO4)CC3)c2=O)cc1	487.509
1714	1	6	5.5457	9	4	10	17	0	0	75.645	s1c2c(nc1NC(=O)c1ccc(S(=O)(=O)N(CCCC)CCCC)cc1)c1c(OC2)cccc1	499.658
1715	2	6	2.0215	10	4	7	12	0	0	63.3082	S(=O)(=O)(NCCC(=O)Nc1cc2OCOc2cc1)c1cc2CCN(c2cc1)C(=O)CC	445.497
1716	2	5	4.56534	7	4	5	23	0	0	64.0534	S(=O)(=O)(NC)c1cc(ccc1C)c1nnc(Nc2ccccc2C)c2c1cccc2	418.522
1717	1	5	4.90754	7	4	5	23	0	0	67.147	S(=O)(=O)(N(C)C)c1cc(ccc1C)c1nnc(Nc2cc(ccc2)C)c2c1cccc2	432.549
1718	1	6	4.98656	8	5	5	23	0	0	75.8962	S(=O)(=O)(N1CCOCC1)c1cc(ccc1C)c1nnc(Nc2ccc(cc2C)C)c2c1cccc2	488.613
1719	3	5	3.9972	9	3	10	17	0	0	74.8806	S(=O)(=O)(Nc1ccc(cc1)C(C)C)c1cc2c([nH]cc(C(=O)NCCCOC(C)C)c2=O)cc1	485.606
1720	3	6	4.27282	9	4	7	23	0	0	66.3687	Clc1ccc(Nc2nnc(c3c2cccc3)c2cc(S(=O)(=O)NCCO)c(cc2)C)cc1	468.966
1721	2	5	5.73404	7	4	5	23	0	0	73.3342	S(=O)(=O)(NC(C)(C)C)c1cc(ccc1C)c1nnc(Nc2cc(ccc2)C)c2c1cccc2	460.603
1722	1	5	5.52342	7	5	5	23	0	0	72.0006	S(=O)(=O)(N1CCCCC1)c1cc(ccc1C)c1nnc(Nc2ccccc2)c2c1cccc2	458.587
1723	3	6	3.5957	10	3	10	17	0	0	71.5934	S(C)c1cc(NS(=O)(=O)c2cc3c([nH]cc(C(=O)NCCCOC(C)C)c3=O)cc2)ccc1	489.619
1724	3	7	3.89962	10	4	9	23	0	0	75.3714	S(=O)(=O)(NC(C)C)c1cc(ccc1C)c1nnc(Nc2ccc(OCC(=O)N)cc2)c2c1cccc2	505.6
1725	3	4	3.16722	8	3	7	17	0	0	61.7042	S(=O)(=O)(Nc1ccccc1C)c1cc2c([nH]cc(C(=O)NCCCC)c2=O)cc1	413.499
1726	3	5	2.7898	10	4	6	17	0	0	73.9802	S(=O)(=O)(Nc1ccc(cc1)C(C)C)c1cc2c([nH]cc(C(=O)N3CCC(CC3)C(=O)N)c2=O)cc1	496.589
1727	2	4	3.11932	8	3	6	17	0	0	61.7042	S(=O)(=O)(Nc1ccccc1C)c1cc2c([nH]cc(C(=O)N(CC)CC)c2=O)cc1	413.499
1728	2	8	3.07434	11	4	6	22	0	0	65.1327	S(=O)(=O)(Nc1noc(c1)C)c1ccc(NC(=O)c2cn(c3nc(ccc3c2=O)C)CC)cc1	467.507
1729	2	7	3.09582	10	4	6	23	0	0	69.9794	S(=O)(=O)(NC(=O)c1ccccc1)c1ccc(NC(=O)c2cn(c3nc(ccc3c2=O)C)CC)cc1	490.541
1730	2	6	3.3406	10	4	4	21	0	0	56.6049	s1c2n(nc(c2cc1C(=O)Nc1ccc(S(=O)(=O)N)cc1)c1ccccc1F)C	430.486
1731	2	6	5.14462	9	4	6	23	0	0	63.2751	Clc1ccc(S(=O)(=O)Nc2nc3c(nc2Nc2cc(ccc2OC)C)cccc3)cc1	454.939
1732	1	7	3.8056	10	5	5	23	0	0	67.7667	Clc1ccc(S(=O)(=O)Nc2nc3c(nc2N2CCN(CC2)c2ncccc2)cccc3)cc1	480.981
1733	2	5	5.27512	9	4	5	23	0	0	59.2697	Clc1ccc(S(=O)(=O)Nc2nc3c(nc2Nc2cc(F)c(cc2)C)cccc3)cc1	442.903
1734	2	3	4.95596	6	4	4	22	0	0	60.5267	S(=O)(=O)(Nc1cc2nc([nH]c2cc1)c1cc(ccc1C)C)c1ccc(cc1)C	391.496
1735	2	7	4.92262	10	4	6	23	0	0	65.8371	Clc1ccc(Nc2nc3c(nc2NS(=O)(=O)c2ccc(cc2)C)cccc3)cc1C(=O)OC	482.949
1736	2	7	4.5563	10	5	5	23	0	0	59.6499	Clc1ccc(S(=O)(=O)Nc2nc3c(nc2Nc2cc4OCOc4cc2)cccc3)cc1	454.895
1737	2	5	4.5629	8	4	7	23	0	0	66.6154	S(=O)(=O)(Nc1nc2c(nc1)cccc2)c1ccc(NC(=O)C(CC)c2ccccc2)cc1	446.532
1738	2	6	4.2267	9	4	8	23	0	0	67.4174	S(=O)(=O)(Nc1nc2c(nc1)cccc2)c1ccc(NC(=O)C(Oc2ccccc2)CC)cc1	462.531
1739	2	5	3.822	9	4	5	23	0	0	57.2249	S(=O)(=O)(Nc1nc2c(nc1)cccc2)c1ccc(NC(=O)c2ccccc2F)cc1	422.441
1740	2	6	4.79964	8	4	6	23	0	0	64.8554	S(=O)(=O)(Nc1nc2c(nc1Nc1ccc(OC)cc1)cc(cc2)C)c1ccc(cc1)C	434.521
1741	2	7	4.5988	10	5	5	23	0	0	62.7435	Clc1ccc(S(=O)(=O)Nc2nc3c(nc2Nc2cc4OCCOc4cc2)cccc3)cc1	468.922
1742	1	4	5.00554	6	4	3	16	0	0	61.2642	S(=O)(=O)(Nc1cc2c3c(oc2cc1)CC(CC3=O)(C)C)c1ccc(cc1C)C	397.496
1743	1	4	4.3887	6	4	3	16	0	0	55.0771	S(=O)(=O)(Nc1cc2c3c(oc2cc1)CC(CC3=O)(C)C)c1ccccc1	369.442
1744	1	4	5.0421	7	4	3	16	0	0	56.5903	Clc1ccc(S(=O)(=O)Nc2cc3c4c(oc3cc2)CC(CC4=O)(C)C)cc1	403.887
1745	1	5	4.9669	8	4	5	23	0	0	56.1911	Brc1ccc(NS(=O)(=O)c2cc(ccc2)c2oc(nn2)c2ccccc2)cc1	456.321
1746	3	7	4.7946	11	4	7	23	0	0	67.6039	Clc1ccc(S(=O)(=O)Nc2nc3c(nc2Nc2cc(NC(=O)C)ccc2)cc(OC)cc3)cc1	497.964
1747	4	7	4.0058	12	5	6	27	0	0	64.9435	Clc1ccc(S(=O)(=O)Nc2nc3c(nc2Nc2cc4[nH]c(=O)[nH]c4cc2)cc(OC)cc3)cc1	496.936
1748	2	6	5.14462	9	4	6	23	0	0	63.2751	Clc1ccc(S(=O)(=O)Nc2nc3c(nc2Nc2cc(OC)ccc2)cc(cc3)C)cc1	454.939
1749	2	7	5.70122	10	4	7	23	0	0	72.0242	Clc1ccc(S(=O)(=O)Nc2nc3c(nc2Nc2ccc(cc2)C(=O)OC(C)C)cc(cc3)C)cc1	511.003
1750	1	6	4.7237	10	4	7	21	0	0	68.9792	s1c2n(nc(c2cc1C(=O)Nc1ccc(S(=O)(=O)N(CC)CC)cc1)c1ccccc1F)C	486.594
1751	2	6	3.2626	8	3	4	16	0	0	43.8187	s1cccc1c1nc(sc1)Nc1ccc(S(=O)(=O)N)cc1	337.451
1752	3	6	4.44102	9	4	6	23	0	0	65.2887	S(=O)(=O)(Nc1nc2c(nc1Nc1ccc(NC(=O)C)cc1)cccc2)c1ccc(cc1)C	447.52
1753	3	7	4.5344	11	4	7	23	1	0	63.5455	Clc1ccc(S(=O)(=O)Nc2nc3c(nc2Nc2cc(ccc2OC)C(=O)O)cccc3)cc1	484.921
1754	2	5	5.78942	9	4	5	23	0	0	60.8927	Clc1cc(Nc2nc3c(nc2NS(=O)(=O)c2ccc(Cl)cc2)cccc3)ccc1C	459.358
1755	2	5	5.13602	8	4	5	23	0	0	59.3795	Clc1ccc(S(=O)(=O)Nc2nc3c(nc2Nc2ccc(cc2)C)cccc3)cc1	424.913
1756	4	6	3.9972	11	5	5	27	0	0	61.0479	Clc1ccc(S(=O)(=O)Nc2nc3c(nc2Nc2cc4[nH]c(=O)[nH]c4cc2)cccc3)cc1	466.91
1757	2	5	4.7366	7	4	6	23	0	0	60.9599	S(=O)(=O)(Nc1nc2c(nc1Nc1ccccc1CC)cccc2)c1ccccc1	404.495
1758	2	6	4.5729	8	4	7	23	0	0	61.7619	S(=O)(=O)(Nc1nc2c(nc1Nc1ccc(OCC)cc1)cccc2)c1ccccc1	420.494
1759	1	6	4.8678	10	5	5	21	0	0	70.7392	s1c2n(nc(c2cc1C(=O)Nc1ccc(S(=O)(=O)N2CCCCC2)cc1)c1ccccc1F)C	498.605
1760	2	6	4.79964	8	4	6	23	0	0	64.8554	S(=O)(=O)(Nc1nc2c(nc1Nc1cc(ccc1OC)C)cccc2)c1ccc(cc1)C	434.521
1761	2	7	4.25382	9	5	5	23	0	0	64.3239	S(=O)(=O)(Nc1nc2c(nc1Nc1cc3OCCOc3cc1)cccc2)c1ccc(cc1)C	448.504
1762	3	5	1.4544	9	3	5	12	0	0	51.4655	S(=O)(=O)(NCc1ccc(OC)cc1)c1cc2NC(=O)CC(=O)Nc2cc1	375.406
1763	3	3	1.3772	7	3	5	16	0	0	45.0079	S(=O)(=O)(NCCc1ccccc1)c1cc2[nH]c(=O)[nH]c2cc1	317.37
1764	1	7	2.771	10	2	10	11	0	0	63.4202	S(=O)(=O)(N(CC(C)C)CC(C)C)c1ccc(cc1)C(=O)Nc1oc(nn1)COC	424.523
1765	1	6	2.05092	9	3	4	11	0	0	52.0039	S(=O)(=O)(N1CCC(CC1)C)c1ccc(cc1)C(=O)Nc1oc(nn1)C	364.427
1766	1	7	1.4988	10	2	8	11	0	0	51.0459	S(=O)(=O)(N(CC)CC)c1ccc(cc1)C(=O)Nc1oc(nn1)COC	368.415
1767	1	6	2.29692	9	3	4	11	0	0	55.0974	S(=O)(=O)(N1CC(CC(C1)C)C)c1ccc(cc1)C(=O)Nc1oc(nn1)C	378.454
1768	1	6	2.44102	9	2	8	11	0	0	53.3374	S(=O)(=O)(N(CCC)CCC)c1ccc(cc1)C(=O)Nc1oc(nn1)C	366.443
1769	1	7	0.65122	10	3	4	11	0	0	46.6187	S(=O)(=O)(N1CCOCC1)c1ccc(cc1)C(=O)Nc1oc(nn1)C	352.372
1770	2	5	4.9804	8	4	5	23	0	0	69.709	S(=O)(=O)(Nc1nc2c(nc1)cccc2)c1ccc(NC(=O)c2ccc(cc2)C(C)(C)C)cc1	460.559
1771	1	6	3.22122	9	2	10	11	0	0	59.5246	S(=O)(=O)(N(CCCC)CCCC)c1ccc(cc1)C(=O)Nc1oc(nn1)C	394.497
1772	1	7	1.42822	10	3	4	11	0	0	52.8059	S(=O)(=O)(N1CC(OC(C1)C)C)c1ccc(cc1)C(=O)Nc1oc(nn1)C	380.426
1773	2	5	3.4152	8	3	4	17	0	0	56.4819	S(=O)(=O)(Nc1nc2c(nc1)cccc2)c1ccc(NC(=O)C(C)(C)C)cc1	384.461
1774	1	6	2.05092	9	2	7	11	0	0	50.2439	S(=O)(=O)(N(CCCC)C)c1ccc(cc1)C(=O)Nc1oc(nn1)C	352.416
1775	1	6	2.77182	9	4	4	17	0	0	55.9503	S(=O)(=O)(N1CCCc2c1cccc2)c1ccc(cc1)C(=O)Nc1oc(nn1)C	398.444
1776	1	6	2.44102	9	2	8	11	0	0	53.3374	S(=O)(=O)(N(CCCC)CC)c1ccc(cc1)C(=O)Nc1oc(nn1)C	366.443
1777	3	6	4.786	10	4	6	23	0	0	63.7083	Clc1ccc(S(=O)(=O)Nc2nc3c(nc2Nc2cc(NC(=O)C)ccc2)cccc3)cc1	467.938
1778	1	6	2.19502	9	3	4	11	0	0	52.0039	S(=O)(=O)(N1CCCCCC1)c1ccc(cc1)C(=O)Nc1oc(nn1)C	364.427
1779	1	6	1.41482	9	3	4	11	0	0	45.8167	S(=O)(=O)(N1CCCC1)c1ccc(cc1)C(=O)Nc1oc(nn1)C	336.373
1780	1	8	0.91382	11	2	10	11	0	0	54.9414	S(=O)(=O)(N(CCOC)CCOC)c1ccc(cc1)C(=O)Nc1oc(nn1)C	398.441
1781	2	4	1.7187	8	4	2	12	0	0	49.3299	S(=O)(=O)(N1CCc2c1cccc2)c1cc2NC(=O)CC(=O)Nc2cc1	357.391
1782	2	5	3.4188	8	4	7	18	0	0	70.4158	S1CCN(c2cc(ccc12)C(=O)NCCc1ccc(S(=O)(=O)N)cc1)Cc1ccccc1	467.616
1783	1	6	1.80492	9	3	4	11	0	0	48.9103	S(=O)(=O)(N1CCCCC1)c1ccc(cc1)C(=O)Nc1oc(nn1)C	350.4
1784	1	6	2.84112	9	3	7	17	0	0	57.2839	S(=O)(=O)(N(Cc1ccccc1)CC)c1ccc(cc1)C(=O)Nc1oc(nn1)C	400.46
1785	1	9	1.11232	12	3	7	10	0	0	68.8822	s1c2ncn(CC(=O)NCC(=O)OCC)c(=O)c2c(S(=O)(=O)N2CC(CC(C2)C)C)c1C	484.6
1786	1	5	2.2409	9	3	7	6	0	0	70.9342	S(=O)(=O)(N1CC(CC(C1)C)C)c1cc2N(CC(=O)NCCC(C)C)C(=O)COc2cc1	451.589
1787	2	6	4.5729	8	4	7	23	0	0	61.7619	S(=O)(=O)(Nc1nc2c(nc1Nc1ccccc1OCC)cccc2)c1ccccc1	420.494
1788	2	5	4.8276	8	4	5	23	0	0	56.2859	Clc1ccc(Nc2nc3c(nc2NS(=O)(=O)c2ccccc2)cccc3)cc1	410.886
1789	2	5	4.79104	7	4	5	23	0	0	60.9599	S(=O)(=O)(Nc1nc2c(nc1Nc1c(cccc1C)C)cccc2)c1ccccc1	404.495
1790	2	5	5.13602	8	4	5	23	0	0	59.3795	Clc1ccc(S(=O)(=O)Nc2nc3c(nc2Nc2cc(ccc2)C)cccc3)cc1	424.913
1791	2	5	5.44444	8	4	5	23	0	0	62.4731	Clc1ccc(S(=O)(=O)Nc2nc3c(nc2Nc2ccc(cc2C)C)cccc3)cc1	438.94
1792	2	5	5.50142	10	4	5	23	0	0	60.6305	S(=O)(=O)(Nc1nc2c(nc1Nc1cc(ccc1)C(F)(F)F)cccc2)c1ccc(cc1)C	458.465
1793	2	5	5.24512	8	4	5	23	0	0	60.2495	Brc1ccc(S(=O)(=O)Nc2nc3c(nc2Nc2cc(ccc2)C)cccc3)cc1	469.364
1794	0	7	3.08162	10	3	8	10	0	0	74.799	s1c2ncn(CC(=O)N(CCCC)CC)c(=O)c2c(S(=O)(=O)N2CC(CC(C2)C)C)c1C	482.672
1795	2	6	2.0983	10	4	6	15	0	0	69.4646	s1c2cc(n(c2cc1)C)C(=O)N1CC(CCC1)C(=O)NCCc1ccc(S(=O)(=O)N)cc1	474.608
1796	1	5	2.4375	9	4	7	12	0	0	74.8806	S(=O)(=O)(N1CC(CC(C1)C)C)c1cc2N(CC(=O)NCCc3ccccc3)C(=O)COc2cc1	485.606
1797	2	5	4.7366	7	4	6	23	0	0	60.9599	S(=O)(=O)(Nc1nc2c(nc1Nc1ccc(cc1)CC)cccc2)c1ccccc1	404.495
1798	2	5	4.9367	8	4	5	23	0	0	57.1559	Brc1ccccc1Nc1nc2c(nc1NS(=O)(=O)c1ccccc1)cccc2	455.337
1799	2	5	4.733	7	4	7	17	0	0	63.627	S(=O)(=O)(Nc1nc2c(nc1NCCC1=CCCCC1)cccc2)c1ccccc1	408.527
1800	2	5	5.13602	8	4	5	23	0	0	59.3795	Clc1ccc(S(=O)(=O)Nc2nc3c(nc2Nc2ccccc2C)cccc3)cc1	424.913
1801	2	5	4.6961	8	4	6	23	0	0	59.3795	Clc1ccc(S(=O)(=O)Nc2nc3c(nc2NCc2ccccc2)cccc3)cc1	424.913
1802	2	5	5.13602	8	4	5	23	0	0	59.3795	Clc1ccccc1Nc1nc2c(nc1NS(=O)(=O)c1ccc(cc1)C)cccc2	424.913
1803	2	6	4.9453	9	4	6	23	0	0	61.0515	Brc1ccc(S(=O)(=O)Nc2nc3c(nc2Nc2cc(OC)ccc2)cccc3)cc1	485.363
1804	0	7	2.93752	10	4	4	10	0	0	76.559	s1c2ncn(CC(=O)N3CC(CC(C3)C)C)c(=O)c2c(S(=O)(=O)N2CC(CC(C2)C)C)c1C	494.683
1805	0	5	2.4812	9	4	4	6	0	0	72.6942	S(=O)(=O)(N1CC(CC(C1)C)C)c1cc2N(CC(=O)N3CCCCCC3)C(=O)COc2cc1	463.6
1806	2	5	5.5168	7	4	8	23	0	0	67.147	S(=O)(=O)(Nc1nc2c(nc1Nc1ccc(cc1)CCCC)cccc2)c1ccccc1	432.549
1807	2	7	4.1914	9	4	7	23	0	0	62.5639	S(=O)(=O)(Nc1nc2c(nc1Nc1cc(OC)c(OC)cc1)cccc2)c1ccccc1	436.493
1808	1	6	2.1824	8	4	4	17	0	1	57.4467	S(=O)(=O)(Nc1nc2c(nc1N1CCN(CC1)C)cccc2)c1ccccc1	383.477
1809	2	6	5.2263	9	4	7	23	0	0	63.2751	Clc1ccc(S(=O)(=O)Nc2nc3c(nc2Nc2ccccc2OCC)cccc3)cc1	454.939
1810	2	5	4.6861	8	3	8	17	0	0	58.5267	Clc1ccc(S(=O)(=O)Nc2nc3c(nc2NCCCCC)cccc3)cc1	404.923
1811	2	5	5.13602	8	4	5	23	0	0	59.3795	Clc1cc(Nc2nc3c(nc2NS(=O)(=O)c2ccc(cc2)C)cccc3)ccc1	424.913
1812	2	6	5.3354	9	4	7	23	0	0	64.1451	Brc1ccc(S(=O)(=O)Nc2nc3c(nc2Nc2ccccc2OCC)cccc3)cc1	499.39
1813	1	5	1.6048	9	3	6	6	0	0	64.747	S(=O)(=O)(N1CC(CC(C1)C)C)c1cc2N(CC(=O)NCCC)C(=O)COc2cc1	423.535
1814	2	5	5.193	10	4	5	23	0	0	57.5369	S(=O)(=O)(Nc1nc2c(nc1Nc1cc(ccc1)C(F)(F)F)cccc2)c1ccccc1	444.438
1815	2	5	4.79104	7	4	5	23	0	0	60.9599	S(=O)(=O)(Nc1nc2c(nc1Nc1cc(C)c(cc1)C)cccc2)c1ccccc1	404.495
1816	1	6	2.5725	8	4	5	17	0	1	60.5402	S(=O)(=O)(Nc1nc2c(nc1N1CCN(CC1)CC)cccc2)c1ccccc1	397.504
1817	2	5	5.39	8	4	6	23	0	0	62.4731	Clc1ccc(S(=O)(=O)Nc2nc3c(nc2Nc2ccccc2CC)cccc3)cc1	438.94
1818	1	6	2.49082	8	4	4	17	0	1	60.5402	S(=O)(=O)(Nc1nc2c(nc1N1CCN(CC1)C)cccc2)c1ccc(cc1)C	397.504
1819	2	5	5.24512	8	4	5	23	0	0	60.2495	Brc1ccc(Nc2nc3c(nc2NS(=O)(=O)c2ccc(cc2)C)cccc3)cc1	469.364
1820	2	6	5.3354	9	4	7	23	0	0	64.1451	Brc1ccc(S(=O)(=O)Nc2nc3c(nc2Nc2ccc(OCC)cc2)cccc3)cc1	499.39
1821	2	4	2.4931	8	3	7	6	0	0	67.0386	S(=O)(=O)(NCCC(=O)NC1CCCCCC1)c1cc2CCN(c2cc1)C(=O)CC	421.563
1822	1	5	3.0195	9	4	5	6	0	0	78.8813	S(=O)(=O)(N1CC(CC(C1)C)C)c1cc2N(CC(=O)NC3CCCC(C)C3C)C(=O)COc2cc1	491.654
1823	2	5	4.3133	8	4	5	23	0	0	54.6629	S(=O)(=O)(Nc1nc2c(nc1Nc1ccc(F)cc1)cccc2)c1ccccc1	394.431
1824	2	5	4.79104	7	4	5	23	0	0	60.9599	S(=O)(=O)(Nc1nc2c(nc1Nc1cccc(C)c1C)cccc2)c1ccccc1	404.495
1825	1	5	3.9933	7	5	4	23	0	0	62.7199	S(=O)(=O)(Nc1nc2c(nc1N1CCc3c(C1)cccc3)cccc2)c1ccccc1	416.506
1826	2	5	5.8464	11	4	5	23	0	0	59.0501	Clc1ccc(S(=O)(=O)Nc2nc3c(nc2Nc2cc(ccc2)C(F)(F)F)cccc3)cc1	478.883
1827	2	5	4.48262	7	4	5	23	0	0	57.8663	S(=O)(=O)(Nc1nc2c(nc1Nc1ccccc1)cccc2)c1ccc(cc1)C	390.468
1828	2	7	4.49982	9	4	7	23	0	0	65.6574	S(=O)(=O)(Nc1nc2c(nc1Nc1ccc(OC)cc1OC)cccc2)c1ccc(cc1)C	450.52
1829	2	5	5.4991	8	4	6	23	0	0	63.3431	Brc1ccc(S(=O)(=O)Nc2nc3c(nc2Nc2ccc(cc2)CC)cccc3)cc1	483.391
1830	1	6	0.8412	10	3	7	6	0	0	65.549	S(=O)(=O)(N1CC(CC(C1)C)C)c1cc2N(CC(=O)NCCOC)C(=O)COc2cc1	439.534
1831	2	6	4.5729	8	4	7	23	0	0	61.7619	S(=O)(=O)(Nc1nc2c(nc1Nc1ccccc1)cccc2)c1ccc(OCC)cc1	420.494
1832	2	5	4.3133	8	4	5	23	0	0	54.6629	S(=O)(=O)(Nc1nc2c(nc1Nc1cc(F)ccc1)cccc2)c1ccccc1	394.431
1833	2	5	4.79104	7	4	5	23	0	0	60.9599	S(=O)(=O)(Nc1nc2c(nc1Nc1ccc(cc1C)C)cccc2)c1ccccc1	404.495
1834	2	6	4.0513	8	4	7	23	0	0	61.7619	S(=O)(=O)(Nc1nc2c(nc1NCc1ccc(OC)cc1)cccc2)c1ccccc1	420.494
1835	2	7	4.8448	10	4	7	23	0	0	64.0771	Clc1ccc(S(=O)(=O)Nc2nc3c(nc2Nc2cc(OC)c(OC)cc2)cccc3)cc1	470.938
1836	2	6	4.88132	8	4	7	23	0	0	64.8554	S(=O)(=O)(Nc1nc2c(nc1Nc1ccccc1OCC)cccc2)c1ccc(cc1)C	434.521
1837	1	6	2.8358	9	4	4	17	0	1	58.9599	Clc1ccc(S(=O)(=O)Nc2nc3c(nc2N2CCN(CC2)C)cccc3)cc1	417.922
1838	2	5	5.4991	8	4	6	23	0	0	63.3431	Brc1ccc(S(=O)(=O)Nc2nc3c(nc2Nc2ccccc2CC)cccc3)cc1	483.391
1839	1	5	1.9933	9	3	6	6	0	0	67.8406	S(=O)(=O)(N1CC(CC(C1)C)C)c1cc2N(CC(=O)NC(CC)C)C(=O)COc2cc1	437.562
1840	2	7	4.5815	9	4	8	23	0	0	65.6574	S(=O)(=O)(Nc1nc2c(nc1Nc1ccc(OC)cc1)cccc2)c1ccc(OCC)cc1	450.52
1841	2	5	4.3133	8	4	5	23	0	0	54.6629	S(=O)(=O)(Nc1nc2c(nc1Nc1ccccc1F)cccc2)c1ccccc1	394.431
1842	2	5	4.79104	7	4	5	23	0	0	60.9599	S(=O)(=O)(Nc1nc2c(nc1Nc1cc(ccc1C)C)cccc2)c1ccccc1	404.495
1843	2	5	4.6961	8	4	6	23	0	0	59.3795	Clc1ccc(cc1)CNc1nc2c(nc1NS(=O)(=O)c1ccccc1)cccc2	424.913
1844	2	5	5.44444	8	4	5	23	0	0	62.4731	Clc1ccc(S(=O)(=O)Nc2nc3c(nc2Nc2cc(C)c(cc2)C)cccc3)cc1	438.94
1845	2	5	5.04502	7	4	6	23	0	0	64.0534	S(=O)(=O)(Nc1nc2c(nc1Nc1ccc(cc1)CC)cccc2)c1ccc(cc1)C	418.522
1846	1	6	2.88092	8	4	5	17	0	1	63.6338	S(=O)(=O)(Nc1nc2c(nc1N1CCN(CC1)CC)cccc2)c1ccc(cc1)C	411.531
1847	2	5	5.0758	9	4	5	23	0	0	57.0461	Brc1ccc(S(=O)(=O)Nc2nc3c(nc2Nc2ccc(F)cc2)cccc3)cc1	473.327
1848	2	6	2.5812	10	4	7	15	0	0	72.5582	s1c2cc(n(c2cc1)CC)C(=O)N1CC(CCC1)C(=O)NCCc1ccc(S(=O)(=O)N)cc1	488.635
1849	1	5	1.9949	9	3	7	6	0	0	67.8406	S(=O)(=O)(N1CC(CC(C1)C)C)c1cc2N(CC(=O)NCCCC)C(=O)COc2cc1	437.562
1850	1	6	0.8025	11	4	5	6	0	0	73.9294	S(=O)(=O)(N1CC(CC(C1)C)C)c1cc2N(CC(=O)N3CCC(CC3)C(=O)N)C(=O)COc2cc1	492.598
1851	2	5	4.48262	7	4	5	23	0	0	57.8663	S(=O)(=O)(Nc1nc2c(nc1Nc1ccc(cc1)C)cccc2)c1ccccc1	390.468
1852	2	5	4.8276	8	4	5	23	0	0	56.2859	Clc1ccccc1Nc1nc2c(nc1NS(=O)(=O)c1ccccc1)cccc2	410.886
1853	2	5	4.79104	7	4	5	23	0	0	60.9599	S(=O)(=O)(Nc1nc2c(nc1Nc1cc(cc(c1)C)C)cccc2)c1ccccc1	404.495
1854	1	6	3.7572	8	5	5	23	0	0	67.5802	S(=O)(=O)(Nc1nc2c(nc1N1CCN(CC1)c1ccccc1)cccc2)c1ccccc1	445.548
1855	2	5	5.44444	8	4	5	23	0	0	62.4731	Clc1ccc(S(=O)(=O)Nc2nc3c(nc2Nc2cccc(C)c2C)cccc3)cc1	438.94
1856	2	5	5.04502	7	4	6	23	0	0	64.0534	S(=O)(=O)(Nc1nc2c(nc1Nc1ccccc1CC)cccc2)c1ccc(cc1)C	418.522
1857	2	7	4.41082	9	4	9	23	0	0	71.8446	S(=O)(=O)(Nc1nc2c(nc1NCCc1cc(OC)c(OC)cc1)cccc2)c1ccc(cc1)C	478.574
1858	2	5	5.0758	9	4	5	23	0	0	57.0461	Brc1ccc(S(=O)(=O)Nc2nc3c(nc2Nc2cc(F)ccc2)cccc3)cc1	473.327
1859	1	3	4.622	7	3	5	12	0	0	64.7864	S(=O)(=O)(N1CCC(CC1)C)c1cc(C(=O)Nc2ccc(cc2)C(C)C)c(F)cc1	418.534
1860	1	3	4.09022	8	3	4	12	0	0	58.4894	S(=O)(=O)(N1CCCCCC1)c1cc(C(=O)Nc2cc(F)c(cc2)C)c(F)cc1	408.47
1861	2	3	2.839	7	2	4	12	1	0	38.9359	Clc1ccc(S(=O)(=O)Nc2cc(ccc2)C(=O)O)cc1	311.746
1862	1	3	3.7342	8	3	1	12	0	0	40.0803	Clc1cc(N2S(=O)(=O)c3c(NC2=O)cccc3)ccc1Cl	343.191
1863	2	5	2.5219	11	3	7	17	0	0	60.8161	Clc1cc(F)c(N(S(=O)(=O)c2cc3c([nH]cc(C(=O)NCCOC)c3=O)cc2)C)cc1	467.906
1864	2	3	4.17372	6	2	11	12	0	0	66.2298	S(=O)(=O)(NCc1ccc(cc1)C(=O)NCCCCCCC)c1ccc(cc1)C	402.56
1865	2	6	2.1177	10	3	7	11	0	1	65.9446	s1c2c(CCN(C2)C)c(C(=O)N)c1NC(=O)c1ccc(S(=O)(=O)N(CC)CC)cc1	450.586
1866	1	3	3.70012	8	3	4	12	0	0	55.3959	S(=O)(=O)(N1CCCCC1)c1cc(C(=O)Nc2cc(F)c(cc2)C)c(F)cc1	394.443
1867	2	3	4.56382	6	2	12	12	0	0	69.3234	S(=O)(=O)(NCc1ccc(cc1)C(=O)NCCCCCCCC)c1ccc(cc1)C	416.587
1868	2	6	2.5078	10	3	8	11	0	1	69.0382	s1c2c(CCN(C2)C)c(C(=O)N)c1NC(=O)c1ccc(S(=O)(=O)N(CCCC)C)cc1	464.613
1869	2	5	3.85474	8	3	6	16	0	0	62.0422	s1c2cc(S(=O)(=O)NC(C(C)C)C(=O)Nc3ccc(cc3)C)ccc2nc1C	417.556
1870	2	5	3.1123	8	3	9	18	0	0	65.593	S(=O)(=O)(NCc1ccc(cc1)C(=O)NCc1ccccc1OC)c1ccc(OC)cc1	440.521
1871	2	6	2.2618	10	4	5	11	0	1	67.7046	s1c2c(CCN(C2)C)c(C(=O)N)c1NC(=O)c1ccc(S(=O)(=O)N2CCCCC2)cc1	462.597
1872	2	5	3.85474	8	3	6	16	0	0	62.0422	s1c2cc(S(=O)(=O)NC(C(C)C)C(=O)Nc3cc(ccc3)C)ccc2nc1C	417.556
1873	2	5	1.30762	9	3	7	12	0	0	60.1194	S(=O)(=O)(C1(CC1)C(=O)NCCc1ccc(S(=O)(=O)N)cc1)c1ccc(cc1)C	422.528
1874	1	4	2.71574	8	3	4	12	0	0	56.3077	S(=O)(=O)(N1CCOCC1)c1cc(C(=O)Nc2c(cccc2C)C)c(F)cc1	392.452
1875	0	5	3.33852	7	3	4	10	0	0	55.0262	S(=O)(=O)(N1CC(CCC1)C)c1cc2c(oc(C(=O)OCC)c2C)cc1	365.451
1876	2	3	5.10162	7	4	4	22	0	0	56.7227	Brc1ccc(NS(=O)(=O)c2cc3nc([nH]c3cc2)c2ccccc2)cc1C	442.338
1877	2	5	4.4521	9	3	12	17	0	0	77.9742	S(=O)(=O)(N(C)c1ccccc1OCC)c1cc2c([nH]cc(C(=O)NCCCCCCC)c2=O)cc1	499.633
1878	1	5	1.46032	8	3	3	10	1	0	43.4539	S(=O)(=O)(N1CCOCC1)c1cc2c(oc(C(=O)O)c2C)cc1	325.342
1879	2	5	1.6526	10	3	7	12	0	0	58.5391	Clc1ccc(S(=O)(=O)C2(CC2)C(=O)NCCc2ccc(S(=O)(=O)N)cc2)cc1	442.946
1880	2	3	4.6841	7	4	4	22	0	0	52.7591	Clc1ccc(NS(=O)(=O)c2cc3nc([nH]c3cc2)c2ccccc2)cc1	383.86
1881	2	5	3.6719	9	3	10	17	0	0	71.787	S(=O)(=O)(N(C)c1ccccc1OCC)c1cc2c([nH]cc(C(=O)NCCCCC)c2=O)cc1	471.579
1882	2	4	4.9028	8	5	5	22	0	0	72.8026	S(=O)(=O)(N1CC(CCC1)C)c1ccc(cc1)C(=O)Nc1ccccc1c1[nH]c2c(n1)cccc2	474.586
1883	1	5	5.7787	8	5	5	22	0	0	73.9358	s1c2c(nc1c1ccccc1NC(=O)c1ccc(S(=O)(=O)N3CCCCC3C)cc1)cccc2	491.638
1884	1	5	2.6047	9	4	5	6	0	0	68.605	S1CC(=O)N(c2cc(S(=O)(=O)N3CCC(CC3)C)ccc12)CC(=O)NC1CCCC1	451.614
1885	2	8	4.15634	10	4	6	23	0	0	61.2063	s1cc(nc1Nc1ccc(S(=O)(=O)Nc2nc(cc(n2)C)C)cc1)c1ccncc1	438.538
1886	2	10	4.66854	12	5	6	25	0	0	61.8147	s1cc(nc1Nc1ccc(S(=O)(=O)Nc2noc(c2)C)cc1)c1n2ccsc2nc1C	472.577
1887	3	8	4.21832	11	4	6	22	0	0	63.1415	s1c(c2nc(sc2)Nc2ccc(S(=O)(=O)N)cc2)c(nc1NC(=O)c1ccccc1)C	471.589
1888	0	7	2.37792	9	5	4	17	0	1	72.383	S(=O)(=O)(N1CCN(CC1)C)c1cc(ccc1C)c1nnc(N2CCOCC2)c2c1cccc2	467.595
1889	2	4	5.0453	8	5	5	22	0	0	72.8026	S(=O)(=O)(N1CCCCC1C)c1ccc(cc1)C(=O)Nc1ccccc1c1[nH]c2c(n1)cccc2	474.586
1890	1	5	6.1688	8	5	6	22	0	0	77.0294	s1c2c(nc1c1ccccc1NC(=O)c1ccc(S(=O)(=O)N(C)C3CCCCC3)cc1)cccc2	505.665
1891	2	10	3.5567	12	4	8	23	0	0	62.8103	s1cc(nc1Nc1ccc(S(=O)(=O)Nc2nc(OC)nc(OC)c2)cc1)c1cccnc1	470.536
1892	2	6	2.72712	9	3	5	17	0	0	54.9855	S(=O)(=O)(NC(=O)C)c1ccc(NC(=O)c2c(noc2C)c2ccccc2)cc1	399.428
1893	1	6	4.15342	8	5	6	23	0	1	76.861	S(=O)(=O)(N1CCN(CC1)C)c1cc(ccc1C)c1nnc(NCc2ccccc2)c2c1cccc2	487.629
1894	2	4	5.3029	8	5	7	28	0	0	74.989	S(=O)(=O)(N(Cc1ccccc1)C)c1ccc(cc1)C(=O)Nc1ccccc1c1[nH]c2c(n1)cccc2	496.592
1895	2	7	3.15722	9	4	4	21	0	0	52.8259	s1cc(nc1Nc1ccc(S(=O)(=O)N)cc1)c1n2c(nc1C)cccc2	385.474
1896	1	6	3.878	9	3	8	17	0	0	62.4754	s1cc(nc1NC(=O)c1ccc(S(=O)(=O)N(CCCC)C)cc1)c1ncccc1	430.555
1897	2	8	2.55222	10	4	4	21	0	0	51.4991	s1cc(nc1Nc1ccc(S(=O)(=O)N)cc1)c1n2cccnc2nc1C	386.462
1898	2	5	2.26992	8	3	6	17	0	0	55.5171	S(=O)(=O)(N)c1ccc(cc1)CCNC(=O)c1c(noc1C)c1ccccc1	385.445
1899	3	4	-0.8755	8	2	2	11	0	0	31.2491	S(=O)(=O)(NC)c1cc2[nH]c(=O)c(=O)[nH]c2cc1	255.255
1900	1	6	4.28592	8	5	5	17	0	1	77.7682	S(=O)(=O)(N1CCN(CC1)C)c1cc(ccc1C)c1nnc(NC2CCCCC2)c2c1cccc2	479.65
1901	2	5	3.50462	8	3	5	17	0	0	51.4279	s1c(C(=O)Nc2ccccc2)c(nc1NS(=O)(=O)c1ccccc1)C	373.459
1902	3	5	2.8758	9	3	7	16	0	0	57.6527	S(=O)(=O)(NCCc1c2cc(OC)ccc2[nH]c1)c1ccc(NC(=O)OC)cc1	403.46
1903	2	4	6.0731	8	4	11	22	0	0	80.3234	S(=O)(=O)(N(CCCC)CCCC)c1ccc(cc1)C(=O)Nc1ccccc1c1[nH]c2c(n1)cccc2	504.656
1904	2	4	5.2292	8	6	5	28	0	0	76.749	S(=O)(=O)(N1CCc2c(C1)cccc2)c1ccc(cc1)C(=O)Nc1ccccc1c1[nH]c2c(n1)cccc2	508.603
1905	2	9	4.60704	11	5	6	26	0	0	63.7683	s1cc(nc1Nc1ccc(S(=O)(=O)Nc2noc(c2)C)cc1)c1n2c(nc1C)cccc2	466.548
1906	1	6	4.2781	9	4	7	23	0	0	66.4219	s1cc(nc1NC(=O)c1ccc(S(=O)(=O)N(Cc2ccccc2)C)cc1)c1ccncc1	464.572
1907	1	6	4.6886	9	4	5	16	0	0	63.6087	s1cccc1C(=O)Nc1scc(n1)c1ccc(S(=O)(=O)N2CCCCCC2)cc1	447.607
1908	1	7	2.89912	9	5	6	17	0	0	71.4182	S(=O)(=O)(NCC1OCCC1)c1cc(ccc1C)c1nnc(N2CCOCC2)c2c1cccc2	468.579
1909	2	6	5.14462	9	4	6	23	0	0	63.2751	Clc1ccc(S(=O)(=O)Nc2nc3c(nc2Nc2ccc(OC)cc2)cc(cc3)C)cc1	454.939
1910	2	3	1.0308	7	3	2	10	0	0	39.7279	S(=O)(=O)(N1CCCCC1)c1cc2[nH]c(=O)[nH]c2cc1	281.337
1911	2	4	4.9028	8	4	8	22	0	0	71.0426	S(=O)(=O)(N(CCCC)C)c1ccc(cc1)C(=O)Nc1ccccc1c1[nH]c2c(n1)cccc2	462.575
1912	2	5	6.1702	8	4	8	23	0	0	68.6602	Clc1ccc(S(=O)(=O)Nc2nc3c(nc2Nc2ccc(cc2)CCCC)cccc3)cc1	466.994
1913	2	7	3.46564	9	4	4	21	0	0	55.9195	s1cc(nc1Nc1ccc(S(=O)(=O)N)cc1)c1n2c(nc1C)cc(cc2)C	399.501
1914	1	6	3.878	9	3	8	17	0	0	62.4754	s1cc(nc1NC(=O)c1ccc(S(=O)(=O)N(CCCC)C)cc1)c1ccncc1	430.555
1915	3	6	5.09442	10	4	6	23	0	0	66.8019	Clc1ccc(S(=O)(=O)Nc2nc3c(nc2Nc2ccc(NC(=O)C)cc2)cc(cc3)C)cc1	481.965
1916	1	6	4.05282	8	5	6	17	0	0	73.7098	S(=O)(=O)(NCC1OCCC1)c1cc(ccc1C)c1nnc(N2CCCCC2)c2c1cccc2	466.607
1917	2	4	5.4354	8	5	6	22	0	0	75.8962	S(=O)(=O)(N(C)C1CCCCC1)c1ccc(cc1)C(=O)Nc1ccccc1c1[nH]c2c(n1)cccc2	488.613
1918	0	4	3.70752	7	4	3	17	0	0	58.5199	Clc1ccc(S(=O)(=O)N2CCN(CC2)c2cc(nc3c2cccc3)C)cc1	401.919
1919	2	6	4.67462	8	5	8	23	0	0	75.8962	S(=O)(=O)(NCC1OCCC1)c1cc(ccc1C)c1nnc(NCc2ccccc2)c2c1cccc2	488.613
1920	3	6	4.1987	11	3	6	17	0	0	56.4747	Clc1ccc(NC(=O)Nc2ccc(S(=O)(=O)Nc3sc(nn3)CC)cc2)cc1	437.934
1921	1	5	5.6362	8	5	5	22	0	0	73.9358	s1c2c(nc1c1ccccc1NC(=O)c1ccc(S(=O)(=O)N3CCC(CC3)C)cc1)cccc2	491.638
1922	2	4	4.9028	8	5	5	22	0	0	72.8026	S(=O)(=O)(N1CCC(CC1)C)c1ccc(cc1)C(=O)Nc1ccccc1c1[nH]c2c(n1)cccc2	474.586
1923	1	5	5.6362	8	5	5	22	0	0	73.9358	s1c2c(nc1c1ccccc1NC(=O)c1ccc(S(=O)(=O)N3CC(CCC3)C)cc1)cccc2	491.638
1924	1	5	3.4868	9	4	5	6	0	0	77.8858	S1CC(=O)N(c2cc(S(=O)(=O)N3CCC(CC3)C)ccc12)CC(=O)NC1CCCC(C)C1C	493.695
1925	2	8	3.21872	10	4	4	20	0	0	50.8723	s1cc(nc1Nc1ccc(S(=O)(=O)N)cc1)c1n2ccsc2nc1C	391.503
1926	2	7	5.95772	11	4	6	22	0	0	59.7411	Clc1cc(ccc1Cl)c1nc(sc1)Nc1ccc(S(=O)(=O)Nc2noc(c2)C)cc1	481.386
1927	1	3	2.2597	6	2	2	11	0	0	32.4851	Clc1c2c(nccc2)c(NS(=O)(=O)C)cc1	256.714
1928	1	5	4.70974	8	3	7	17	0	0	66.8958	s1cc(nc1NC(=O)c1ccc(S(=O)(=O)N(CC)CC)cc1)c1ccc(cc1C)C	443.594
1929	1	5	4.9995	9	4	5	17	0	0	64.8519	Brc1ccc(cc1)c1nc(sc1)NC(=O)c1ccc(S(=O)(=O)N2CCCCC2)cc1	506.447
1930	1	3	5.09774	6	3	5	18	0	0	58.4183	Brc1cc(C(=O)c2ccc(cc2)C)c(NS(=O)(=O)c2ccc(cc2)C)cc1	444.35
1931	1	3	3.1408	8	3	1	12	0	0	43.1739	Clc1cc(N2S(=O)(=O)c3c(NC(=O)C2)cccc3)cc(Cl)c1	357.218
1932	2	5	2.8261	8	3	6	12	0	2	53.7571	S1(=O)(=O)NC(=Nc2c1cccc2)CCCC(=O)Nc1ccc(OC)cc1	373.434
1933	1	5	3.181	9	4	5	12	0	2	64.1822	Clc1cc(N2CCN(CC2)C(=O)CCCC2=Nc3c(S(=O)(=O)N2)cccc3)ccc1	446.96
1934	1	3	3.34402	5	3	3	17	0	0	44.1991	S(=O)(=O)(Nc1c2ncccc2ccc1)c1ccc(cc1)C	298.367
1935	1	3	2.5358	6	2	3	12	0	0	34.2451	Clc1ccc(nc1)NS(=O)(=O)c1ccccc1	268.725
1936	1	5	4.85384	8	4	5	17	0	0	68.6558	s1cc(nc1NC(=O)c1ccc(S(=O)(=O)N2CCCCC2)cc1)c1cc(C)c(cc1)C	455.605
1937	2	4	4.1243	9	3	5	12	0	2	52.8879	Clc1cc(NC(=O)CCCC2=Nc3c(S(=O)(=O)N2)cccc3)ccc1Cl	412.298
1938	2	4	3.3163	7	3	8	12	0	2	62.2358	S1(=O)(=O)NC(=Nc2c1cccc2)CCCC(=O)NC(CCc1ccccc1)C	399.516
1939	2	6	5.18022	9	4	7	23	0	0	68.5507	s1cc(nc1NC(=O)c1ccccc1NS(=O)(=O)c1ccc(cc1)C)c1ccc(OC)cc1	479.583
1940	1	3	3.99742	6	3	3	17	0	0	45.7123	Clc1c2c(nccc2)c(NS(=O)(=O)c2ccc(cc2)C)cc1	332.812
1941	1	5	4.7994	8	4	6	17	0	0	68.6558	s1cc(nc1NC(=O)c1ccc(S(=O)(=O)N2CCCCC2)cc1)c1ccc(cc1)CC	455.605
1942	2	4	3.1486	8	3	6	12	0	2	54.4683	Clc1ccc(cc1)CNC(=O)CCCC1=Nc2c(S(=O)(=O)N1)cccc2	391.88
1943	2	4	3.8272	8	3	7	12	0	2	63.749	Clc1ccc(cc1)CCNC(=O)CC(CC1=Nc2c(S(=O)(=O)N1)cccc2)(C)C	433.961
1944	2	5	5.78846	8	4	6	23	0	0	70.8422	s1cc(nc1NC(=O)c1ccccc1NS(=O)(=O)c1ccc(cc1)C)c1cc(C)c(cc1)C	477.611
1945	1	3	3.3416	6	4	4	12	0	0	60.469	S(=O)(=O)(NC1CCCc2c1cccc2)c1cc2CCN(c2cc1)C(=O)CC	384.501
1946	1	3	4.65082	7	3	3	17	0	0	47.2255	Clc1cc(Cl)c2c(nccc2)c1NS(=O)(=O)c1ccc(cc1)C	367.257
1947	2	4	2.80362	7	3	6	12	0	2	56.0487	S1(=O)(=O)NC(=Nc2c1cccc2)CCCC(=O)NCc1ccc(cc1)C	371.462
1948	1	4	4.1308	7	4	5	12	0	2	68.8494	S1(=O)(=O)NC(=Nc2c1cccc2)CC(CC(=O)N1CCC(=CC1)c1ccccc1)(C)C	437.565
1949	2	6	5.23312	9	4	6	22	0	0	62.7015	s1cccc1c1nc(sc1)NC(=O)c1ccccc1NS(=O)(=O)c1ccc(cc1)C	455.586
1950	1	5	2.52746	8	3	4	11	0	0	50.2371	S(=O)(=O)(Nc1noc(c1)C)c1c(cc(N2CCCC2=O)cc1C)C	349.412
1951	1	3	3.65244	5	3	3	17	0	0	47.2927	S(=O)(=O)(Nc1c2nc(ccc2ccc1)C)c1ccc(cc1)C	312.394
1952	2	3	4.33912	6	4	4	22	0	0	54.3395	S(=O)(=O)(Nc1ccc(cc1)c1[nH]c2c(n1)cccc2)c1ccc(cc1)C	363.442
1953	1	5	5.0122	9	3	9	17	0	0	66.786	s1cc(nc1NC(=O)c1ccc(S(=O)(=O)N(CCC)CCC)cc1)c1ccc(F)cc1	461.584
1954	2	4	1.67942	7	3	3	12	0	0	42.7095	S(=O)(=O)(Nc1cc2c(cc1)C(=O)NC2=O)c1ccc(cc1)C	316.338
1955	1	4	2.4373	7	3	4	6	0	2	53.8622	S1(=O)(=O)NC(=Nc2c1cccc2)CCCC(=O)N1CC(CCC1)C	349.456
1956	1	5	3.8171	9	4	5	12	0	2	70.3694	Clc1cc(N2CCN(CC2)C(=O)CC(CC2=Nc3c(S(=O)(=O)N2)cccc3)(C)C)ccc1	475.014
1957	1	3	3.689	6	3	3	17	0	0	42.6187	Clc1c2c(nccc2)c(NS(=O)(=O)c2ccccc2)cc1	318.785
1958	2	4	2.6661	7	3	5	12	0	2	52.9551	S1(=O)(=O)NC(=Nc2c1cccc2)CCC(=O)NC(C)c1ccccc1	357.435
1959	2	5	4.6098	8	4	7	18	0	2	63.8907	S1(=O)(=O)NC(=Nc2c1cccc2)CCCC(=O)Nc1ccc(Oc2ccccc2)cc1	435.505
1960	2	4	3.9524	7	3	8	12	0	2	68.423	S1(=O)(=O)NC(=Nc2c1cccc2)CC(CC(=O)NC(CCc1ccccc1)C)(C)C	427.57
1961	1	6	4.2854	10	4	5	17	0	0	62.6551	Clc1ccccc1c1sc(nn1)NC(=O)c1ccc(S(=O)(=O)N2CCCCC2)cc1	462.984
1962	1	3	4.3424	7	3	3	17	0	0	44.1319	Clc1cc(Cl)c2c(nccc2)c1NS(=O)(=O)c1ccccc1	353.23
1963	1	5	4.3761	9	4	5	17	0	0	62.3589	s1cc(nc1NC(=O)c1ccc(S(=O)(=O)N2CCCCC2)cc1)c1ccc(F)cc1	445.541
1964	2	4	2.41352	7	3	5	12	0	2	52.9551	S1(=O)(=O)NC(=Nc2c1cccc2)CCC(=O)NCc1ccc(cc1)C	357.435
1965	1	5	2.5276	8	4	5	12	0	2	62.669	S1(=O)(=O)NC(=Nc2c1cccc2)CCCC(=O)N1CCN(CC1)c1ccccc1	412.515
1966	1	5	4.8875	8	4	6	23	0	0	64.6551	s1cc(nc1NC(=O)c1ccc(S(=O)(=O)N(C)c2ccccc2)cc1)c1ccccc1	449.557
1967	2	5	4.2197	8	4	6	18	0	2	60.7971	S1(=O)(=O)NC(=Nc2c1cccc2)CCC(=O)Nc1ccc(Oc2ccccc2)cc1	421.478
1968	1	3	2.9515	6	4	3	12	0	0	57.3754	S(=O)(=O)(NC1CCCc2c1cccc2)c1cc2CCN(c2cc1)C(=O)C	370.474
1969	2	4	2.7412	6	3	3	17	0	0	41.9075	S(=O)(=O)(Nc1c2ncccc2ccc1)c1ccccc1O	300.339
1970	1	6	3.2224	10	4	5	17	0	0	60.0673	s1cc(nc1NC(=O)c1ccc(S(=O)(=O)N2CCOCC2)cc1)c1ccc(F)cc1	447.513
1971	2	6	2.4446	9	3	6	12	0	2	54.5591	S1(=O)(=O)NC(=Nc2c1cccc2)CCC(=O)Nc1cc(OC)cc(OC)c1	389.433
1972	2	4	3.1911	8	3	7	12	0	2	57.5619	Clc1ccc(cc1)CCNC(=O)CCCC1=Nc2c(S(=O)(=O)N1)cccc2	405.907
1973	2	4	3.12592	7	3	5	12	0	2	52.9551	S1(=O)(=O)NC(=Nc2c1cccc2)CCCC(=O)Nc1cc(ccc1)C	357.435
1974	1	4	4.88114	7	3	4	17	0	0	51.7059	Clc1ccc(S(=O)(=O)Nc2sc(C)c(n2)c2ccc(cc2)C)cc1	378.906
1975	2	6	5.4083	11	5	7	28	0	0	73.8644	S(=O)(=O)(N)c1ccc(cc1)CCNc1ncnc2n(cc(c12)c1ccccc1)c1cc(ccc1)C(F)(F)F	537.567
1976	1	4	1.9018	6	2	5	11	0	0	40.0591	s1cc(nc1CCNS(=O)(=O)C)c1ccccc1	282.39
1977	2	7	2.9177	10	4	8	16	0	0	72.5582	s1c2cc(OCC)ccc2nc1N1CC(CCC1)C(=O)NCCc1ccc(S(=O)(=O)N)cc1	488.635
1978	2	4	2.13984	8	1	5	6	0	0	43.9083	Clc1nc(cc(C)c1S(=O)(=O)NC(=O)NCCCC)C	319.814
1979	1	7	2.34974	9	3	7	17	2	0	55.4931	S(CCNS(=O)(=O)c1ccccc1)c1nnnn1c1ccc(cc1C)C	389.506
1980	1	6	4.67814	8	5	5	23	0	0	72.8026	S(=O)(=O)(N1CCOCC1)c1cc(ccc1C)c1nnc(Nc2ccccc2C)c2c1cccc2	474.586
1981	1	6	4.67814	8	5	5	23	0	0	72.8026	S(=O)(=O)(N1CCOCC1)c1cc(ccc1C)c1nnc(Nc2ccc(cc2)C)c2c1cccc2	474.586
1982	1	6	5.02312	9	5	5	23	0	0	71.2222	Clc1ccc(Nc2nnc(c3c2cccc3)c2cc(S(=O)(=O)N3CCOCC3)c(cc2)C)cc1	495.004
1983	1	6	4.23822	8	5	6	23	0	0	72.8026	S(=O)(=O)(N1CCOCC1)c1cc(ccc1C)c1nnc(NCc2ccccc2)c2c1cccc2	474.586
1984	2	8	3.01712	12	5	6	23	0	0	75.9798	S(=O)(=O)(N1CCOCC1)c1cc(ccc1C)c1nnc(Nc2ccc(S(=O)(=O)N)cc2)c2c1cccc2	539.639
1985	3	6	3.92784	8	4	7	23	0	0	67.949	S(=O)(=O)(NCCO)c1cc(ccc1C)c1nnc(Nc2ccc(cc2)C)c2c1cccc2	448.548
1986	4	8	2.26682	12	4	8	23	0	0	71.1262	S(=O)(=O)(NCCO)c1cc(ccc1C)c1nnc(Nc2ccc(S(=O)(=O)N)cc2)c2c1cccc2	513.601
1987	4	7	2.71832	10	4	8	23	0	0	69.1842	S(=O)(=O)(NCCO)c1cc(ccc1C)c1nnc(Nc2ccc(cc2)C(=O)N)c2c1cccc2	477.546
1988	4	7	3.32502	9	4	7	23	0	0	65.6574	S(=O)(=O)(NCCO)c1cc(ccc1C)c1nnc(Nc2cc(O)ccc2)c2c1cccc2	450.52
1989	3	6	4.27282	9	4	7	23	0	0	66.3687	Clc1cc(Nc2nnc(c3c2cccc3)c2cc(S(=O)(=O)NCCO)c(cc2)C)ccc1	468.966
1990	2	7	2.9177	10	4	8	16	0	0	72.5582	s1c2cc(OCC)ccc2nc1N1CCC(CC1)C(=O)NCCc1ccc(S(=O)(=O)N)cc1	488.635
1991	1	6	1.1497	9	3	5	10	0	0	50.2439	S(=O)(=O)(N1CCC(CC1)C(=O)NCCC)c1c2nonc2ccc1	352.416
1992	1	8	1.5797	11	5	5	16	0	0	63.7414	S(=O)(=O)(N1CCC(CC1)C(=O)NCC1Oc2c(OC1)cccc2)c1c2nonc2ccc1	458.496
1993	1	4	3.0657	9	3	4	11	0	0	50.3487	s1cccc1S(=O)(=O)N1CC(CCC1)C(=O)Nc1cc(F)ccc1F	386.445
1994	0	7	0.9796	10	5	3	17	0	0	67.793	S(=O)(=O)(N1CCCC1C(=O)N1CCc2c1cccc2)c1cc2n(C)c(=O)c(=O)n(c2cc1)C	468.535
1995	1	3	4.0406	6	3	7	16	0	0	56.5802	S(=O)(=O)(N(CCC)CCC)c1cc2nc([nH]c2cc1)c1ccccc1	357.479
1996	1	4	3.6422	7	4	6	11	0	0	68.423	S(=O)(=O)(N1CC(CCC1)C(=O)NCCC1=CCCCC1)c1c2ncccc2ccc1	427.57
1997	1	3	3.8965	6	4	3	16	0	0	58.3402	S(=O)(=O)(N1CC(CC(C1)C)C)c1cc2nc([nH]c2cc1)c1ccccc1	369.49
1998	3	5	1.4159	9	3	5	17	0	0	48.3719	S(=O)(=O)(Nc1ccc(OCC)cc1)c1cc2[nH]c(=O)c(=O)[nH]c2cc1	361.379
1999	3	4	1.5796	8	3	4	17	0	0	47.5699	S(=O)(=O)(Nc1cc(ccc1)CC)c1cc2[nH]c(=O)c(=O)[nH]c2cc1	345.38
[truncated: 7,899 more rows]
